# Supplementary material for: Scaling up evidence-based interventions to reduce maternal and child undernutrition in 125 countries: a cost-benefit analysis
Source: Int J Equity Health. 2026 May 12;25:163. doi: 10.1186/s12939-026-02872-5 (PMC13335392; doi:10.1186/s12939-026-02872-5)
Supplement: Supplementary file 2 — Supplementary Material 2 [file 12939_2026_2872_MOESM2_ESM.xlsx]

## Sheet: AFW
Country ID	Children under 5 population	Percentage of population food insecure/below the poverty line	Percentage of population at risk of malaria	School attendance (percentage of 15-19 year old women)	Percentage of pregnant women attending health facility	Percentage of children attending health facility	Unmet need for family planning	Fraction of subsistence farming	Fraction eating rice as main staple food	Fraction eating wheat as main staple food	Fraction eating maize as main staple food	Percentage of pregnant women 15-19 years	Percentage of pregnant women 20-29 years	Percentage of pregnant women 30-39 years	Percentage of pregnant women 40-49 years	First birth	Less than 18 months	18-23 months	24 months or greater	Neonatal mortality (per 1,000 live births)	Infant mortality (per 1,000 live births)	Under 5 mortality (per 1,000 live births)	Maternal mortality (per 1,000 live births)	Fraction of pregnancies ending in spontaneous abortion	Stillbirths (per 1,000 total births)	Pre-term SGA	Pre-term AGA	Term SGA	Average episodes per year: <1 month	Average episodes per year: 1-5 months	Average episodes per year: 6-11 months	Average episodes per year: 12-23 months	Average episodes per year: 24-59 months	Percentage of diarrhea that is severe	Percentage of anaemia that is iron deficient	Prevalence of pre-eclampsia	Prevalence of eclampsia	Low birth weight	Number of births in 2024	Number of births in 2025	Number of births in 2026	Number of births in 2027	Number of births in 2028	Number of births in 2029	Number of births in 2030	Number of births in 2031	Number of births in 2032	Number of births in 2033	Number of births in 2034
BEN	2200874	0.55	1	0.398106	1	1	0.331409	0.1	0.01	0.98	0.01	0.0892	0.5056	0.3344	0.0708	0.219379	0.0360898	0.0919845	0.652546	29.2481	55.1737	83.5242	5.23	0.12	20.0045	0.0058957	0.063348	0.0753948	2.548	2.548	4.784	4.264	1.77667	0.0218182	0.418183	0.046	0.014	0.168909	483336	489564	494197	499774	503256	509582	514344	519480	523267	530676	536855
BFA	3360280	0.399	1	0.259182	1	1	0.377827	0.1	0.01	0.98	0.01	0.1002	0.4639	0.3492	0.0867	0.217632	0.0282618	0.0539218	0.700184	25.253	51.7739	82.6076	2.64	0.12	20.3837	0.0079159	0.085055	0.0734728	3.146	3.146	7.644	6.162	3.03333	0.0218182	0.41227	0.046	0.014	0.131379	737914	741692	747913	752646	759062	763842	771656	778963	786184	795934	801327
CPV	35834	0.377	0.01	0.757544	1	1	0.522	0.1	0.01	0.98	0.01	0.16	0.511	0.2635	0.0655	0.273423	0.0520406	0.0684359	0.6061	8.37487	11.6633	13.5488	0.42	0.12	9.11488	0.0079499	0.0854201	0.0734405	3.3	3.3	3.3	3.3	3.3	0.0218182	0.478043	0.046	0.014	0.146	6415	6364	6330	6300	6272	6252	6236	6227	6230	6231	6244
CMR	4443698	0.499	0.74	0.408746	1	1	0.179739	0.1	0.01	0.98	0.01	0.1165	0.4584	0.3524	0.0727	0.228595	0.0683207	0.126665	0.57642	25.6428	46.9507	69.788	4.38	0.12	18.8764	0.0079481	0.0854011	0.0734422	1.3	1.3	5.304	5.486	2.25333	0.0218182	0.45497	0.046	0.014	0.119614	971107	980661	991664	1002767	1017054	1026451	1038634	1.04829e+06	1061037	1072048	1085973
CAF	989276	0.813	0.999	0.0970857	1	1	0.713	0.1	0.01	0.98	0.01	0.1098	0.4572	0.3083	0.1247	0.218365	0.0775681	0.1234	0.580667	31.9124	75.4222	99.9161	8.35	0.12	26.2778	0.0079225	0.0851261	0.0734665	3.3	3.3	3.3	3.3	3.3	0.0218182	0.443187	0.046	0.014	0.145364	246241	250088	254783	259894	265017	269576	273532	276644	279747	280486	281215
TCD	3688334	0.679	0.86	0.11977	1	1	0.825	0.1	0.01	0.98	0.01	0.1394	0.4439	0.3323	0.0844	0.152938	0.0947468	0.160927	0.591389	32.347	66.0494	107.065	10.63	0.12	25.2784	0.007928	0.0851857	0.0734612	5.408	5.408	9.23	8.684	4.37667	0.0218182	0.435131	0.046	0.014	0.146	878222	907325	909765	914247	922811	935384	945060	957376	964929	974881	984264
COG	897373	0.799	1	0.326033	1	1	0.615	0.1	0.01	0.98	0.01	0.1235	0.4963	0.3065	0.0737	0.252978	0.037612	0.0710645	0.638346	18.4086	31.9789	42.9679	2.82	0.12	15.7526	0.0079504	0.0854255	0.07344	2.236	2.236	6.526	8.84	3.588	0.0218182	0.435573	0.046	0.014	0.116112	192673	195536	198689	202096	205842	209900	213921	217584	221480	224919	227967
CIV	4637010	0.341	0.01	0.245198	1	1	0.689	0.1	0.01	0.98	0.01	0.1369	0.4526	0.3081	0.1024	0.226836	0.0460493	0.0690759	0.658039	5.36319	6.24433	7.64751	0.22	0.12	4.22407	0.0072145	0.0775185	0.0741401	1.586	1.586	4.524	4.55	2.40067	0.019375	0.548134	0.046	0.014	0.154602	1007981	1017551	1028953	1.04175e+06	1055080	1069934	1088188	1106870	1126736	1153646	1171560
GNQ	255743	0.015	0.97	0.326033	1	1	0.795	0.1	0.01	0.98	0.01	0.1702	0.4512	0.2925	0.0861	0.201348	0.0370401	0.094297	0.667315	28.4759	57.1899	76.775	2.12	0.12	15.007	0.0079638	0.0855702	0.0734272	3.3	3.3	3.3	3.3	3.3	0.0218182	0.429231	0.046	0.014	0.146	56763	57351	57895	58448	59086	59710	60353	61070	61824	62583	63231
GAB	332418	0.034	0.96	0.326033	1	1	0.663	0.1	0.01	0.98	0.01	0.131	0.434	0.3525	0.0825	0.267409	0.0623164	0.0930027	0.577272	18.9442	29.3567	39.7453	2.27	0.12	14.0954	0.0058306	0.062649	0.0754567	2.912	2.912	5.772	6.006	3.63133	0.0218182	0.405701	0.046	0.014	0.142129	68875	69096	69484	69719	70157	70838	71554	72211	73025	73941	74893
GMB	388064	0.527	0.96	0.326033	1	1	0.761	0.1	0.01	0.98	0.01	0.076	0.4287	0.3878	0.1075	0.267409	0.0623164	0.0930027	0.577272	18.9442	29.3567	39.7453	2.27	0.12	14.0954	0.0058306	0.062649	0.0754567	4.29	4.29	7.514	8.112	3.57067	0.0218182	0.405701	0.046	0.014	0.16751	82405	82555	82634	82701	82773	82836	82941	83035	83185	83407	83597
GHA	4249501	0.383	0.98	0.513943	1	1	0.299	0.1	0.01	0.98	0.01	0.0857	0.4359	0.3957	0.0827	0.271464	0.0309	0.0694191	0.628216	22.8237	32.5829	43.9745	2.63	0.12	21.4035	0.006869	0.0731286	0.201594	2.418	2.418	4.368	4.992	2.61733	0.0218182	0.390876	0.046	0.014	0.141588	892343	897874	903735	909465	916517	922888	929536	936419	943366	951814	958778
GIN	2220484	0.353	0.99	0.255608	1	1	0.785	0.1	0.01	0.98	0.01	0.1427	0.421	0.3353	0.101	0.201348	0.0370401	0.094297	0.667315	31.1084	63.777	98.7269	5.53	0.12	23.2454	0.0079359	0.0852696	0.0734538	2.47	2.47	6.864	5.382	3.13733	0.0218182	0.412416	0.046	0.014	0.146	491708	494546	497357	501552	503185	504595	506565	508635	510880	511287	511908
GNB	300164	0.671	1	0.326033	1	1	0.223166	0.1	0.01	0.98	0.01	0.0947	0.4756	0.3512	0.0785	0.201348	0.0370401	0.094297	0.667315	34.3035	49.9616	74.3053	7.25	0.12	31.2076	0.0079141	0.085036	0.0734745	3.3	3.3	3.3	3.3	3.3	0.0218182	0.441954	0.046	0.014	0.210752	65072	65468	66031	66611	67153	67623	67905	68296	68609	68986	69366
LBR	781517	0.797	1	0.153419	1	1	0.628	0.1	0.01	0.98	0.01	0.1414	0.4404	0.3307	0.0875	0.269124	0.0410301	0.0663328	0.623513	29.9273	56.7231	76.0402	6.52	0.12	22.8621	0.0079131	0.0850249	0.0734755	3.016	3.016	6.006	6.578	3.146	0.0218182	0.441324	0.046	0.014	0.146071	171626	173467	174971	176887	178928	180597	181051	182507	182944	184206	185412
MLI	4248418	0.259	0.9	0.298408	1	1	0.54	0.1	0.01	0.98	0.01	0.1425	0.4341	0.3208	0.1026	0.18152	0.0636973	0.12229	0.632493	33.4281	61.6314	97.0669	4.4	0.12	23.3831	0.0052124	0.0560064	0.0760449	3.094	3.094	7.072	6.89	3.33667	0.0218182	0.405863	0.046	0.014	0.146	967695	987043	1005407	1024663	1045172	1065256	1081148	1100180	1116377	1134421	1146652
MRT	814442	0.263	0.41	0.227155	1	1	0.696	0.1	0.01	0.98	0.01	0.0868	0.4096	0.3861	0.1175	0.197538	0.0802064	0.11864	0.603615	22.6134	32.205	40.4985	4.64	0.12	16.7108	0.0079477	0.085397	0.0734425	2.99	2.99	4.68	5.122	2.48733	0.0218182	0.464899	0.046	0.014	0.146	175914	178900	181311	184292	187121	189472	192444	195192	197382	198758	201535
NER	4782870	0.5	0.89	0.124236	1	1	0.546	0.1	0.01	0.98	0.01	0.1347	0.4348	0.3334	0.0971	0.144234	0.0610324	0.136011	0.658723	33.686	59.5035	115.152	4.41	0.12	21.4447	0.0079196	0.0850951	0.0734693	3.432	3.432	7.332	5.98	2.288	0.0218182	0.418497	0.046	0.014	0.146	1119695	1138168	1157021	1172912	1188297	1205973	1220547	1230763	1243487	1258844	1264320
NGA	33829090	0.347	0.99	0.326033	1	1	0.737	0.1	0.01	0.98	0.01	0.0997	0.4343	0.359	0.107	0.195736	0.0662165	0.134355	0.603692	34.9219	70.5885	110.819	10.47	0.12	22.4915	0.0084425	0.090714	0.0729717	2.496	2.496	5.226	5.252	2.522	0.0218182	0.419354	0.046	0.014	0.146	7560407	7640590	7711752	7764061	7824729	7899761	7944601	8000667	8059354	8088355	8128869
SEN	2494092	0.39	0.97	0.394246	1	1	0.256	0.1	0.01	0.98	0.01	0.0792	0.4307	0.3784	0.1117	0.242579	0.0299136	0.0774603	0.650047	21.0858	29.1353	38.5999	2.61	0.12	19.1058	0.0079201	0.0851	0.0734688	2.86	2.86	5.07	5.122	2.61733	0.0218182	0.399791	0.046	0.014	0.184597	539970	547717	554508	561854	569729	576223	582352	586157	591275	594657	598875
SLE	1172897	0.758	0.999	0.313434	1	1	0.625	0.1	0.01	0.98	0.01	0.1307	0.4617	0.3192	0.0884	0.240441	0.0373228	0.0728879	0.649348	30.936	78.2542	104.687	4.43	0.12	23.1308	0.007958	0.0855071	0.0734328	0.884	0.884	2.366	2.678	1.64667	0.0218182	0.452871	0.046	0.014	0.144151	260194	260288	261328	262858	262197	262112	262783	263544	264327	264986	265313
TGO	1356700	0.604	1	0.334522	1	1	0.336	0.1	0.01	0.98	0.01	0.1015	0.4874	0.3307	0.0804	0.235558	0.034185	0.0688976	0.661359	24.0424	43.3567	62.6044	3.99	0.12	20.8726	0.007938	0.0852926	0.0734518	2.366	2.366	5.876	5.72	3.068	0.0218182	0.421556	0.046	0.014	0.160876	292572	296051	299393	303269	306682	310615	314726	319325	323844	327524	331326
[truncated: 218 more columns]

## Sheet: AFE
Country ID	Children under 5 population	Percentage of population food insecure/below the poverty line	Percentage of population at risk of malaria	School attendance (percentage of 15-19 year old women)	Percentage of pregnant women attending health facility	Percentage of children attending health facility	Unmet need for family planning	Fraction of subsistence farming	Fraction eating rice as main staple food	Fraction eating wheat as main staple food	Fraction eating maize as main staple food	Percentage of pregnant women 15-19 years	Percentage of pregnant women 20-29 years	Percentage of pregnant women 30-39 years	Percentage of pregnant women 40-49 years	First birth	Less than 18 months	18-23 months	24 months or greater	Neonatal mortality (per 1,000 live births)	Infant mortality (per 1,000 live births)	Under 5 mortality (per 1,000 live births)	Maternal mortality (per 1,000 live births)	Fraction of pregnancies ending in spontaneous abortion	Stillbirths (per 1,000 total births)	Pre-term SGA	Pre-term AGA	Term SGA	Average episodes per year: <1 month	Average episodes per year: 1-5 months	Average episodes per year: 6-11 months	Average episodes per year: 12-23 months	Average episodes per year: 24-59 months	Percentage of diarrhea that is severe	Percentage of anaemia that is iron deficient	Prevalence of pre-eclampsia	Prevalence of eclampsia	Low birth weight	Number of births in 2024	Number of births in 2025	Number of births in 2026	Number of births in 2027	Number of births in 2028	Number of births in 2029	Number of births in 2030	Number of births in 2031	Number of births in 2032	Number of births in 2033	Number of births in 2034
AGO	6358277	0.323	0.53	0.326033	1	1	0.38	0.1	0.01	0.98	0.01	0.1364	0.4398	0.3429	0.0809	0.215582	0.0772673	0.120209	0.586942	26.6473	47.1633	69.4213	2.22	0.12	19.3031	0.0079282	0.0851873	0.0734611	2.782	2.782	6.916	6.942	2.71267	0.0218182	0.470129	0.046	0.014	0.155278	1404185	1426882	1451467	1474494	1499488	1521988	1547459	1572264	1592178	1615060	1636637
BDI	2.10192e+06	0.718	0.21	0.310146	1	1	0.297	0.1	0.01	0.98	0.01	0.0365	0.4945	0.3751	0.0939	0.19091	0.0481343	0.0973454	0.66361	20.4455	37.629	52.6048	4.94	0.12	18.2406	0.0079352	0.0852625	0.0734544	3.718	3.718	10.062	9.568	4.09067	0.0218182	0.539295	0.046	0.014	0.147769	466545	468720	471624	475895	483052	491466	500614	509473	518797	528492	532619
BWA	293184	0.161	0.13	0.326033	1	1	0.522	0.1	0.01	0.98	0.01	0.0821	0.4704	0.3504	0.0971	0.342905	0.0307455	0.0585058	0.567844	17.9986	28.3141	34.8694	1.86	0.12	14.7284	0.0093217	0.0984765	0.105422	3.3	3.3	3.3	3.3	3.3	0.0218182	0.532427	0.046	0.014	0.168344	61418	61186	60884	60499	60095	59578	59019	58504	57994	57410	56888
COD	19199094	0.766	0.85	0.326033	1	1	0.287459	0.1	0.01	0.98	0.01	0.1035	0.4515	0.3545	0.0905	0.194032	0.083859	0.134731	0.587377	26.4805	62.3697	78.9605	5.47	0.12	27.6765	0.0105615	0.113481	0.0709559	2.6	2.6	8.45	7.332	2.912	0.0218182	0.435306	0.046	0.014	0.10157	4467740	4559718	4634979	4715179	4802947	4875684	4954791	5028912	5084138	5153883	5219842
COM	114859	0.179	0.5	0.516672	1	1	0.722	0.1	0.01	0.98	0.01	0.0826	0.4291	0.388	0.1003	0.225505	0.0993462	0.131207	0.543942	25.752	39.2976	49.7167	2.17	0.12	24.2322	0.0078994	0.0848779	0.0734885	4.134	4.134	8.632	7.046	2.522	0.0218182	0.509871	0.046	0.014	0.230272	24467	24525	24599	24695	24823	24938	25062	25184	25346	25528	25712
ERI	502472	0.452	0.16	0.402568	1	1	0.418	0.1	0.01	0.98	0.01	0.0849	0.464	0.3513	0.0998	0.218297	0.0753143	0.119	0.587389	17.3359	28.9496	38.0916	3.22	0.12	16.1376	0.0079317	0.0852249	0.0734578	1.846	1.846	5.304	5.876	2.81667	0.0218182	0.501679	0.046	0.014	0.151601	101539	103276	105398	107199	108940	110590	111974	113264	114266	115029	115561
ETH	1.87961e+07	0.235	0.14	0.303126	1	1	0.192	0.1	0.01	0.98	0.01	0.0849	0.464	0.3513	0.0998	0.188125	0.0752921	0.100307	0.636276	26.1889	34.2748	46.8115	2.67	0.12	20.5649	0.0110796	0.118003	0.155514	1.976	1.976	5.85	4.628	2.32267	0.0218182	0.560308	0.046	0.014	0.146	4155828	4176742	4213081	4246110	4275107	4302510	4325561	4344290	4361174	4378050	4392233
KEN	7.12454e+06	0.361	0.21	0.326033	1	1	0.127072	0.1	0.01	0.98	0.01	0.1066	0.5046	0.3066	0.0822	0.303439	0.0472799	0.0719971	0.577284	18.424	27.988	37.1526	5.3	0.12	18.5286	0.0074562	0.0801157	0.0739101	3.666	3.666	5.98	6.084	2.53933	0.0218182	0.430219	0.046	0.014	0.0997112	1521907	1540813	1558303	1576718	1594190	1610345	1625043	1639893	1649800	1656462	1661013
LSO	274721	0.497	0.01	0.50026	1	1	0.160082	0.1	0.01	0.98	0.01	0.1454	0.4918	0.2809	0.0819	0.391187	0.0227253	0.0417754	0.544312	35.2619	56.9583	72.9254	5.66	0.12	26.6584	0.0079373	0.0852853	0.0734524	1.56	1.56	5.798	5.72	1.64667	0.0218182	0.547381	0.046	0.014	0.144474	55542	55434	55312	55177	55092	55086	55094	55121	55189	55268	55362
MDG	4.33526e+06	0.776	0.6	0.310312	1	1	0.146	0.1	0.01	0.98	0.01	0.134	0.5059	0.2955	0.0646	0.285786	0.0698441	0.0872095	0.55716	24.1157	45.2588	66.003	3.92	0.12	18.3631	0.0079161	0.0850579	0.0734726	2.002	2.002	4.524	3.978	1.51667	0.0218182	0.526556	0.046	0.014	0.187121	1013751	1023320	1033723	1042914	1051289	1059649	1068175	1076930	1083649	1091296	1099269
MOZ	5.56719e+06	0.461	0.96	0.193244	1	1	0.231	0.1	0.01	0.98	0.01	0.1333	0.4361	0.3314	0.0992	0.364367	0.0318267	0.0880134	0.515793	27.5101	50.9961	69.5584	1.27	0.12	17.3406	0.0059898	0.06436	0.0753052	1.482	1.482	4.784	4.966	1.976	0.0218182	0.442367	0.046	0.014	0.177602	1282336	1304409	1323752	1341734	1364651	1380621	1397803	1411196	1423875	1435315	1448712
MUS	65672	0.103	0.01	0.870561	1	1	0.125	0.1	0.01	0.98	0.01	0.0933	0.538	0.3446	0.0241	0.285786	0.0698441	0.0872095	0.55716	10.5572	15.3137	16.6172	0.84	0.12	10.3384	0.0079162	0.0850583	0.0734725	3.3	3.3	3.3	3.3	3.3	0.0218182	0.550434	0.046	0.014	0.186944	11600	11408	11254	11119	10975	10842	10733	10610	10501	10377	10261
MWI	3196098	0.507	0.77	0.34761	1	1	0.154286	0.1	0.01	0.98	0.01	0.1546	0.4652	0.3045	0.0757	0.261475	0.0318477	0.0523016	0.654376	19.2992	31.239	41.8993	3.81	0.12	16.0575	0.0125431	0.132569	0.151648	3.302	3.302	10.738	9.646	3.85667	0.0218182	0.495107	0.046	0.014	0.155764	674407	685330	692256	702654	711469	722033	727191	733783	739362	745029	750207
NAM	333702	0.174	0.27	0.326033	1	1	0.249	0.1	0.01	0.98	0.01	0.1114	0.4734	0.355	0.0602	0.342905	0.0307455	0.0585058	0.567844	19.4626	29.3836	39.0433	2.15	0.12	17.2782	0.0079283	0.0851882	0.073461	3.172	3.172	7.852	7.306	3.10267	0.0218182	0.533078	0.046	0.014	0.155815	78452	78688	78927	79141	79377	79563	79751	80163	80561	81061	81466
RWA	1.98815e+06	0.555	0.07	0.298951	1	1	0.341	0.1	0.01	0.98	0.01	0.0462	0.5018	0.3633	0.0887	0.254788	0.0368066	0.0738526	0.634553	17.5241	29.6507	39.4389	2.59	0.12	16.7487	0.0079924	0.0854993	0.163394	3.3	3.3	3.3	3.3	3.3	0.0218182	0.620006	0.046	0.014	0.078707	400062	404109	409278	413705	417935	420807	423412	426716	430303	431619	435259
SDN	7.37305e+06	0.127	0.1	0.308396	1	1	0.265793	0.1	0.01	0.98	0.01	0.0743	0.4483	0.3902	0.0872	0.181367	0.103251	0.130795	0.584588	26.6605	38.9481	54.8955	2.7	0.12	21.9905	0.0074791	0.0803617	0.0738884	2.9	2.9	2.9	2.9	2.9	0.0206897	0.525777	0.046	0.014	0.146	1664612	1656421	1694024	1724552	1736764	1749542	1756395	1761601	1772840	1777543	1792919
SOM	3.43302e+06	0.544	0.2808	0.326033	1	1	0.366	0.1	0.01	0.98	0.01	0.0821	0.4766	0.3337	0.1076	0.188125	0.0752921	0.100307	0.636276	35.9533	71.1295	111.785	6.21	0.12	28.0251	0.007946	0.0853789	0.0734441	3.3	3.3	3.3	3.3	3.3	0.0218182	0.448617	0.046	0.014	0.146	804966	822215	836420	847521	859891	869665	878445	891665	901357	915030	924402
SSD	1.4563e+06	0.823	0.39	0.0449366	1	1	0.944	0.1	0.01	0.98	0.01	0.0675	0.51	0.3215	0.101	0.222596	0.0699577	0.118524	0.588922	39.6264	63.756	98.6896	12.23	0.12	25.8413	0.0079325	0.0852335	0.073457	2.9	2.9	2.9	2.9	2.9	0.0206897	0.525777	0.046	0.014	0.146	349013	357711	365962	374205	381724	389036	395444	400473	404565	407065	407899
STP	31132	0.555	0.01	0.688357	1	1	0.270792	0.1	0.01	0.98	0.01	0.1155	0.4746	0.3234	0.0865	0.351858	0.0238587	0.0343429	0.589941	6.56312	14.3725	16.7185	0.59	0.12	7.61691	0.0061191	0.0657488	0.0751822	1.95	1.95	5.434	6.188	3.54467	0.0213636	0.57259	0.046	0.014	0.111148	6617	6688	6777	6866	6937	7038	7102	7182	7259	7332	7397
SWZ	503775	0.452	0.16	0.41392	1	1	0.194	0.1	0.01	0.98	0.01	0.1281	0.5213	0.2964	0.0542	0.391187	0.0227253	0.0417754	0.544312	17.3359	28.9496	38.0916	3.22	0.12	16.1376	0.0079317	0.0852249	0.0734578	3.3	3.3	3.3	3.3	3.3	0.0218182	0.501679	0.046	0.014	0.103214	29390	29208	29062	28909	28769	28636	28481	28383	28202	28053	27921
TZA	1.11873e+07	0.264	0.01	0.273131	1	1	0.221	0.1	0.01	0.98	0.01	0.1169	0.5069	0.3108	0.0654	0.320979	0.114356	0.128931	0.435733	13.57	27.6394	31.419	0.17	0.12	9.12998	0.0059145	0.0635509	0.0753768	1.95	1.95	4.836	3.952	1.36067	0.0164286	0.587254	0.046	0.014	0.0970356	2385984	2419272	2459538	2494507	2528941	2567418	2604947	2647100	2676718	2715622	2761758
UGA	8.15293e+06	0.203	0.73	0.326033	1	1	0.15	0.1	0.01	0.98	0.01	0.1088	0.5374	0.2933	0.0605	0.222596	0.0699577	0.118524	0.588922	19.0077	31.1678	42.1282	2.84	0.12	15.0965	0.0085861	0.0909533	0.158927	4.992	4.992	10.218	8.034	3.16333	0.0218182	0.500752	0.046	0.014	0.146	1722321	1734565	1746979	1755617	1763999	1768048	1774307	1777142	1775279	1777616	1781575
ZAF	5.68655e+06	0.555	0.15	0.785227	1	1	0.149	0.1	0.01	0.98	0.01	0.0989	0.535	0.3115	0.0546	0.358734	0.025198	0.0438409	0.572227	11.0247	26.4272	32.8473	1.27	0.12	16.1639	0.0110247	0.118599	0.103165	1.82	1.82	4.238	4.368	2.06267	0.0218182	0.556122	0.046	0.014	0.166384	1182869	1175749	1167803	1162164	1156824	1152475	1146101	1140828	1136735	1132757	1128749
ZMB	3234401	0.544	0.83	0.326033	1	1	0.197	0.1	0.01	0.98	0.01	0.0957	0.5032	0.3223	0.0788	0.255712	0.0338198	0.0704524	0.640016	24.5607	40.1908	57.6918	1.35	0.12	14.2329	0.0065191	0.0701197	0.165345	2.704	2.704	7.722	7.254	2.392	0.0218182	0.502404	0.046	0.014	0.112469	697518	708934	721060	732320	740015	751998	761909	771640	779405	786522	794523
ZWE	2.34851e+06	0.339	0.54	0.440763	1	1	0.148	0.1	0.01	0.98	0.01	0.143	0.4902	0.3166	0.0502	0.260239	0.0307725	0.0532419	0.655747	24.9931	35.713	49.522	3.57	0.12	19.4797	0.0080598	0.0853298	0.162321	3.3	3.3	3.3	3.3	3.3	0.0218182	0.512057	0.046	0.014	0.12628	497215	500731	505305	511119	518464	525707	533092	540143	546702	551936	557018
[truncated: 218 more columns]

## Sheet: MENA
Country ID	Children under 5 population	Percentage of population food insecure/below the poverty line	Percentage of population at risk of malaria	School attendance (percentage of 15-19 year old women)	Percentage of pregnant women attending health facility	Percentage of children attending health facility	Unmet need for family planning	Fraction of subsistence farming	Fraction eating rice as main staple food	Fraction eating wheat as main staple food	Fraction eating maize as main staple food	Percentage of pregnant women 15-19 years	Percentage of pregnant women 20-29 years	Percentage of pregnant women 30-39 years	Percentage of pregnant women 40-49 years	First birth	Less than 18 months	18-23 months	24 months or greater	Neonatal mortality (per 1,000 live births)	Infant mortality (per 1,000 live births)	Under 5 mortality (per 1,000 live births)	Maternal mortality (per 1,000 live births)	Fraction of pregnancies ending in spontaneous abortion	Stillbirths (per 1,000 total births)	Pre-term SGA	Pre-term AGA	Term SGA	Average episodes per year: <1 month	Average episodes per year: 1-5 months	Average episodes per year: 6-11 months	Average episodes per year: 12-23 months	Average episodes per year: 24-59 months	Percentage of diarrhea that is severe	Percentage of anaemia that is iron deficient	Prevalence of pre-eclampsia	Prevalence of eclampsia	Low birth weight	Number of births in 2024	Number of births in 2025	Number of births in 2026	Number of births in 2027	Number of births in 2028	Number of births in 2029	Number of births in 2030	Number of births in 2031	Number of births in 2032	Number of births in 2033	Number of births in 2034
AFG	6.89783e+06	0.545	0.0324	0.366953	1	1	0.244653	0.1	0.01	0.98	0.01	0.0848	0.4977	0.3468	0.0707	0.192341	0.0944722	0.16743	0.545757	34.0879	43.3916	55.6575	6.2	0.12	25.681	0.0177188	0.10525	0.408615	5.408	5.408	8.996	9.854	6.77733	0.0213636	0.485814	0.046	0.014	0.146	1492956	1507838	1520756	1539697	1554635	1560603	1576405	1593559	1608835	1623191	1644283
DZA	4.633e+06	0.015	0.01	0.684517	1	1	0.228	0.1	0.01	0.98	0.01	0.0299	0.41	0.4634	0.0967	0.316118	0.0561931	0.078032	0.549657	15.6492	19.1603	22.3353	0.78	0.12	9.819	0.0075297	0.0809052	0.0738403	2.9	2.9	2.9	2.9	2.9	0.0206897	0.573104	0.046	0.014	0.0725249	881823	855432	832197	811548	794567	781454	771716	764881	761645	762903	768066
DJI	117836	0.211	0.01	0.372755	1	1	0.364	0.1	0.01	0.98	0.01	0.0344	0.3363	0.5145	0.1148	0.188125	0.0752921	0.100307	0.636276	29.5595	45.8508	54.1412	2.34	0.12	26.7475	0.007954	0.0854645	0.0734366	3.3	3.3	3.3	3.3	3.3	0.0218182	0.531849	0.046	0.014	0.146	24604	24620	24763	24837	24909	24901	24941	24962	24922	24922	24874
EGY	12098898	0.297	0.01	0.831251	1	1	0.126	0.1	0.01	0.98	0.01	0.1125	0.584	0.2814	0.0221	0.316118	0.0561931	0.078032	0.549657	10.0216	16.234	18.9578	0.17	0.12	9.19496	0.0074683	0.0802456	0.0738986	4.212	4.212	6.786	5.356	2.236	0.0206897	0.591363	0.046	0.014	0.146	2448253	2450490	2459857	2468921	2476884	2494652	2504688	2528307	2564728	2608172	2645436
IRN	6.01444e+06	0.046	0.1088	0.853384	1	1	0.314	0.1	0.01	0.98	0.01	0.0786	0.5193	0.3788	0.0233	0.351858	0.0238587	0.0343429	0.589941	11.3265	18.8824	22.1734	1.73	0.12	9.07162	0.0061523	0.0661057	0.0751506	2.4	2.4	2.4	2.4	2.4	0.0216667	0.582439	0.046	0.014	0.146	1151057	1125230	1101751	1082259	1064974	1050538	1.03783e+06	1.02939e+06	1024789	1.02469e+06	1.02793e+06
IRQ	5857402	0.025	1	0.684517	1	1	0.143367	0.1	0.01	0.98	0.01	0.0977	0.489	0.3596	0.0537	0.34454	0.049975	0.0649805	0.540505	14.0732	20.7491	24.5217	0.76	0.12	11.6798	0.0075027	0.0806155	0.0738659	2.9	2.9	2.9	2.9	2.9	0.0206897	0.57474	0.046	0.014	0.108614	1225578	1240380	1252833	1263818	1281195	1298371	1315984	1329073	1347387	1358931	1372440
JOR	1.16955e+06	0.157	0.01	0.63524	1	1	0.142	0.1	0.01	0.98	0.01	0.0393	0.4959	0.4202	0.0446	0.259769	0.115709	0.0989832	0.525538	8.53679	12.5645	14.599	0.41	0.12	8.9988	0.0073871	0.0793735	0.0739759	3.692	3.692	5.148	3.38	1.60333	0.0206897	0.603368	0.046	0.014	0.189367	240649	238928	237233	236558	235368	234379	233757	234204	234312	233299	233866
LBN	454170	0.015	0.01	0.649936	1	1	0.364	0.1	0.01	0.98	0.01	0.0358	0.5001	0.4183	0.0458	0.34454	0.049975	0.0649805	0.540505	4.78468	7.05086	8.23884	0.21	0.12	5.94348	0.0074982	0.0799426	0.0544378	2.9	2.9	2.9	2.9	2.9	0.0206897	0.607747	0.046	0.014	0.0923945	92653	92538	92671	93054	93476	94046	94877	95913	96874	97646	98210
LBY	588941	0.409	1	0.684517	1	1	0.402	0.1	0.01	0.98	0.01	0.0127	0.3247	0.5337	0.1289	0.269124	0.0410301	0.0663328	0.623513	29.9273	56.7231	76.0402	6.52	0.12	22.8621	0.0079131	0.0850249	0.0734755	3.3	3.3	3.3	3.3	3.3	0.0218182	0.441324	0.046	0.014	0.146071	115149	114639	114387	114330	114162	114692	115296	115418	116138	116501	117064
MAR	3145744	0.01	0.01	0.630214	1	1	0.252	0.1	0.01	0.98	0.01	0.0691	0.4324	0.3943	0.1042	0.273423	0.0520406	0.0684359	0.6061	11.1207	15.4222	17.9956	0.72	0.12	13.2233	0.0074773	0.0803425	0.0738901	2.9	2.9	2.9	2.9	2.9	0.0206897	0.555896	0.046	0.014	0.172847	624620	619057	613838	608737	604819	601150	598285	594230	591376	588747	586104
PAK	32134104	0.219	0.0216	0.34184	1	1	0.173	0.1	0.01	0.98	0.01	0.0662	0.5529	0.3385	0.0424	0.24355	0.137575	0.139148	0.479727	39.4435	52.7807	63.3325	1.54	0.12	30.9168	0.0223916	0.121256	0.398035	5.564	5.564	8.086	7.28	3.65733	0.0213636	0.436557	0.046	0.014	0.146	6887798	6909545	6935665	6966909	7018315	7081601	7144899	7204431	7264736	7326780	7376134
SYR	2.29821e+06	0.234	0.01	0.45275	1	1	0.467	0.1	0.01	0.98	0.01	0.0735	0.4816	0.3801	0.0648	0.349942	0.105169	0.0845059	0.460383	10.6597	15.3507	17.1758	0.96	0.12	10.9418	0.0109351	0.117497	0.0706004	3.2	3.2	3.2	3.2	3.2	0.019375	0.549608	0.046	0.014	0.146	532402	573943	610419	639263	665188	684175	699103	706443	710855	702271	694568
TUN	866620	0.01	0.01	0.684517	1	1	0.268	0.1	0.01	0.98	0.01	0.0177	0.4348	0.4922	0.0553	0.206612	0.150771	0.139826	0.502792	11.5355	14.0344	16.3213	0.37	0.12	10.5125	0.0074015	0.0795285	0.0739621	2.9	2.9	2.9	2.9	2.9	0.0206897	0.580136	0.046	0.014	0.0747203	164145	160508	156979	153664	150853	148349	146219	144516	143446	142909	142965
PSE	715928	0.039	0.0216	0.892	1	1	0.1	0.1	0.01	0.98	0.01	0.0836	0.508	0.3512	0.0572	0.24355	0.137575	0.139148	0.479727	39.4435	52.7807	63.3325	1.54	0.12	30.9168	0.0223916	0.121256	0.398035	2.2	2.2	2.2	2.2	2.2	0.0213636	0.436557	0.046	0.014	0.146	145440	144890	144467	144381	144654	145015	145600	146485	147579	148904	150469
YEM	4.78068e+06	0.486	0.47	0.40195	1	1	0.531	0.1	0.01	0.98	0.01	0.0853	0.489	0.3558	0.1099	0.206672	0.111375	0.12655	0.555403	28.3093	46.6547	61.9089	1.83	0.12	23.4193	0.0074885	0.0804624	0.0738795	7.176	7.176	11.622	11.986	6.35267	0.0206897	0.530842	0.046	0.014	0.146	1016549	1014405	1020679	1021659	1026999	1031629	1034670	1038234	1044618	1043928	1047163
[truncated: 218 more columns]

## Sheet: EAP
Country ID	Children under 5 population	Percentage of population food insecure/below the poverty line	Percentage of population at risk of malaria	School attendance (percentage of 15-19 year old women)	Percentage of pregnant women attending health facility	Percentage of children attending health facility	Unmet need for family planning	Fraction of subsistence farming	Fraction eating rice as main staple food	Fraction eating wheat as main staple food	Fraction eating maize as main staple food	Percentage of pregnant women 15-19 years	Percentage of pregnant women 20-29 years	Percentage of pregnant women 30-39 years	Percentage of pregnant women 40-49 years	First birth	Less than 18 months	18-23 months	24 months or greater	Neonatal mortality (per 1,000 live births)	Infant mortality (per 1,000 live births)	Under 5 mortality (per 1,000 live births)	Maternal mortality (per 1,000 live births)	Fraction of pregnancies ending in spontaneous abortion	Stillbirths (per 1,000 total births)	Pre-term SGA	Pre-term AGA	Term SGA	Average episodes per year: <1 month	Average episodes per year: 1-5 months	Average episodes per year: 6-11 months	Average episodes per year: 12-23 months	Average episodes per year: 24-59 months	Percentage of diarrhea that is severe	Percentage of anaemia that is iron deficient	Prevalence of pre-eclampsia	Prevalence of eclampsia	Low birth weight	Number of births in 2024	Number of births in 2025	Number of births in 2026	Number of births in 2027	Number of births in 2028	Number of births in 2029	Number of births in 2030	Number of births in 2031	Number of births in 2032	Number of births in 2033	Number of births in 2034
KHM	1.78146e+06	0.142	0.178	0.814087	1	1	0.125	0.1	0.01	0.98	0.01	0.1135	0.597	0.2598	0.0297	0.353609	0.0237391	0.0462994	0.576352	12.8315	21.2558	24.7636	2.18	0.12	11.4114	0.005286	0.0567976	0.0759748	1.612	1.612	3.172	2.34	1.03133	0.0213636	0.470504	0.046	0.014	0.11449	310610	307406	305439	302873	302793	302612	301287	301412	300939	300709	301733
CHN	4.75201e+07	0.005	0.01	0.814087	1	1	0.103	0.1	0.01	0.98	0.01	0.0798	0.6884	0.2013	0.0305	0.403858	0.0345973	0.0595684	0.501976	3.19126	5.05007	6.93459	0.23	0.12	4.8972	0.0052435	0.0562472	0.0670668	2.2	2.2	2.2	2.2	2.2	0.0213636	0.657545	0.046	0.014	0.0497352	10577046	10441801	10326067	10232622	10142147	10083803	10016146	9983340	9975985	9975509	9945347
FJI	80996	0.014	0.01	0.879813	1	1	0.103	0.1	0.01	0.98	0.01	0.1032	0.5513	0.2895	0.056	0.351858	0.0238587	0.0343429	0.589941	13.7482	23.2563	27.726	0.38	0.12	9.13888	0.0061751	0.0663509	0.0751289	2.2	2.2	2.2	2.2	2.2	0.0213636	0.482945	0.046	0.014	0.146	16592	16446	16340	16245	16170	16095	16025	15955	15892	15826	15772
IDN	2.20971e+07	0.095	0.1088	0.798847	1	1	0.106	0.1	0.01	0.98	0.01	0.1095	0.5205	0.3229	0.0471	0.351858	0.0238587	0.0343429	0.589941	11.3265	18.8824	22.1734	1.73	0.12	9.07162	0.0061523	0.0661057	0.0751506	2.158	2.158	4.992	5.148	3.172	0.0216667	0.582439	0.046	0.014	0.0993419	4413909	4405993	4385581	4368297	4369549	4355716	4355673	4349314	4338037	4335980	4317816
KIR	16210	0.129	0.01	0.814087	1	1	0.642	0.1	0.01	0.98	0.01	0.0237	0.4365	0.4929	0.0469	0.351858	0.0238587	0.0343429	0.589941	20.7819	38.2566	48.2291	0.76	0.12	14.117	0.0061608	0.0661965	0.0751426	2.2	2.2	2.2	2.2	2.2	0.0213636	0.568346	0.046	0.014	0.146	3405	3385	3370	3363	3363	3368	3376	3389	3406	3422	3436
LAO	787658	0.183	0.01	0.593557	1	1	0.13303	0.1	0.01	0.98	0.01	0.1259	0.5439	0.2808	0.0494	0.339828	0.0625612	0.108304	0.489307	11.9237	15.5507	17.4	0.5	0.12	6.41346	0.0059366	0.063788	0.0753558	2.8	2.8	2.8	2.8	2.8	0.0164286	0.588991	0.046	0.014	0.167323	159480	158759	157668	156472	155336	154182	152707	151402	150873	149785	149287
MYS	2208542	0.01	0.01	0.779991	1	1	0.103	0.1	0.01	0.98	0.01	0.0331	0.4127	0.5042	0.05	0.291816	0.0583723	0.119823	0.529988	4.21063	6.46297	7.55613	0.21	0.12	5.03926	0.0063741	0.06565	0.147093	2.2	2.2	2.2	2.2	2.2	0.0213636	0.595685	0.046	0.014	0.113493	439568	439747	440401	441945	444015	446274	448898	450625	452440	454398	455905
MHL	3702	0.072	0.9	0.584297	1	1	0.081	0.1	0.01	0.98	0.01	0.0347	0.4704	0.4401	0.0548	0.18152	0.0636973	0.12229	0.632493	33.4281	61.6314	97.0669	4.4	0.12	23.3831	0.0052124	0.0560064	0.0760449	3.3	3.3	3.3	3.3	3.3	0.0218182	0.405863	0.046	0.014	0.146	756	751	751	758	764	772	780	790	802	813	818
MNG	329240	0.01	0.01	0.814087	1	1	0.317	0.1	0.01	0.98	0.01	0.0714	0.5203	0.3666	0.0417	0.572903	0.0297817	0.025307	0.372008	7.54344	12.6806	14.7344	0.39	0.12	4.39005	0.0051264	0.0550826	0.0761267	2.2	2.2	2.2	2.2	2.2	0.0213636	0.589091	0.046	0.014	0.053734	63101	61431	60067	59151	58601	58468	58755	59418	60373	61628	63087
MMR	4363894	0.02	0.2378	0.619642	1	1	0.25	0.1	0.01	0.98	0.01	0.0726	0.4755	0.3738	0.0781	0.351745	0.0310048	0.0546909	0.56256	21.6643	33.7236	41.8124	1.79	0.12	14.5385	0.0061399	0.065972	0.0751625	2.4	2.4	2.4	2.4	2.4	0.0216667	0.563832	0.046	0.014	0.123035	897269	888309	881077	872664	863617	856674	848787	841615	833992	826658	818679
PNG	1236334	0.38	0.3362	0.291854	1	1	0.259	0.1	0.01	0.98	0.01	0.0843	0.4664	0.346	0.1033	0.248175	0.0635735	0.116569	0.571683	21.217	34.4363	42.8119	1.92	0.12	14.7993	0.0077334	0.0827666	0.191774	1.976	1.976	5.2	5.772	3.00733	0.0213636	0.515474	0.046	0.014	0.193803	254548	255773	256874	256625	257725	258618	259488	261151	262362	262524	262913
PHL	8953366	0.181	0.0124	0.713301	1	1	0.167	0.1	0.01	0.98	0.01	0.1102	0.4677	0.3479	0.0742	0.308159	0.0570258	0.0668591	0.567956	12.2769	20.4731	25.7395	0.78	0.12	10.1693	0.0065569	0.070453	0.0747657	0.728	0.728	2.158	2.73	1.196	0.0213636	0.528883	0.046	0.014	0.211441	2511946	2512672	2522208	2523837	2529862	2533521	2534075	2538434	2533103	2525385	2524416
WSM	26870	0.011	0.01	0.8108	1	1	0.606	0.1	0.01	0.98	0.01	0.0347	0.4704	0.4401	0.0548	0.351858	0.0238587	0.0343429	0.589941	6.56312	14.3725	16.7185	0.59	0.12	7.61691	0.0061191	0.0657488	0.0751822	2.2	2.2	2.2	2.2	2.2	0.0213636	0.57259	0.046	0.014	0.146	5444	5400	5373	5376	5402	5456	5525	5604	5703	5800	5904
SLB	106076	0.251	0.01	0.814087	1	1	0.62	0.1	0.01	0.98	0.01	0.0704	0.4808	0.3556	0.0932	0.351858	0.0238587	0.0343429	0.589941	7.59908	16.0912	18.7853	1.22	0.12	9.19732	0.0061345	0.065914	0.0751676	2.2	2.2	2.2	2.2	2.2	0.0213636	0.541016	0.046	0.014	0.146	21878	22160	22440	22687	22961	23237	23563	23850	24158	24409	24657
THA	2.9707e+06	0.01	0.1173	0.774931	1	1	0.108	0.1	0.01	0.98	0.01	0.1774	0.4554	0.3406	0.0266	0.356848	0.0707577	0.08023	0.492165	4.70816	7.09591	8.29103	0.29	0.12	5.45061	0.0061894	0.0665043	0.0751153	2.4	2.4	2.4	2.4	2.4	0.0216667	0.569397	0.046	0.014	0.105162	581635	572371	566113	561314	558166	554582	552349	550328	547804	545046	541341
TLS	148583	0.418	0.01	0.670025	1	1	0.253	0.1	0.01	0.98	0.01	0.05	0.4678	0.3869	0.0953	0.245822	0.0906283	0.124405	0.539145	22.2257	43.0782	50.549	2.04	0.12	14.3755	0.0061151	0.065706	0.075186	2.028	2.028	2.808	4.628	2.27067	0.0216667	0.595418	0.046	0.014	0.18212	33096	33182	33254	33206	33091	33035	32768	32738	32378	32166	31884
TON	11547.5	0.01	0.01	0.786871	1	1	0.521	0.1	0.01	0.98	0.01	0.0209	0.4216	0.4854	0.0721	0.351858	0.0238587	0.0343429	0.589941	4.86724	9.57181	11.1399	1.26	0.12	6.48137	0.0061345	0.065914	0.0751676	2.2	2.2	2.2	2.2	2.2	0.0213636	0.585818	0.046	0.014	0.146	2400	2365	2339	2304	2290	2284	2276	2283	2285	2296	2306
VUT	44304	0.159	0.01	0.498254	1	1	0.493	0.1	0.01	0.98	0.01	0.0773	0.5068	0.3363	0.0796	0.351858	0.0238587	0.0343429	0.589941	9.8678	19.7136	23.2141	0.94	0.12	10.5993	0.0061369	0.0659398	0.0751653	2.2	2.2	2.2	2.2	2.2	0.0213636	0.637059	0.046	0.014	0.130626	9590	9673	9773	9930	10061	10215	10348	10544	10687	10835	10971
VNM	6.90024e+06	0.048	0.01	0.814087	1	1	0.101	0.1	0.01	0.98	0.01	0.0818	0.5967	0.3031	0.0184	0.349942	0.105169	0.0845059	0.460383	14.9922	21.063	24.2297	2.59	0.12	10.689	0.0070407	0.0756509	0.0743055	3.2	3.2	3.2	3.2	3.2	0.019375	0.580117	0.046	0.014	0.0631122	1355563	1328422	1307471	1290702	1280143	1275327	1275653	1277512	1282500	1290081	1298215
[truncated: 218 more columns]

## Sheet: SAR
Country ID	Children under 5 population	Percentage of population food insecure/below the poverty line	Percentage of population at risk of malaria	School attendance (percentage of 15-19 year old women)	Percentage of pregnant women attending health facility	Percentage of children attending health facility	Unmet need for family planning	Fraction of subsistence farming	Fraction eating rice as main staple food	Fraction eating wheat as main staple food	Fraction eating maize as main staple food	Percentage of pregnant women 15-19 years	Percentage of pregnant women 20-29 years	Percentage of pregnant women 30-39 years	Percentage of pregnant women 40-49 years	First birth	Less than 18 months	18-23 months	24 months or greater	Neonatal mortality (per 1,000 live births)	Infant mortality (per 1,000 live births)	Under 5 mortality (per 1,000 live births)	Maternal mortality (per 1,000 live births)	Fraction of pregnancies ending in spontaneous abortion	Stillbirths (per 1,000 total births)	Pre-term SGA	Pre-term AGA	Term SGA	Average episodes per year: <1 month	Average episodes per year: 1-5 months	Average episodes per year: 6-11 months	Average episodes per year: 12-23 months	Average episodes per year: 24-59 months	Percentage of diarrhea that is severe	Percentage of anaemia that is iron deficient	Prevalence of pre-eclampsia	Prevalence of eclampsia	Low birth weight	Number of births in 2024	Number of births in 2025	Number of births in 2026	Number of births in 2027	Number of births in 2028	Number of births in 2029	Number of births in 2030	Number of births in 2031	Number of births in 2032	Number of births in 2033	Number of births in 2034
BGD	1.68314e+07	0.187	0.4884	0.722792	1	1	0.1369	0.1	0.01	0.98	0.01	0.2018	0.5874	0.1848	0.026	0.389035	0.0305545	0.0334906	0.54692	16.0041	22.9062	27.2736	1.23	0.12	20.5002	0.0217537	0.139881	0.390403	0.676	0.676	2.314	2.34	0.754	0.0216667	0.489783	0.046	0.014	0.230467	3469124	3441259	3407860	3372729	3334941	3295324	3252257	3206837	3162889	3113924	3066967
BTN	48777.5	0.015	0.01	0.708862	1	1	0.154	0.1	0.01	0.98	0.01	0.0722	0.5539	0.3158	0.0581	0.412278	0.0416966	0.0750223	0.471003	14.8324	22.4524	26.6874	0.6	0.12	9.01539	0.0178453	0.106001	0.408207	2.4	2.4	2.4	2.4	2.4	0.0216667	0.488784	0.046	0.014	0.11663	9914	9836	9783	9747	9698	9668	9625	9598	9573	9548	9509
IND	1.13101e+08	0.212	0.1323	0.621932	1	1	0.094	0.1	0.01	0.98	0.01	0.115	0.6835	0.1807	0.0208	0.394836	0.0649159	0.100476	0.439772	19.1184	25.4877	30.6192	1.03	0.12	12.2428	0.0181957	0.112181	0.404195	2.08	2.08	3.328	2.6	1.41267	0.0216667	0.453783	0.046	0.014	0.274353	23186978	23073267	22988461	22878818	22754838	22649125	22550562	22409976	22237608	22082669	21924896
MDV	28779	0.01	0.01	0.595126	1	1	0.573	0.1	0.01	0.98	0.01	0.0498	0.5598	0.3651	0.0253	0.395998	0.0270724	0.0425872	0.534342	4.06056	5.09688	5.96161	0.57	0.12	4.81996	0.0083798	0.0900395	0.0730315	2.4	2.4	2.4	2.4	2.4	0.0216667	0.551619	0.046	0.014	0.117179	5588	5403	5224	5073	4950	4855	4782	4731	4709	4711	4737
NPL	2.71788e+06	0.15	0.0256	0.628185	1	1	0.247156	0.1	0.01	0.98	0.01	0.1673	0.6261	0.1709	0.0357	0.412278	0.0416966	0.0750223	0.471003	16.1661	22.8209	27.1635	1.74	0.12	15.7203	0.0163358	0.0956213	0.414256	3.302	3.302	4.55	3.432	2.12333	0.0216667	0.507051	0.046	0.014	0.197315	562232	551647	542047	533762	527550	523168	517956	512429	507575	502269	497079
LKA	1607403	0.143	0.01	0.922555	1	1	0.075	0.1	0.01	0.98	0.01	0.0367	0.4873	0.4328	0.0432	0.356755	0.0659106	0.0926204	0.484714	3.85237	5.76983	6.74807	0.29	0.12	6.00747	0.006745	0.0712135	0.170275	2.4	2.4	2.4	2.4	2.4	0.0216667	0.629304	0.046	0.014	0.179783	320429	318489	316459	314866	313284	312034	311150	310127	309526	309081	308281
[truncated: 218 more columns]

## Sheet: LAC
Country ID	Children under 5 population	Percentage of population food insecure/below the poverty line	Percentage of population at risk of malaria	School attendance (percentage of 15-19 year old women)	Percentage of pregnant women attending health facility	Percentage of children attending health facility	Unmet need for family planning	Fraction of subsistence farming	Fraction eating rice as main staple food	Fraction eating wheat as main staple food	Fraction eating maize as main staple food	Percentage of pregnant women 15-19 years	Percentage of pregnant women 20-29 years	Percentage of pregnant women 30-39 years	Percentage of pregnant women 40-49 years	First birth	Less than 18 months	18-23 months	24 months or greater	Neonatal mortality (per 1,000 live births)	Infant mortality (per 1,000 live births)	Under 5 mortality (per 1,000 live births)	Maternal mortality (per 1,000 live births)	Fraction of pregnancies ending in spontaneous abortion	Stillbirths (per 1,000 total births)	Pre-term SGA	Pre-term AGA	Term SGA	Average episodes per year: <1 month	Average episodes per year: 1-5 months	Average episodes per year: 6-11 months	Average episodes per year: 12-23 months	Average episodes per year: 24-59 months	Percentage of diarrhea that is severe	Percentage of anaemia that is iron deficient	Prevalence of pre-eclampsia	Prevalence of eclampsia	Low birth weight	Number of births in 2024	Number of births in 2025	Number of births in 2026	Number of births in 2027	Number of births in 2028	Number of births in 2029	Number of births in 2030	Number of births in 2031	Number of births in 2032	Number of births in 2033	Number of births in 2034
BLZ	35704.5	0.139	0.01	0.727145	1	1	0.341	0.1	0.01	0.98	0.01	0.1298	0.5601	0.2788	0.0313	0.238438	0.131788	0.125092	0.504682	7.41897	9.61275	11.1866	1.3	0.12	6.89135	0.0071999	0.0773619	0.074154	3.2	3.2	3.2	3.2	3.2	0.019375	0.56961	0.046	0.014	0.085988	7529	7518	7471	7412	7340	7253	7176	7101	7033	6960	6906
BOL	1.2557e+06	0.045	0.01	0.77735	1	1	0.572	0.1	0.01	0.98	0.01	0.1204	0.4909	0.3183	0.0704	0.278328	0.0550176	0.107732	0.558922	13.1808	20.1832	24.6919	1.61	0.12	8.76713	0.007219	0.0775677	0.0741358	3.2	3.2	3.2	3.2	3.2	0.019375	0.522393	0.046	0.014	0.0722233	261003	261486	261496	261796	261612	261559	261371	261073	260501	260216	259620
BRA	1.288e+07	0.044	0.01	0.831816	1	1	0.107	0.1	0.01	0.98	0.01	0.1828	0.5459	0.2391	0.0322	0.349942	0.105169	0.0845059	0.460383	8.47046	12.875	14.411	0.72	0.12	6.98127	0.0094821	0.10197	0.0714737	3.2	3.2	3.2	3.2	3.2	0.019375	0.562876	0.046	0.014	0.0869807	2572100	2528724	2492914	2461631	2433369	2410757	2388528	2366895	2344074	2325924	2307978
COL	3.53571e+06	0.041	0.01	0.815899	1	1	0.135	0.1	0.01	0.98	0.01	0.1407	0.5434	0.2698	0.0461	0.43013	0.0363062	0.0536396	0.479924	6.99278	11.0583	12.8482	0.75	0.12	7.14475	0.0076821	0.0825434	0.0736952	3.2	3.2	3.2	3.2	3.2	0.019375	0.556888	0.046	0.014	0.0995559	700784	692792	684798	677447	671111	664211	656778	649285	641703	634613	627450
CRI	261374	0.014	0.01	0.844525	1	1	0.109	0.1	0.01	0.98	0.01	0.1542	0.504	0.3122	0.0296	0.356755	0.0659106	0.0926204	0.484714	5.36319	6.24433	7.64751	0.22	0.12	4.22407	0.0072145	0.0775185	0.0741401	3.2	3.2	3.2	3.2	3.2	0.019375	0.548134	0.046	0.014	0.0747728	51253	50630	50203	49849	49455	49193	48914	48739	48589	48413	48147
CUB	474743	0.015	0.01	0.892611	1	1	0.116	0.1	0.01	0.98	0.01	0.1322	0.5769	0.2753	0.0156	0.380277	0.0546604	0.0619677	0.503095	2.3804	3.99293	5.00164	0.39	0.12	6.94914	0.0050915	0.0547069	0.0761599	3.2	3.2	3.2	3.2	3.2	0.019375	0.576302	0.046	0.014	0.0526356	94650	93499	92314	91231	90374	89461	88613	87798	87028	86152	85328
DOM	982050	0.01	0.01	0.741881	1	1	0.159	0.1	0.01	0.98	0.01	0.1998	0.5499	0.2286	0.0217	0.380277	0.0546604	0.0619677	0.503095	22.9474	27.2933	33.0029	1.07	0.12	12.7133	0.0071934	0.0772926	0.0741601	3.2	3.2	3.2	3.2	3.2	0.019375	0.547746	0.046	0.014	0.112942	201350	199014	196929	195149	193320	191643	189916	188430	186778	185331	184238
ECU	1352402	0.033	0.01	0.892743	1	1	0.193	0.1	0.01	0.98	0.01	0.151	0.5136	0.2793	0.0561	0.245166	0.141593	0.118977	0.494264	6.65148	10.7232	12.4606	0.66	0.12	8.8525	0.0060991	0.065534	0.0752012	3.2	3.2	3.2	3.2	3.2	0.019375	0.557682	0.046	0.014	0.111806	268769	267665	267031	266500	266158	265457	264848	263893	262592	261453	259986
SLV	487742	0.015	0.01	0.611182	1	1	0.181	0.1	0.01	0.98	0.01	0.1696	0.5242	0.2732	0.033	0.255068	0.138644	0.123641	0.482646	6.0968	10.6938	12.4267	0.43	0.12	8.85283	0.0068048	0.073117	0.0745298	3.2	3.2	3.2	3.2	3.2	0.019375	0.564581	0.046	0.014	0.102959	98858	97874	96922	96073	95219	94354	93334	92289	91235	90070	88864
GRD	6770	0.015	0.01	0.723017	1	1	0.17	0.1	0.01	0.98	0.01	0.0725	0.5466	0.3503	0.0306	0.380277	0.0546604	0.0619677	0.503095	10.2835	14.419	16.1806	0.21	0.12	9.0744	0.007199	0.0773518	0.0741549	3.2	3.2	3.2	3.2	3.2	0.019375	0.548056	0.046	0.014	0.146	1345	1319	1296	1278	1263	1248	1235	1222	1209	1195	1181
GTM	1851093	0.593	0.025	0.429793	1	1	0.139	0.1	0.01	0.98	0.01	0.1226	0.4781	0.3233	0.076	0.31902	0.0389277	0.0889093	0.553143	10.801	19.5593	23.0193	0.96	0.12	13.3369	0.0089353	0.0958604	0.167909	2.99	2.99	6.708	8.008	4.01267	0.019375	0.55069	0.046	0.014	0.144944	379512	380110	380396	379917	379832	380289	380934	381066	381085	381185	380511
HTI	1.22508e+06	0.242	0.072	0.787923	1	1	0.38	0.1	0.01	0.98	0.01	0.0729	0.4544	0.3747	0.098	0.313922	0.0481824	0.0733648	0.564531	24.2818	45.4102	58.6327	3.5	0.12	17.717	0.0071996	0.0773587	0.0741543	5.59	5.59	9.984	8.216	3.952	0.019375	0.455787	0.046	0.014	0.146	258340	257433	256749	256092	255064	254577	253947	253198	252417	251322	250216
HND	1.14783e+06	0.165	0.01	0.483694	1	1	0.24	0.1	0.01	0.98	0.01	0.1468	0.5001	0.2899	0.0632	0.113828	0.866868	0.0178774	0.00142635	9.50398	14.2341	16.5559	0.72	0.12	8.22609	0.0071935	0.0772936	0.07416	3.2	3.2	3.2	3.2	3.2	0.019375	0.627681	0.046	0.014	0.108972	234369	234594	234199	233847	233565	232875	231857	230996	230170	229201	228139
JAM	160698	0.017	0.01	0.773842	1	1	0.171	0.1	0.01	0.98	0.01	0.1357	0.5216	0.3104	0.0323	0.380277	0.0546604	0.0619677	0.503095	10.3057	10.6695	12.3986	0.99	0.12	14.3637	0.0071924	0.0772816	0.0741611	3.2	3.2	3.2	3.2	3.2	0.019375	0.555652	0.046	0.014	0.145829	32508	31837	31322	30826	30324	29804	29264	28690	28132	27564	26952
MEX	1.01224e+07	0.207	0.01	0.825012	1	1	0.108	0.1	0.01	0.98	0.01	0.1923	0.5495	0.2422	0.016	0.238438	0.131788	0.125092	0.504682	8.10547	11.3978	13.2407	0.59	0.13	6.61291	0.0061102	0.0643312	0.0651708	3.2	3.2	3.2	3.2	3.2	0.019375	0.610969	0.046	0.014	0.1015	2023623	2003673	1989217	1972890	1959052	1947167	1934285	1923775	1912400	1900085	1888154
NIC	652556	0.032	0.01	0.787923	1	1	0.102	0.1	0.01	0.98	0.01	0.1985	0.4997	0.2575	0.0443	0.311943	0.0799113	0.10123	0.506916	7.366	11.4105	13.2554	0.78	0.12	9.82894	0.0049386	0.0530647	0.0763053	3.2	3.2	3.2	3.2	3.2	0.019375	0.503323	0.046	0.014	0.106691	132383	131804	131205	130628	129882	129146	128474	127741	127223	126735	126239
PRY	672592	0.016	0.01	0.66318	1	1	0.174	0.1	0.01	0.98	0.01	0.1144	0.5066	0.3217	0.0573	0.247134	0.12626	0.157565	0.469041	9.65179	15.5717	18.1575	0.71	0.12	10.0153	0.0066462	0.0714129	0.0746807	3.2	3.2	3.2	3.2	3.2	0.019375	0.569803	0.046	0.014	0.0809001	136695	135786	134692	133752	132847	132003	131254	130380	129862	129392	128959
PER	2677059	0.026	0.01	0.812579	1	1	0.339	0.1	0.01	0.98	0.01	0.1017	0.4788	0.3508	0.0687	0.350666	0.0206593	0.056103	0.572572	7.13677	10.9609	14.1226	0.69	0.12	6.63158	0.0058412	0.0609998	0.0466338	3.2	3.2	3.2	3.2	3.2	0.019375	0.606457	0.046	0.014	0.0940363	538952	535695	532846	530375	527850	524403	520799	517204	514086	511252	508042
LCA	10021	0.25	0.01	0.817129	1	1	0.276	0.1	0.01	0.98	0.01	0.1417	0.4937	0.3189	0.0457	0.380277	0.0546604	0.0619677	0.503095	13.013	22.4372	24.8206	0.73	0.12	11.2248	0.0071924	0.0772816	0.0741611	3.2	3.2	3.2	3.2	3.2	0.019375	0.540775	0.046	0.014	0.162511	2015	1985	1959	1931	1907	1883	1857	1831	1805	1774	1742
VCT	5967.5	0.015	0.01	0.90742	1	1	0.17	0.1	0.01	0.98	0.01	0.1306	0.5597	0.2877	0.022	0.380277	0.0546604	0.0619677	0.503095	8.47064	12.5639	13.7103	0.62	0.12	11.9148	0.0072015	0.0773786	0.0741525	3.2	3.2	3.2	3.2	3.2	0.019375	0.552464	0.046	0.014	0.146	1203	1179	1157	1141	1129	1120	1113	1106	1100	1094	1090
SUR	53370	0.234	0.01	0.639601	1	1	0.284323	0.1	0.01	0.98	0.01	0.0988	0.5042	0.3389	0.0581	0.349942	0.105169	0.0845059	0.460383	10.6597	15.3507	17.1758	0.96	0.12	10.9418	0.0109351	0.117497	0.0706004	3.2	3.2	3.2	3.2	3.2	0.019375	0.549608	0.046	0.014	0.164645	10882	10856	10815	10769	10735	10710	10671	10640	10599	10551	10507
[truncated: 218 more columns]

## Sheet: ECA
Country ID	Children under 5 population	Percentage of population food insecure/below the poverty line	Percentage of population at risk of malaria	School attendance (percentage of 15-19 year old women)	Percentage of pregnant women attending health facility	Percentage of children attending health facility	Unmet need for family planning	Fraction of subsistence farming	Fraction eating rice as main staple food	Fraction eating wheat as main staple food	Fraction eating maize as main staple food	Percentage of pregnant women 15-19 years	Percentage of pregnant women 20-29 years	Percentage of pregnant women 30-39 years	Percentage of pregnant women 40-49 years	First birth	Less than 18 months	18-23 months	24 months or greater	Neonatal mortality (per 1,000 live births)	Infant mortality (per 1,000 live births)	Under 5 mortality (per 1,000 live births)	Maternal mortality (per 1,000 live births)	Fraction of pregnancies ending in spontaneous abortion	Stillbirths (per 1,000 total births)	Pre-term SGA	Pre-term AGA	Term SGA	Average episodes per year: <1 month	Average episodes per year: 1-5 months	Average episodes per year: 6-11 months	Average episodes per year: 12-23 months	Average episodes per year: 24-59 months	Percentage of diarrhea that is severe	Percentage of anaemia that is iron deficient	Prevalence of pre-eclampsia	Prevalence of eclampsia	Low birth weight	Number of births in 2024	Number of births in 2025	Number of births in 2026	Number of births in 2027	Number of births in 2028	Number of births in 2029	Number of births in 2030	Number of births in 2031	Number of births in 2032	Number of births in 2033	Number of births in 2034
ALB	138029	0.017	0.01	0.86948	1	1	0.871	0.1	0.01	0.98	0.01	0.0742	0.6317	0.2819	0.0122	0.429299	0.0254363	0.0471515	0.498113	7.1181	8.41165	9.45592	0.08	0.12	4.34458	0.0059371	0.0637928	0.0753554	2.8	2.8	2.8	2.8	2.8	0.0164286	0.688149	0.046	0.014	0.0458783	28283	27433	26604	25865	25115	24373	23617	22890	22177	21494	20791
ARM	172660	0.021	0.01	0.880511	1	1	0.598	0.1	0.01	0.98	0.01	0.1156	0.6422	0.2332	0.009	0.443381	0.0595291	0.0679461	0.429143	5.63703	9.5448	10.7211	0.27	0.12	10.8213	0.0065369	0.0702384	0.0747847	2.8	2.8	2.8	2.8	2.8	0.0164286	0.601188	0.046	0.014	0.089791	36278	34934	33694	32574	31571	30705	29923	29215	28597	28079	27628
AZE	630394	0.01	0.01	0.911887	1	1	0.249	0.1	0.01	0.98	0.01	0.1489	0.6553	0.1857	0.0101	0.439729	0.101814	0.0992557	0.359201	9.5091	16.6061	18.5862	0.41	0.12	8.71313	0.0075017	0.0806047	0.0738669	2.8	2.8	2.8	2.8	2.8	0.0164286	0.57558	0.046	0.014	0.0728261	121322	120097	119620	119961	120765	121981	123303	124540	125946	127122	128097
BIH	123442	0.01	0.01	0.911887	1	1	0.781	0.1	0.01	0.98	0.01	0.0374	0.5311	0.4137	0.0178	0.51102	0.0369285	0.040967	0.411085	4.09713	4.84317	5.6006	0.06	0.12	2.68321	0.0059451	0.0638793	0.0753478	2.8	2.8	2.8	2.8	2.8	0.0164286	0.617774	0.046	0.014	0.0339569	24430	24258	24034	23827	23643	23490	23375	23273	23102	22901	22633
GEO	224806	0.045	0.01	0.988643	1	1	0.249	0.1	0.01	0.98	0.01	0.1278	0.6072	0.2432	0.0218	0.443381	0.0595291	0.0679461	0.429143	5.40239	8.433	9.47978	0.28	0.12	5.67371	0.0066382	0.071327	0.0746883	2.8	2.8	2.8	2.8	2.8	0.0164286	0.61721	0.046	0.014	0.061172	42983	42089	41353	40720	40247	39936	39699	39600	39624	39714	39861
KAZ	2.084e+06	0.5	0.01	1	1	1	0.204	0.1	0.01	0.98	0.01	0.0828	0.5508	0.3328	0.0336	0.366148	0.0858132	0.119329	0.42871	5.02749	9.1445	10.2743	0.13	0.12	8.11762	0.0046695	0.0501735	0.0765613	2.8	2.8	2.8	2.8	2.8	0.0164286	0.615579	0.046	0.014	0.0542857	401985	395033	390247	387581	385313	385346	387269	389593	393220	397614	402338
MDA	160781	0.017	0.01	0.777842	1	1	0.396	0.1	0.01	0.98	0.01	0.0999	0.6048	0.2787	0.0166	0.51102	0.0369285	0.040967	0.411085	8.10547	11.3978	13.2407	0.59	0.12	6.61291	0.0061102	0.0643312	0.0651708	3.2	3.2	3.2	3.2	3.2	0.019375	0.610969	0.046	0.014	0.0500106	32140	31009	29962	29290	28743	28295	27903	27588	27376	27253	27182
MNE	35581	0.017	0.01	0.892401	1	1	0.659	0.1	0.01	0.98	0.01	0.0367	0.5312	0.4035	0.0286	0.443381	0.0595291	0.0679461	0.429143	0.96102	1.90536	2.26294	0.06	0.12	3.37295	0.0059347	0.0637675	0.0753577	2.8	2.8	2.8	2.8	2.8	0.0164286	0.62464	0.046	0.014	0.0545308	7058	6969	6694	6578	6482	6391	6305	6226	6149	6077	6014
SRB	301541	0.055	0.01	0.92928	1	1	0.749	0.1	0.01	0.98	0.01	0.0597	0.495	0.4223	0.023	0.51102	0.0369285	0.040967	0.411085	3.5534	4.74553	5.48727	0.1	0.12	4.81069	0.0034918	0.0375185	0.0776818	2.8	2.8	2.8	2.8	2.8	0.0164286	0.62315	0.046	0.014	0.0453436	58988	58142	57151	56385	55641	54918	54248	53607	53089	52565	52055
TJK	1.32189e+06	0.048	0.01	0.781823	1	1	0.492	0.1	0.01	0.98	0.01	0.0873	0.5966	0.2871	0.029	0.320979	0.114356	0.128931	0.435733	13.57	27.6394	31.419	0.17	0.12	9.12998	0.0059145	0.0635509	0.0753768	2.8	2.8	2.8	2.8	2.8	0.0164286	0.587254	0.046	0.014	0.0562529	268304	264517	261679	259844	259743	260994	263946	267854	272195	277329	282783
TUR	5351786	0.144	0.01	0.860444	1	1	0.116	0.1	0.01	0.98	0.01	0.0701	0.5436	0.363	0.0233	0.34454	0.049975	0.0649805	0.540505	4.72405	7.69101	8.98017	0.17	0.12	4.22412	0.0093725	0.100706	0.072087	2.9	2.9	2.9	2.9	2.9	0.0206897	0.597111	0.046	0.014	0.128968	1060605	1053303	1045681	1036040	1.02813e+06	1018356	1008818	1000273	991276	982292	974164
UKR	1.31734e+06	0.01	0.01	0.866827	1	1	0.32	0.1	0.01	0.98	0.01	0.088	0.5672	0.3245	0.0203	0.572903	0.0297817	0.025307	0.372008	4.82604	7.03738	8.22323	0.17	0.12	4.94249	0.0059396	0.0638206	0.075353	2.8	2.8	2.8	2.8	2.8	0.0164286	0.646587	0.046	0.014	0.0563389	206937	220203	242008	239583	237882	235848	234943	234054	233013	232316	231449
UZB	4.53251e+06	0.621	0.01	0.900415	1	1	0.249	0.1	0.01	0.98	0.01	0.0934	0.6538	0.236	0.0168	0.305827	0.0803348	0.124386	0.489453	7.67958	12.5652	14.0661	0.3	0.12	5.86959	0.0059386	0.0638097	0.0753539	2.8	2.8	2.8	2.8	2.8	0.0164286	0.593512	0.046	0.014	0.0526055	929292	911213	894379	881880	872359	864944	859689	855161	851864	850842	851642
BLR	352562	0.01	0.01	0.963952	1	1	0.258	0.1	0.01	0.98	0.01	0.0573	0.5735	0.3509	0.0183	0.572903	0.0297817	0.025307	0.372008	0.8733	2.05046	2.72494	0.01	0.12	2.18526	0.0062438	0.0670885	0.0750636	2.8	2.8	2.8	2.8	2.8	0.0164286	0.64648	0.046	0.014	0.0506382	63679	62332	61280	60242	59582	58971	58735	58780	58895	59228	59889
KGZ	751868	0.009	0.01	0.87061	1	1	0.379	0.1	0.01	0.98	0.01	0.0997	0.555	0.3048	0.0405	0.339828	0.0625612	0.108304	0.489307	11.9237	15.5507	17.4	0.5	0.12	6.41346	0.0059366	0.063788	0.0753558	2.8	2.8	2.8	2.8	2.8	0.0164286	0.588991	0.046	0.014	0.055306	150335	149483	148668	148267	148207	148645	149392	150421	151395	152829	154449
TKM	781354	0.514	0.01	0.911887	1	1	0.244	0.1	0.01	0.98	0.01	0.0749	0.6121	0.2977	0.0153	0.356755	0.0659106	0.0926204	0.484714	23.4853	35.8397	41.4278	0.05	0.12	9.46327	0.005956	0.0639963	0.0753374	2.8	2.8	2.8	2.8	2.8	0.0164286	0.592252	0.046	0.014	0.0492761	156679	152636	148664	145078	142225	140242	139095	138414	138683	139508	140959
MKD	87556.5	0.409	1	0.911887	1	1	0.777	0.1	0.01	0.98	0.01	0.0525	0.5304	0.3993	0.0178	0.269124	0.0410301	0.0663328	0.623513	29.9273	56.7231	76.0402	6.52	0.12	22.8621	0.0079131	0.0850249	0.0734755	3.3	3.3	3.3	3.3	3.3	0.0218182	0.441324	0.046	0.014	0.0905285	16587	16313	16027	15783	15559	15328	15121	14935	14773	14626	14509
[truncated: 218 more columns]

## Sheet: All countries
Country ID	Children under 5 population	Percentage of population food insecure/below the poverty line	Percentage of population at risk of malaria	School attendance (percentage of 15-19 year old women)	Percentage of pregnant women attending health facility	Percentage of children attending health facility	Unmet need for family planning	Fraction of subsistence farming	Fraction eating rice as main staple food	Fraction eating wheat as main staple food	Fraction eating maize as main staple food	Percentage of pregnant women 15-19 years	Percentage of pregnant women 20-29 years	Percentage of pregnant women 30-39 years	Percentage of pregnant women 40-49 years	First birth	Less than 18 months	18-23 months	24 months or greater	Neonatal mortality (per 1,000 live births)	Infant mortality (per 1,000 live births)	Under 5 mortality (per 1,000 live births)	Maternal mortality (per 1,000 live births)	Fraction of pregnancies ending in spontaneous abortion	Stillbirths (per 1,000 total births)	Pre-term SGA	Pre-term AGA	Term SGA	Average episodes per year: <1 month	Average episodes per year: 1-5 months	Average episodes per year: 6-11 months	Average episodes per year: 12-23 months	Average episodes per year: 24-59 months	Percentage of diarrhea that is severe	Percentage of anaemia that is iron deficient	Prevalence of pre-eclampsia	Prevalence of eclampsia	Low birth weight	Number of births in 2024	Number of births in 2025	Number of births in 2026	Number of births in 2027	Number of births in 2028	Number of births in 2029	Number of births in 2030	Number of births in 2031	Number of births in 2032	Number of births in 2033	Number of births in 2034
BEN	2200874	0.55	1	0.398106	1	1	0.331409	0.1	0.01	0.98	0.01	0.0892	0.5056	0.3344	0.0708	0.219379	0.0360898	0.0919845	0.652546	29.2481	55.1737	83.5242	5.23	0.12	20.0045	0.0058957	0.063348	0.0753948	2.548	2.548	4.784	4.264	1.77667	0.0218182	0.418183	0.046	0.014	0.168909	483336	489564	494197	499774	503256	509582	514344	519480	523267	530676	536855
BFA	3360280	0.399	1	0.259182	1	1	0.377827	0.1	0.01	0.98	0.01	0.1002	0.4639	0.3492	0.0867	0.217632	0.0282618	0.0539218	0.700184	25.253	51.7739	82.6076	2.64	0.12	20.3837	0.0079159	0.085055	0.0734728	3.146	3.146	7.644	6.162	3.03333	0.0218182	0.41227	0.046	0.014	0.131379	737914	741692	747913	752646	759062	763842	771656	778963	786184	795934	801327
CPV	35834	0.377	0.01	0.757544	1	1	0.522	0.1	0.01	0.98	0.01	0.16	0.511	0.2635	0.0655	0.273423	0.0520406	0.0684359	0.6061	8.37487	11.6633	13.5488	0.42	0.12	9.11488	0.0079499	0.0854201	0.0734405	3.3	3.3	3.3	3.3	3.3	0.0218182	0.478043	0.046	0.014	0.146	6415	6364	6330	6300	6272	6252	6236	6227	6230	6231	6244
CMR	4443698	0.499	0.74	0.408746	1	1	0.179739	0.1	0.01	0.98	0.01	0.1165	0.4584	0.3524	0.0727	0.228595	0.0683207	0.126665	0.57642	25.6428	46.9507	69.788	4.38	0.12	18.8764	0.0079481	0.0854011	0.0734422	1.3	1.3	5.304	5.486	2.25333	0.0218182	0.45497	0.046	0.014	0.119614	971107	980661	991664	1002767	1017054	1026451	1038634	1.04829e+06	1061037	1072048	1085973
CAF	989276	0.813	0.999	0.0970857	1	1	0.713	0.1	0.01	0.98	0.01	0.1098	0.4572	0.3083	0.1247	0.218365	0.0775681	0.1234	0.580667	31.9124	75.4222	99.9161	8.35	0.12	26.2778	0.0079225	0.0851261	0.0734665	3.3	3.3	3.3	3.3	3.3	0.0218182	0.443187	0.046	0.014	0.145364	246241	250088	254783	259894	265017	269576	273532	276644	279747	280486	281215
TCD	3688334	0.679	0.86	0.11977	1	1	0.825	0.1	0.01	0.98	0.01	0.1394	0.4439	0.3323	0.0844	0.152938	0.0947468	0.160927	0.591389	32.347	66.0494	107.065	10.63	0.12	25.2784	0.007928	0.0851857	0.0734612	5.408	5.408	9.23	8.684	4.37667	0.0218182	0.435131	0.046	0.014	0.146	878222	907325	909765	914247	922811	935384	945060	957376	964929	974881	984264
COG	897373	0.799	1	0.326033	1	1	0.615	0.1	0.01	0.98	0.01	0.1235	0.4963	0.3065	0.0737	0.252978	0.037612	0.0710645	0.638346	18.4086	31.9789	42.9679	2.82	0.12	15.7526	0.0079504	0.0854255	0.07344	2.236	2.236	6.526	8.84	3.588	0.0218182	0.435573	0.046	0.014	0.116112	192673	195536	198689	202096	205842	209900	213921	217584	221480	224919	227967
CIV	4637010	0.341	0.01	0.245198	1	1	0.689	0.1	0.01	0.98	0.01	0.1369	0.4526	0.3081	0.1024	0.226836	0.0460493	0.0690759	0.658039	5.36319	6.24433	7.64751	0.22	0.12	4.22407	0.0072145	0.0775185	0.0741401	1.586	1.586	4.524	4.55	2.40067	0.019375	0.548134	0.046	0.014	0.154602	1007981	1017551	1028953	1.04175e+06	1055080	1069934	1088188	1106870	1126736	1153646	1171560
GNQ	255743	0.015	0.97	0.326033	1	1	0.795	0.1	0.01	0.98	0.01	0.1702	0.4512	0.2925	0.0861	0.201348	0.0370401	0.094297	0.667315	28.4759	57.1899	76.775	2.12	0.12	15.007	0.0079638	0.0855702	0.0734272	3.3	3.3	3.3	3.3	3.3	0.0218182	0.429231	0.046	0.014	0.146	56763	57351	57895	58448	59086	59710	60353	61070	61824	62583	63231
GAB	332418	0.034	0.96	0.326033	1	1	0.663	0.1	0.01	0.98	0.01	0.131	0.434	0.3525	0.0825	0.267409	0.0623164	0.0930027	0.577272	18.9442	29.3567	39.7453	2.27	0.12	14.0954	0.0058306	0.062649	0.0754567	2.912	2.912	5.772	6.006	3.63133	0.0218182	0.405701	0.046	0.014	0.142129	68875	69096	69484	69719	70157	70838	71554	72211	73025	73941	74893
GMB	388064	0.527	0.96	0.326033	1	1	0.761	0.1	0.01	0.98	0.01	0.076	0.4287	0.3878	0.1075	0.267409	0.0623164	0.0930027	0.577272	18.9442	29.3567	39.7453	2.27	0.12	14.0954	0.0058306	0.062649	0.0754567	4.29	4.29	7.514	8.112	3.57067	0.0218182	0.405701	0.046	0.014	0.16751	82405	82555	82634	82701	82773	82836	82941	83035	83185	83407	83597
GHA	4249501	0.383	0.98	0.513943	1	1	0.299	0.1	0.01	0.98	0.01	0.0857	0.4359	0.3957	0.0827	0.271464	0.0309	0.0694191	0.628216	22.8237	32.5829	43.9745	2.63	0.12	21.4035	0.006869	0.0731286	0.201594	2.418	2.418	4.368	4.992	2.61733	0.0218182	0.390876	0.046	0.014	0.141588	892343	897874	903735	909465	916517	922888	929536	936419	943366	951814	958778
GIN	2220484	0.353	0.99	0.255608	1	1	0.785	0.1	0.01	0.98	0.01	0.1427	0.421	0.3353	0.101	0.201348	0.0370401	0.094297	0.667315	31.1084	63.777	98.7269	5.53	0.12	23.2454	0.0079359	0.0852696	0.0734538	2.47	2.47	6.864	5.382	3.13733	0.0218182	0.412416	0.046	0.014	0.146	491708	494546	497357	501552	503185	504595	506565	508635	510880	511287	511908
GNB	300164	0.671	1	0.326033	1	1	0.223166	0.1	0.01	0.98	0.01	0.0947	0.4756	0.3512	0.0785	0.201348	0.0370401	0.094297	0.667315	34.3035	49.9616	74.3053	7.25	0.12	31.2076	0.0079141	0.085036	0.0734745	3.3	3.3	3.3	3.3	3.3	0.0218182	0.441954	0.046	0.014	0.210752	65072	65468	66031	66611	67153	67623	67905	68296	68609	68986	69366
LBR	781517	0.797	1	0.153419	1	1	0.628	0.1	0.01	0.98	0.01	0.1414	0.4404	0.3307	0.0875	0.269124	0.0410301	0.0663328	0.623513	29.9273	56.7231	76.0402	6.52	0.12	22.8621	0.0079131	0.0850249	0.0734755	3.016	3.016	6.006	6.578	3.146	0.0218182	0.441324	0.046	0.014	0.146071	171626	173467	174971	176887	178928	180597	181051	182507	182944	184206	185412
MLI	4248418	0.259	0.9	0.298408	1	1	0.54	0.1	0.01	0.98	0.01	0.1425	0.4341	0.3208	0.1026	0.18152	0.0636973	0.12229	0.632493	33.4281	61.6314	97.0669	4.4	0.12	23.3831	0.0052124	0.0560064	0.0760449	3.094	3.094	7.072	6.89	3.33667	0.0218182	0.405863	0.046	0.014	0.146	967695	987043	1005407	1024663	1045172	1065256	1081148	1100180	1116377	1134421	1146652
MRT	814442	0.263	0.41	0.227155	1	1	0.696	0.1	0.01	0.98	0.01	0.0868	0.4096	0.3861	0.1175	0.197538	0.0802064	0.11864	0.603615	22.6134	32.205	40.4985	4.64	0.12	16.7108	0.0079477	0.085397	0.0734425	2.99	2.99	4.68	5.122	2.48733	0.0218182	0.464899	0.046	0.014	0.146	175914	178900	181311	184292	187121	189472	192444	195192	197382	198758	201535
NER	4782870	0.5	0.89	0.124236	1	1	0.546	0.1	0.01	0.98	0.01	0.1347	0.4348	0.3334	0.0971	0.144234	0.0610324	0.136011	0.658723	33.686	59.5035	115.152	4.41	0.12	21.4447	0.0079196	0.0850951	0.0734693	3.432	3.432	7.332	5.98	2.288	0.0218182	0.418497	0.046	0.014	0.146	1119695	1138168	1157021	1172912	1188297	1205973	1220547	1230763	1243487	1258844	1264320
NGA	33829090	0.347	0.99	0.326033	1	1	0.737	0.1	0.01	0.98	0.01	0.0997	0.4343	0.359	0.107	0.195736	0.0662165	0.134355	0.603692	34.9219	70.5885	110.819	10.47	0.12	22.4915	0.0084425	0.090714	0.0729717	2.496	2.496	5.226	5.252	2.522	0.0218182	0.419354	0.046	0.014	0.146	7560407	7640590	7711752	7764061	7824729	7899761	7944601	8000667	8059354	8088355	8128869
SEN	2494092	0.39	0.97	0.394246	1	1	0.256	0.1	0.01	0.98	0.01	0.0792	0.4307	0.3784	0.1117	0.242579	0.0299136	0.0774603	0.650047	21.0858	29.1353	38.5999	2.61	0.12	19.1058	0.0079201	0.0851	0.0734688	2.86	2.86	5.07	5.122	2.61733	0.0218182	0.399791	0.046	0.014	0.184597	539970	547717	554508	561854	569729	576223	582352	586157	591275	594657	598875
SLE	1172897	0.758	0.999	0.313434	1	1	0.625	0.1	0.01	0.98	0.01	0.1307	0.4617	0.3192	0.0884	0.240441	0.0373228	0.0728879	0.649348	30.936	78.2542	104.687	4.43	0.12	23.1308	0.007958	0.0855071	0.0734328	0.884	0.884	2.366	2.678	1.64667	0.0218182	0.452871	0.046	0.014	0.144151	260194	260288	261328	262858	262197	262112	262783	263544	264327	264986	265313
TGO	1356700	0.604	1	0.334522	1	1	0.336	0.1	0.01	0.98	0.01	0.1015	0.4874	0.3307	0.0804	0.235558	0.034185	0.0688976	0.661359	24.0424	43.3567	62.6044	3.99	0.12	20.8726	0.007938	0.0852926	0.0734518	2.366	2.366	5.876	5.72	3.068	0.0218182	0.421556	0.046	0.014	0.160876	292572	296051	299393	303269	306682	310615	314726	319325	323844	327524	331326
AGO	6358277	0.323	0.53	0.326033	1	1	0.38	0.1	0.01	0.98	0.01	0.1364	0.4398	0.3429	0.0809	0.215582	0.0772673	0.120209	0.586942	26.6473	47.1633	69.4213	2.22	0.12	19.3031	0.0079282	0.0851873	0.0734611	2.782	2.782	6.916	6.942	2.71267	0.0218182	0.470129	0.046	0.014	0.155278	1404185	1426882	1451467	1474494	1499488	1521988	1547459	1572264	1592178	1615060	1636637
BDI	2.10192e+06	0.718	0.21	0.310146	1	1	0.297	0.1	0.01	0.98	0.01	0.0365	0.4945	0.3751	0.0939	0.19091	0.0481343	0.0973454	0.66361	20.4455	37.629	52.6048	4.94	0.12	18.2406	0.0079352	0.0852625	0.0734544	3.718	3.718	10.062	9.568	4.09067	0.0218182	0.539295	0.046	0.014	0.147769	466545	468720	471624	475895	483052	491466	500614	509473	518797	528492	532619
BWA	293184	0.161	0.13	0.326033	1	1	0.522	0.1	0.01	0.98	0.01	0.0821	0.4704	0.3504	0.0971	0.342905	0.0307455	0.0585058	0.567844	17.9986	28.3141	34.8694	1.86	0.12	14.7284	0.0093217	0.0984765	0.105422	3.3	3.3	3.3	3.3	3.3	0.0218182	0.532427	0.046	0.014	0.168344	61418	61186	60884	60499	60095	59578	59019	58504	57994	57410	56888
COD	19199094	0.766	0.85	0.326033	1	1	0.287459	0.1	0.01	0.98	0.01	0.1035	0.4515	0.3545	0.0905	0.194032	0.083859	0.134731	0.587377	26.4805	62.3697	78.9605	5.47	0.12	27.6765	0.0105615	0.113481	0.0709559	2.6	2.6	8.45	7.332	2.912	0.0218182	0.435306	0.046	0.014	0.10157	4467740	4559718	4634979	4715179	4802947	4875684	4954791	5028912	5084138	5153883	5219842
COM	114859	0.179	0.5	0.516672	1	1	0.722	0.1	0.01	0.98	0.01	0.0826	0.4291	0.388	0.1003	0.225505	0.0993462	0.131207	0.543942	25.752	39.2976	49.7167	2.17	0.12	24.2322	0.0078994	0.0848779	0.0734885	4.134	4.134	8.632	7.046	2.522	0.0218182	0.509871	0.046	0.014	0.230272	24467	24525	24599	24695	24823	24938	25062	25184	25346	25528	25712
ERI	502472	0.452	0.16	0.402568	1	1	0.418	0.1	0.01	0.98	0.01	0.0849	0.464	0.3513	0.0998	0.218297	0.0753143	0.119	0.587389	17.3359	28.9496	38.0916	3.22	0.12	16.1376	0.0079317	0.0852249	0.0734578	1.846	1.846	5.304	5.876	2.81667	0.0218182	0.501679	0.046	0.014	0.151601	101539	103276	105398	107199	108940	110590	111974	113264	114266	115029	115561
ETH	1.87961e+07	0.235	0.14	0.303126	1	1	0.192	0.1	0.01	0.98	0.01	0.0849	0.464	0.3513	0.0998	0.188125	0.0752921	0.100307	0.636276	26.1889	34.2748	46.8115	2.67	0.12	20.5649	0.0110796	0.118003	0.155514	1.976	1.976	5.85	4.628	2.32267	0.0218182	0.560308	0.046	0.014	0.146	4155828	4176742	4213081	4246110	4275107	4302510	4325561	4344290	4361174	4378050	4392233
KEN	7.12454e+06	0.361	0.21	0.326033	1	1	0.127072	0.1	0.01	0.98	0.01	0.1066	0.5046	0.3066	0.0822	0.303439	0.0472799	0.0719971	0.577284	18.424	27.988	37.1526	5.3	0.12	18.5286	0.0074562	0.0801157	0.0739101	3.666	3.666	5.98	6.084	2.53933	0.0218182	0.430219	0.046	0.014	0.0997112	1521907	1540813	1558303	1576718	1594190	1610345	1625043	1639893	1649800	1656462	1661013
LSO	274721	0.497	0.01	0.50026	1	1	0.160082	0.1	0.01	0.98	0.01	0.1454	0.4918	0.2809	0.0819	0.391187	0.0227253	0.0417754	0.544312	35.2619	56.9583	72.9254	5.66	0.12	26.6584	0.0079373	0.0852853	0.0734524	1.56	1.56	5.798	5.72	1.64667	0.0218182	0.547381	0.046	0.014	0.144474	55542	55434	55312	55177	55092	55086	55094	55121	55189	55268	55362
MDG	4.33526e+06	0.776	0.6	0.310312	1	1	0.146	0.1	0.01	0.98	0.01	0.134	0.5059	0.2955	0.0646	0.285786	0.0698441	0.0872095	0.55716	24.1157	45.2588	66.003	3.92	0.12	18.3631	0.0079161	0.0850579	0.0734726	2.002	2.002	4.524	3.978	1.51667	0.0218182	0.526556	0.046	0.014	0.187121	1013751	1023320	1033723	1042914	1051289	1059649	1068175	1076930	1083649	1091296	1099269
MOZ	5.56719e+06	0.461	0.96	0.193244	1	1	0.231	0.1	0.01	0.98	0.01	0.1333	0.4361	0.3314	0.0992	0.364367	0.0318267	0.0880134	0.515793	27.5101	50.9961	69.5584	1.27	0.12	17.3406	0.0059898	0.06436	0.0753052	1.482	1.482	4.784	4.966	1.976	0.0218182	0.442367	0.046	0.014	0.177602	1282336	1304409	1323752	1341734	1364651	1380621	1397803	1411196	1423875	1435315	1448712
MUS	65672	0.103	0.01	0.870561	1	1	0.125	0.1	0.01	0.98	0.01	0.0933	0.538	0.3446	0.0241	0.285786	0.0698441	0.0872095	0.55716	10.5572	15.3137	16.6172	0.84	0.12	10.3384	0.0079162	0.0850583	0.0734725	3.3	3.3	3.3	3.3	3.3	0.0218182	0.550434	0.046	0.014	0.186944	11600	11408	11254	11119	10975	10842	10733	10610	10501	10377	10261
MWI	3196098	0.507	0.77	0.34761	1	1	0.154286	0.1	0.01	0.98	0.01	0.1546	0.4652	0.3045	0.0757	0.261475	0.0318477	0.0523016	0.654376	19.2992	31.239	41.8993	3.81	0.12	16.0575	0.0125431	0.132569	0.151648	3.302	3.302	10.738	9.646	3.85667	0.0218182	0.495107	0.046	0.014	0.155764	674407	685330	692256	702654	711469	722033	727191	733783	739362	745029	750207
NAM	333702	0.174	0.27	0.326033	1	1	0.249	0.1	0.01	0.98	0.01	0.1114	0.4734	0.355	0.0602	0.342905	0.0307455	0.0585058	0.567844	19.4626	29.3836	39.0433	2.15	0.12	17.2782	0.0079283	0.0851882	0.073461	3.172	3.172	7.852	7.306	3.10267	0.0218182	0.533078	0.046	0.014	0.155815	78452	78688	78927	79141	79377	79563	79751	80163	80561	81061	81466
RWA	1.98815e+06	0.555	0.07	0.298951	1	1	0.341	0.1	0.01	0.98	0.01	0.0462	0.5018	0.3633	0.0887	0.254788	0.0368066	0.0738526	0.634553	17.5241	29.6507	39.4389	2.59	0.12	16.7487	0.0079924	0.0854993	0.163394	3.3	3.3	3.3	3.3	3.3	0.0218182	0.620006	0.046	0.014	0.078707	400062	404109	409278	413705	417935	420807	423412	426716	430303	431619	435259
SDN	7.37305e+06	0.127	0.1	0.308396	1	1	0.265793	0.1	0.01	0.98	0.01	0.0743	0.4483	0.3902	0.0872	0.181367	0.103251	0.130795	0.584588	26.6605	38.9481	54.8955	2.7	0.12	21.9905	0.0074791	0.0803617	0.0738884	2.9	2.9	2.9	2.9	2.9	0.0206897	0.525777	0.046	0.014	0.146	1664612	1656421	1694024	1724552	1736764	1749542	1756395	1761601	1772840	1777543	1792919
SOM	3.43302e+06	0.544	0.2808	0.326033	1	1	0.366	0.1	0.01	0.98	0.01	0.0821	0.4766	0.3337	0.1076	0.188125	0.0752921	0.100307	0.636276	35.9533	71.1295	111.785	6.21	0.12	28.0251	0.007946	0.0853789	0.0734441	3.3	3.3	3.3	3.3	3.3	0.0218182	0.448617	0.046	0.014	0.146	804966	822215	836420	847521	859891	869665	878445	891665	901357	915030	924402
SSD	1.4563e+06	0.823	0.39	0.0449366	1	1	0.944	0.1	0.01	0.98	0.01	0.0675	0.51	0.3215	0.101	0.222596	0.0699577	0.118524	0.588922	39.6264	63.756	98.6896	12.23	0.12	25.8413	0.0079325	0.0852335	0.073457	2.9	2.9	2.9	2.9	2.9	0.0206897	0.525777	0.046	0.014	0.146	349013	357711	365962	374205	381724	389036	395444	400473	404565	407065	407899
STP	31132	0.555	0.01	0.688357	1	1	0.270792	0.1	0.01	0.98	0.01	0.1155	0.4746	0.3234	0.0865	0.351858	0.0238587	0.0343429	0.589941	6.56312	14.3725	16.7185	0.59	0.12	7.61691	0.0061191	0.0657488	0.0751822	1.95	1.95	5.434	6.188	3.54467	0.0213636	0.57259	0.046	0.014	0.111148	6617	6688	6777	6866	6937	7038	7102	7182	7259	7332	7397
SWZ	503775	0.452	0.16	0.41392	1	1	0.194	0.1	0.01	0.98	0.01	0.1281	0.5213	0.2964	0.0542	0.391187	0.0227253	0.0417754	0.544312	17.3359	28.9496	38.0916	3.22	0.12	16.1376	0.0079317	0.0852249	0.0734578	3.3	3.3	3.3	3.3	3.3	0.0218182	0.501679	0.046	0.014	0.103214	29390	29208	29062	28909	28769	28636	28481	28383	28202	28053	27921
TZA	1.11873e+07	0.264	0.01	0.273131	1	1	0.221	0.1	0.01	0.98	0.01	0.1169	0.5069	0.3108	0.0654	0.320979	0.114356	0.128931	0.435733	13.57	27.6394	31.419	0.17	0.12	9.12998	0.0059145	0.0635509	0.0753768	1.95	1.95	4.836	3.952	1.36067	0.0164286	0.587254	0.046	0.014	0.0970356	2385984	2419272	2459538	2494507	2528941	2567418	2604947	2647100	2676718	2715622	2761758
UGA	8.15293e+06	0.203	0.73	0.326033	1	1	0.15	0.1	0.01	0.98	0.01	0.1088	0.5374	0.2933	0.0605	0.222596	0.0699577	0.118524	0.588922	19.0077	31.1678	42.1282	2.84	0.12	15.0965	0.0085861	0.0909533	0.158927	4.992	4.992	10.218	8.034	3.16333	0.0218182	0.500752	0.046	0.014	0.146	1722321	1734565	1746979	1755617	1763999	1768048	1774307	1777142	1775279	1777616	1781575
ZAF	5.68655e+06	0.555	0.15	0.785227	1	1	0.149	0.1	0.01	0.98	0.01	0.0989	0.535	0.3115	0.0546	0.358734	0.025198	0.0438409	0.572227	11.0247	26.4272	32.8473	1.27	0.12	16.1639	0.0110247	0.118599	0.103165	1.82	1.82	4.238	4.368	2.06267	0.0218182	0.556122	0.046	0.014	0.166384	1182869	1175749	1167803	1162164	1156824	1152475	1146101	1140828	1136735	1132757	1128749
ZMB	3234401	0.544	0.83	0.326033	1	1	0.197	0.1	0.01	0.98	0.01	0.0957	0.5032	0.3223	0.0788	0.255712	0.0338198	0.0704524	0.640016	24.5607	40.1908	57.6918	1.35	0.12	14.2329	0.0065191	0.0701197	0.165345	2.704	2.704	7.722	7.254	2.392	0.0218182	0.502404	0.046	0.014	0.112469	697518	708934	721060	732320	740015	751998	761909	771640	779405	786522	794523
ZWE	2.34851e+06	0.339	0.54	0.440763	1	1	0.148	0.1	0.01	0.98	0.01	0.143	0.4902	0.3166	0.0502	0.260239	0.0307725	0.0532419	0.655747	24.9931	35.713	49.522	3.57	0.12	19.4797	0.0080598	0.0853298	0.162321	3.3	3.3	3.3	3.3	3.3	0.0218182	0.512057	0.046	0.014	0.12628	497215	500731	505305	511119	518464	525707	533092	540143	546702	551936	557018
AFG	6.89783e+06	0.545	0.0324	0.366953	1	1	0.244653	0.1	0.01	0.98	0.01	0.0848	0.4977	0.3468	0.0707	0.192341	0.0944722	0.16743	0.545757	34.0879	43.3916	55.6575	6.2	0.12	25.681	0.0177188	0.10525	0.408615	5.408	5.408	8.996	9.854	6.77733	0.0213636	0.485814	0.046	0.014	0.146	1492956	1507838	1520756	1539697	1554635	1560603	1576405	1593559	1608835	1623191	1644283
DZA	4.633e+06	0.015	0.01	0.684517	1	1	0.228	0.1	0.01	0.98	0.01	0.0299	0.41	0.4634	0.0967	0.316118	0.0561931	0.078032	0.549657	15.6492	19.1603	22.3353	0.78	0.12	9.819	0.0075297	0.0809052	0.0738403	2.9	2.9	2.9	2.9	2.9	0.0206897	0.573104	0.046	0.014	0.0725249	881823	855432	832197	811548	794567	781454	771716	764881	761645	762903	768066
DJI	117836	0.211	0.01	0.372755	1	1	0.364	0.1	0.01	0.98	0.01	0.0344	0.3363	0.5145	0.1148	0.188125	0.0752921	0.100307	0.636276	29.5595	45.8508	54.1412	2.34	0.12	26.7475	0.007954	0.0854645	0.0734366	3.3	3.3	3.3	3.3	3.3	0.0218182	0.531849	0.046	0.014	0.146	24604	24620	24763	24837	24909	24901	24941	24962	24922	24922	24874
EGY	12098898	0.297	0.01	0.831251	1	1	0.126	0.1	0.01	0.98	0.01	0.1125	0.584	0.2814	0.0221	0.316118	0.0561931	0.078032	0.549657	10.0216	16.234	18.9578	0.17	0.12	9.19496	0.0074683	0.0802456	0.0738986	4.212	4.212	6.786	5.356	2.236	0.0206897	0.591363	0.046	0.014	0.146	2448253	2450490	2459857	2468921	2476884	2494652	2504688	2528307	2564728	2608172	2645436
IRN	6.01444e+06	0.046	0.1088	0.853384	1	1	0.314	0.1	0.01	0.98	0.01	0.0786	0.5193	0.3788	0.0233	0.351858	0.0238587	0.0343429	0.589941	11.3265	18.8824	22.1734	1.73	0.12	9.07162	0.0061523	0.0661057	0.0751506	2.4	2.4	2.4	2.4	2.4	0.0216667	0.582439	0.046	0.014	0.146	1151057	1125230	1101751	1082259	1064974	1050538	1.03783e+06	1.02939e+06	1024789	1.02469e+06	1.02793e+06
IRQ	5857402	0.025	1	0.684517	1	1	0.143367	0.1	0.01	0.98	0.01	0.0977	0.489	0.3596	0.0537	0.34454	0.049975	0.0649805	0.540505	14.0732	20.7491	24.5217	0.76	0.12	11.6798	0.0075027	0.0806155	0.0738659	2.9	2.9	2.9	2.9	2.9	0.0206897	0.57474	0.046	0.014	0.108614	1225578	1240380	1252833	1263818	1281195	1298371	1315984	1329073	1347387	1358931	1372440
JOR	1.16955e+06	0.157	0.01	0.63524	1	1	0.142	0.1	0.01	0.98	0.01	0.0393	0.4959	0.4202	0.0446	0.259769	0.115709	0.0989832	0.525538	8.53679	12.5645	14.599	0.41	0.12	8.9988	0.0073871	0.0793735	0.0739759	3.692	3.692	5.148	3.38	1.60333	0.0206897	0.603368	0.046	0.014	0.189367	240649	238928	237233	236558	235368	234379	233757	234204	234312	233299	233866
LBN	454170	0.015	0.01	0.649936	1	1	0.364	0.1	0.01	0.98	0.01	0.0358	0.5001	0.4183	0.0458	0.34454	0.049975	0.0649805	0.540505	4.78468	7.05086	8.23884	0.21	0.12	5.94348	0.0074982	0.0799426	0.0544378	2.9	2.9	2.9	2.9	2.9	0.0206897	0.607747	0.046	0.014	0.0923945	92653	92538	92671	93054	93476	94046	94877	95913	96874	97646	98210
LBY	588941	0.409	1	0.684517	1	1	0.402	0.1	0.01	0.98	0.01	0.0127	0.3247	0.5337	0.1289	0.269124	0.0410301	0.0663328	0.623513	29.9273	56.7231	76.0402	6.52	0.12	22.8621	0.0079131	0.0850249	0.0734755	3.3	3.3	3.3	3.3	3.3	0.0218182	0.441324	0.046	0.014	0.146071	115149	114639	114387	114330	114162	114692	115296	115418	116138	116501	117064
MAR	3145744	0.01	0.01	0.630214	1	1	0.252	0.1	0.01	0.98	0.01	0.0691	0.4324	0.3943	0.1042	0.273423	0.0520406	0.0684359	0.6061	11.1207	15.4222	17.9956	0.72	0.12	13.2233	0.0074773	0.0803425	0.0738901	2.9	2.9	2.9	2.9	2.9	0.0206897	0.555896	0.046	0.014	0.172847	624620	619057	613838	608737	604819	601150	598285	594230	591376	588747	586104
PAK	32134104	0.219	0.0216	0.34184	1	1	0.173	0.1	0.01	0.98	0.01	0.0662	0.5529	0.3385	0.0424	0.24355	0.137575	0.139148	0.479727	39.4435	52.7807	63.3325	1.54	0.12	30.9168	0.0223916	0.121256	0.398035	5.564	5.564	8.086	7.28	3.65733	0.0213636	0.436557	0.046	0.014	0.146	6887798	6909545	6935665	6966909	7018315	7081601	7144899	7204431	7264736	7326780	7376134
SYR	2.29821e+06	0.234	0.01	0.45275	1	1	0.467	0.1	0.01	0.98	0.01	0.0735	0.4816	0.3801	0.0648	0.349942	0.105169	0.0845059	0.460383	10.6597	15.3507	17.1758	0.96	0.12	10.9418	0.0109351	0.117497	0.0706004	3.2	3.2	3.2	3.2	3.2	0.019375	0.549608	0.046	0.014	0.146	532402	573943	610419	639263	665188	684175	699103	706443	710855	702271	694568
TUN	866620	0.01	0.01	0.684517	1	1	0.268	0.1	0.01	0.98	0.01	0.0177	0.4348	0.4922	0.0553	0.206612	0.150771	0.139826	0.502792	11.5355	14.0344	16.3213	0.37	0.12	10.5125	0.0074015	0.0795285	0.0739621	2.9	2.9	2.9	2.9	2.9	0.0206897	0.580136	0.046	0.014	0.0747203	164145	160508	156979	153664	150853	148349	146219	144516	143446	142909	142965
PSE	715928	0.039	0.0216	0.892	1	1	0.1	0.1	0.01	0.98	0.01	0.0836	0.508	0.3512	0.0572	0.24355	0.137575	0.139148	0.479727	39.4435	52.7807	63.3325	1.54	0.12	30.9168	0.0223916	0.121256	0.398035	2.2	2.2	2.2	2.2	2.2	0.0213636	0.436557	0.046	0.014	0.146	145440	144890	144467	144381	144654	145015	145600	146485	147579	148904	150469
YEM	4.78068e+06	0.486	0.47	0.40195	1	1	0.531	0.1	0.01	0.98	0.01	0.0853	0.489	0.3558	0.1099	0.206672	0.111375	0.12655	0.555403	28.3093	46.6547	61.9089	1.83	0.12	23.4193	0.0074885	0.0804624	0.0738795	7.176	7.176	11.622	11.986	6.35267	0.0206897	0.530842	0.046	0.014	0.146	1016549	1014405	1020679	1021659	1026999	1031629	1034670	1038234	1044618	1043928	1047163
KHM	1.78146e+06	0.142	0.178	0.814087	1	1	0.125	0.1	0.01	0.98	0.01	0.1135	0.597	0.2598	0.0297	0.353609	0.0237391	0.0462994	0.576352	12.8315	21.2558	24.7636	2.18	0.12	11.4114	0.005286	0.0567976	0.0759748	1.612	1.612	3.172	2.34	1.03133	0.0213636	0.470504	0.046	0.014	0.11449	310610	307406	305439	302873	302793	302612	301287	301412	300939	300709	301733
CHN	4.75201e+07	0.005	0.01	0.814087	1	1	0.103	0.1	0.01	0.98	0.01	0.0798	0.6884	0.2013	0.0305	0.403858	0.0345973	0.0595684	0.501976	3.19126	5.05007	6.93459	0.23	0.12	4.8972	0.0052435	0.0562472	0.0670668	2.2	2.2	2.2	2.2	2.2	0.0213636	0.657545	0.046	0.014	0.0497352	10577046	10441801	10326067	10232622	10142147	10083803	10016146	9983340	9975985	9975509	9945347
FJI	80996	0.014	0.01	0.879813	1	1	0.103	0.1	0.01	0.98	0.01	0.1032	0.5513	0.2895	0.056	0.351858	0.0238587	0.0343429	0.589941	13.7482	23.2563	27.726	0.38	0.12	9.13888	0.0061751	0.0663509	0.0751289	2.2	2.2	2.2	2.2	2.2	0.0213636	0.482945	0.046	0.014	0.146	16592	16446	16340	16245	16170	16095	16025	15955	15892	15826	15772
IDN	2.20971e+07	0.095	0.1088	0.798847	1	1	0.106	0.1	0.01	0.98	0.01	0.1095	0.5205	0.3229	0.0471	0.351858	0.0238587	0.0343429	0.589941	11.3265	18.8824	22.1734	1.73	0.12	9.07162	0.0061523	0.0661057	0.0751506	2.158	2.158	4.992	5.148	3.172	0.0216667	0.582439	0.046	0.014	0.0993419	4413909	4405993	4385581	4368297	4369549	4355716	4355673	4349314	4338037	4335980	4317816
KIR	16210	0.129	0.01	0.814087	1	1	0.642	0.1	0.01	0.98	0.01	0.0237	0.4365	0.4929	0.0469	0.351858	0.0238587	0.0343429	0.589941	20.7819	38.2566	48.2291	0.76	0.12	14.117	0.0061608	0.0661965	0.0751426	2.2	2.2	2.2	2.2	2.2	0.0213636	0.568346	0.046	0.014	0.146	3405	3385	3370	3363	3363	3368	3376	3389	3406	3422	3436
LAO	787658	0.183	0.01	0.593557	1	1	0.13303	0.1	0.01	0.98	0.01	0.1259	0.5439	0.2808	0.0494	0.339828	0.0625612	0.108304	0.489307	11.9237	15.5507	17.4	0.5	0.12	6.41346	0.0059366	0.063788	0.0753558	2.8	2.8	2.8	2.8	2.8	0.0164286	0.588991	0.046	0.014	0.167323	159480	158759	157668	156472	155336	154182	152707	151402	150873	149785	149287
MYS	2208542	0.01	0.01	0.779991	1	1	0.103	0.1	0.01	0.98	0.01	0.0331	0.4127	0.5042	0.05	0.291816	0.0583723	0.119823	0.529988	4.21063	6.46297	7.55613	0.21	0.12	5.03926	0.0063741	0.06565	0.147093	2.2	2.2	2.2	2.2	2.2	0.0213636	0.595685	0.046	0.014	0.113493	439568	439747	440401	441945	444015	446274	448898	450625	452440	454398	455905
MHL	3702	0.072	0.9	0.584297	1	1	0.081	0.1	0.01	0.98	0.01	0.0347	0.4704	0.4401	0.0548	0.18152	0.0636973	0.12229	0.632493	33.4281	61.6314	97.0669	4.4	0.12	23.3831	0.0052124	0.0560064	0.0760449	3.3	3.3	3.3	3.3	3.3	0.0218182	0.405863	0.046	0.014	0.146	756	751	751	758	764	772	780	790	802	813	818
MNG	329240	0.01	0.01	0.814087	1	1	0.317	0.1	0.01	0.98	0.01	0.0714	0.5203	0.3666	0.0417	0.572903	0.0297817	0.025307	0.372008	7.54344	12.6806	14.7344	0.39	0.12	4.39005	0.0051264	0.0550826	0.0761267	2.2	2.2	2.2	2.2	2.2	0.0213636	0.589091	0.046	0.014	0.053734	63101	61431	60067	59151	58601	58468	58755	59418	60373	61628	63087
MMR	4363894	0.02	0.2378	0.619642	1	1	0.25	0.1	0.01	0.98	0.01	0.0726	0.4755	0.3738	0.0781	0.351745	0.0310048	0.0546909	0.56256	21.6643	33.7236	41.8124	1.79	0.12	14.5385	0.0061399	0.065972	0.0751625	2.4	2.4	2.4	2.4	2.4	0.0216667	0.563832	0.046	0.014	0.123035	897269	888309	881077	872664	863617	856674	848787	841615	833992	826658	818679
PNG	1236334	0.38	0.3362	0.291854	1	1	0.259	0.1	0.01	0.98	0.01	0.0843	0.4664	0.346	0.1033	0.248175	0.0635735	0.116569	0.571683	21.217	34.4363	42.8119	1.92	0.12	14.7993	0.0077334	0.0827666	0.191774	1.976	1.976	5.2	5.772	3.00733	0.0213636	0.515474	0.046	0.014	0.193803	254548	255773	256874	256625	257725	258618	259488	261151	262362	262524	262913
PHL	8953366	0.181	0.0124	0.713301	1	1	0.167	0.1	0.01	0.98	0.01	0.1102	0.4677	0.3479	0.0742	0.308159	0.0570258	0.0668591	0.567956	12.2769	20.4731	25.7395	0.78	0.12	10.1693	0.0065569	0.070453	0.0747657	0.728	0.728	2.158	2.73	1.196	0.0213636	0.528883	0.046	0.014	0.211441	2511946	2512672	2522208	2523837	2529862	2533521	2534075	2538434	2533103	2525385	2524416
WSM	26870	0.011	0.01	0.8108	1	1	0.606	0.1	0.01	0.98	0.01	0.0347	0.4704	0.4401	0.0548	0.351858	0.0238587	0.0343429	0.589941	6.56312	14.3725	16.7185	0.59	0.12	7.61691	0.0061191	0.0657488	0.0751822	2.2	2.2	2.2	2.2	2.2	0.0213636	0.57259	0.046	0.014	0.146	5444	5400	5373	5376	5402	5456	5525	5604	5703	5800	5904
SLB	106076	0.251	0.01	0.814087	1	1	0.62	0.1	0.01	0.98	0.01	0.0704	0.4808	0.3556	0.0932	0.351858	0.0238587	0.0343429	0.589941	7.59908	16.0912	18.7853	1.22	0.12	9.19732	0.0061345	0.065914	0.0751676	2.2	2.2	2.2	2.2	2.2	0.0213636	0.541016	0.046	0.014	0.146	21878	22160	22440	22687	22961	23237	23563	23850	24158	24409	24657
THA	2.9707e+06	0.01	0.1173	0.774931	1	1	0.108	0.1	0.01	0.98	0.01	0.1774	0.4554	0.3406	0.0266	0.356848	0.0707577	0.08023	0.492165	4.70816	7.09591	8.29103	0.29	0.12	5.45061	0.0061894	0.0665043	0.0751153	2.4	2.4	2.4	2.4	2.4	0.0216667	0.569397	0.046	0.014	0.105162	581635	572371	566113	561314	558166	554582	552349	550328	547804	545046	541341
TLS	148583	0.418	0.01	0.670025	1	1	0.253	0.1	0.01	0.98	0.01	0.05	0.4678	0.3869	0.0953	0.245822	0.0906283	0.124405	0.539145	22.2257	43.0782	50.549	2.04	0.12	14.3755	0.0061151	0.065706	0.075186	2.028	2.028	2.808	4.628	2.27067	0.0216667	0.595418	0.046	0.014	0.18212	33096	33182	33254	33206	33091	33035	32768	32738	32378	32166	31884
TON	11547.5	0.01	0.01	0.786871	1	1	0.521	0.1	0.01	0.98	0.01	0.0209	0.4216	0.4854	0.0721	0.351858	0.0238587	0.0343429	0.589941	4.86724	9.57181	11.1399	1.26	0.12	6.48137	0.0061345	0.065914	0.0751676	2.2	2.2	2.2	2.2	2.2	0.0213636	0.585818	0.046	0.014	0.146	2400	2365	2339	2304	2290	2284	2276	2283	2285	2296	2306
VUT	44304	0.159	0.01	0.498254	1	1	0.493	0.1	0.01	0.98	0.01	0.0773	0.5068	0.3363	0.0796	0.351858	0.0238587	0.0343429	0.589941	9.8678	19.7136	23.2141	0.94	0.12	10.5993	0.0061369	0.0659398	0.0751653	2.2	2.2	2.2	2.2	2.2	0.0213636	0.637059	0.046	0.014	0.130626	9590	9673	9773	9930	10061	10215	10348	10544	10687	10835	10971
VNM	6.90024e+06	0.048	0.01	0.814087	1	1	0.101	0.1	0.01	0.98	0.01	0.0818	0.5967	0.3031	0.0184	0.349942	0.105169	0.0845059	0.460383	14.9922	21.063	24.2297	2.59	0.12	10.689	0.0070407	0.0756509	0.0743055	3.2	3.2	3.2	3.2	3.2	0.019375	0.580117	0.046	0.014	0.0631122	1355563	1328422	1307471	1290702	1280143	1275327	1275653	1277512	1282500	1290081	1298215
BGD	1.68314e+07	0.187	0.4884	0.722792	1	1	0.1369	0.1	0.01	0.98	0.01	0.2018	0.5874	0.1848	0.026	0.389035	0.0305545	0.0334906	0.54692	16.0041	22.9062	27.2736	1.23	0.12	20.5002	0.0217537	0.139881	0.390403	0.676	0.676	2.314	2.34	0.754	0.0216667	0.489783	0.046	0.014	0.230467	3469124	3441259	3407860	3372729	3334941	3295324	3252257	3206837	3162889	3113924	3066967
BTN	48777.5	0.015	0.01	0.708862	1	1	0.154	0.1	0.01	0.98	0.01	0.0722	0.5539	0.3158	0.0581	0.412278	0.0416966	0.0750223	0.471003	14.8324	22.4524	26.6874	0.6	0.12	9.01539	0.0178453	0.106001	0.408207	2.4	2.4	2.4	2.4	2.4	0.0216667	0.488784	0.046	0.014	0.11663	9914	9836	9783	9747	9698	9668	9625	9598	9573	9548	9509
IND	1.13101e+08	0.212	0.1323	0.621932	1	1	0.094	0.1	0.01	0.98	0.01	0.115	0.6835	0.1807	0.0208	0.394836	0.0649159	0.100476	0.439772	19.1184	25.4877	30.6192	1.03	0.12	12.2428	0.0181957	0.112181	0.404195	2.08	2.08	3.328	2.6	1.41267	0.0216667	0.453783	0.046	0.014	0.274353	23186978	23073267	22988461	22878818	22754838	22649125	22550562	22409976	22237608	22082669	21924896
MDV	28779	0.01	0.01	0.595126	1	1	0.573	0.1	0.01	0.98	0.01	0.0498	0.5598	0.3651	0.0253	0.395998	0.0270724	0.0425872	0.534342	4.06056	5.09688	5.96161	0.57	0.12	4.81996	0.0083798	0.0900395	0.0730315	2.4	2.4	2.4	2.4	2.4	0.0216667	0.551619	0.046	0.014	0.117179	5588	5403	5224	5073	4950	4855	4782	4731	4709	4711	4737
NPL	2.71788e+06	0.15	0.0256	0.628185	1	1	0.247156	0.1	0.01	0.98	0.01	0.1673	0.6261	0.1709	0.0357	0.412278	0.0416966	0.0750223	0.471003	16.1661	22.8209	27.1635	1.74	0.12	15.7203	0.0163358	0.0956213	0.414256	3.302	3.302	4.55	3.432	2.12333	0.0216667	0.507051	0.046	0.014	0.197315	562232	551647	542047	533762	527550	523168	517956	512429	507575	502269	497079
LKA	1607403	0.143	0.01	0.922555	1	1	0.075	0.1	0.01	0.98	0.01	0.0367	0.4873	0.4328	0.0432	0.356755	0.0659106	0.0926204	0.484714	3.85237	5.76983	6.74807	0.29	0.12	6.00747	0.006745	0.0712135	0.170275	2.4	2.4	2.4	2.4	2.4	0.0216667	0.629304	0.046	0.014	0.179783	320429	318489	316459	314866	313284	312034	311150	310127	309526	309081	308281
BLZ	35704.5	0.139	0.01	0.727145	1	1	0.341	0.1	0.01	0.98	0.01	0.1298	0.5601	0.2788	0.0313	0.238438	0.131788	0.125092	0.504682	7.41897	9.61275	11.1866	1.3	0.12	6.89135	0.0071999	0.0773619	0.074154	3.2	3.2	3.2	3.2	3.2	0.019375	0.56961	0.046	0.014	0.085988	7529	7518	7471	7412	7340	7253	7176	7101	7033	6960	6906
BOL	1.2557e+06	0.045	0.01	0.77735	1	1	0.572	0.1	0.01	0.98	0.01	0.1204	0.4909	0.3183	0.0704	0.278328	0.0550176	0.107732	0.558922	13.1808	20.1832	24.6919	1.61	0.12	8.76713	0.007219	0.0775677	0.0741358	3.2	3.2	3.2	3.2	3.2	0.019375	0.522393	0.046	0.014	0.0722233	261003	261486	261496	261796	261612	261559	261371	261073	260501	260216	259620
BRA	1.288e+07	0.044	0.01	0.831816	1	1	0.107	0.1	0.01	0.98	0.01	0.1828	0.5459	0.2391	0.0322	0.349942	0.105169	0.0845059	0.460383	8.47046	12.875	14.411	0.72	0.12	6.98127	0.0094821	0.10197	0.0714737	3.2	3.2	3.2	3.2	3.2	0.019375	0.562876	0.046	0.014	0.0869807	2572100	2528724	2492914	2461631	2433369	2410757	2388528	2366895	2344074	2325924	2307978
COL	3.53571e+06	0.041	0.01	0.815899	1	1	0.135	0.1	0.01	0.98	0.01	0.1407	0.5434	0.2698	0.0461	0.43013	0.0363062	0.0536396	0.479924	6.99278	11.0583	12.8482	0.75	0.12	7.14475	0.0076821	0.0825434	0.0736952	3.2	3.2	3.2	3.2	3.2	0.019375	0.556888	0.046	0.014	0.0995559	700784	692792	684798	677447	671111	664211	656778	649285	641703	634613	627450
CRI	261374	0.014	0.01	0.844525	1	1	0.109	0.1	0.01	0.98	0.01	0.1542	0.504	0.3122	0.0296	0.356755	0.0659106	0.0926204	0.484714	5.36319	6.24433	7.64751	0.22	0.12	4.22407	0.0072145	0.0775185	0.0741401	3.2	3.2	3.2	3.2	3.2	0.019375	0.548134	0.046	0.014	0.0747728	51253	50630	50203	49849	49455	49193	48914	48739	48589	48413	48147
CUB	474743	0.015	0.01	0.892611	1	1	0.116	0.1	0.01	0.98	0.01	0.1322	0.5769	0.2753	0.0156	0.380277	0.0546604	0.0619677	0.503095	2.3804	3.99293	5.00164	0.39	0.12	6.94914	0.0050915	0.0547069	0.0761599	3.2	3.2	3.2	3.2	3.2	0.019375	0.576302	0.046	0.014	0.0526356	94650	93499	92314	91231	90374	89461	88613	87798	87028	86152	85328
DOM	982050	0.01	0.01	0.741881	1	1	0.159	0.1	0.01	0.98	0.01	0.1998	0.5499	0.2286	0.0217	0.380277	0.0546604	0.0619677	0.503095	22.9474	27.2933	33.0029	1.07	0.12	12.7133	0.0071934	0.0772926	0.0741601	3.2	3.2	3.2	3.2	3.2	0.019375	0.547746	0.046	0.014	0.112942	201350	199014	196929	195149	193320	191643	189916	188430	186778	185331	184238
ECU	1352402	0.033	0.01	0.892743	1	1	0.193	0.1	0.01	0.98	0.01	0.151	0.5136	0.2793	0.0561	0.245166	0.141593	0.118977	0.494264	6.65148	10.7232	12.4606	0.66	0.12	8.8525	0.0060991	0.065534	0.0752012	3.2	3.2	3.2	3.2	3.2	0.019375	0.557682	0.046	0.014	0.111806	268769	267665	267031	266500	266158	265457	264848	263893	262592	261453	259986
SLV	487742	0.015	0.01	0.611182	1	1	0.181	0.1	0.01	0.98	0.01	0.1696	0.5242	0.2732	0.033	0.255068	0.138644	0.123641	0.482646	6.0968	10.6938	12.4267	0.43	0.12	8.85283	0.0068048	0.073117	0.0745298	3.2	3.2	3.2	3.2	3.2	0.019375	0.564581	0.046	0.014	0.102959	98858	97874	96922	96073	95219	94354	93334	92289	91235	90070	88864
GRD	6770	0.015	0.01	0.723017	1	1	0.17	0.1	0.01	0.98	0.01	0.0725	0.5466	0.3503	0.0306	0.380277	0.0546604	0.0619677	0.503095	10.2835	14.419	16.1806	0.21	0.12	9.0744	0.007199	0.0773518	0.0741549	3.2	3.2	3.2	3.2	3.2	0.019375	0.548056	0.046	0.014	0.146	1345	1319	1296	1278	1263	1248	1235	1222	1209	1195	1181
GTM	1851093	0.593	0.025	0.429793	1	1	0.139	0.1	0.01	0.98	0.01	0.1226	0.4781	0.3233	0.076	0.31902	0.0389277	0.0889093	0.553143	10.801	19.5593	23.0193	0.96	0.12	13.3369	0.0089353	0.0958604	0.167909	2.99	2.99	6.708	8.008	4.01267	0.019375	0.55069	0.046	0.014	0.144944	379512	380110	380396	379917	379832	380289	380934	381066	381085	381185	380511
HTI	1.22508e+06	0.242	0.072	0.787923	1	1	0.38	0.1	0.01	0.98	0.01	0.0729	0.4544	0.3747	0.098	0.313922	0.0481824	0.0733648	0.564531	24.2818	45.4102	58.6327	3.5	0.12	17.717	0.0071996	0.0773587	0.0741543	5.59	5.59	9.984	8.216	3.952	0.019375	0.455787	0.046	0.014	0.146	258340	257433	256749	256092	255064	254577	253947	253198	252417	251322	250216
HND	1.14783e+06	0.165	0.01	0.483694	1	1	0.24	0.1	0.01	0.98	0.01	0.1468	0.5001	0.2899	0.0632	0.113828	0.866868	0.0178774	0.00142635	9.50398	14.2341	16.5559	0.72	0.12	8.22609	0.0071935	0.0772936	0.07416	3.2	3.2	3.2	3.2	3.2	0.019375	0.627681	0.046	0.014	0.108972	234369	234594	234199	233847	233565	232875	231857	230996	230170	229201	228139
JAM	160698	0.017	0.01	0.773842	1	1	0.171	0.1	0.01	0.98	0.01	0.1357	0.5216	0.3104	0.0323	0.380277	0.0546604	0.0619677	0.503095	10.3057	10.6695	12.3986	0.99	0.12	14.3637	0.0071924	0.0772816	0.0741611	3.2	3.2	3.2	3.2	3.2	0.019375	0.555652	0.046	0.014	0.145829	32508	31837	31322	30826	30324	29804	29264	28690	28132	27564	26952
MEX	1.01224e+07	0.207	0.01	0.825012	1	1	0.108	0.1	0.01	0.98	0.01	0.1923	0.5495	0.2422	0.016	0.238438	0.131788	0.125092	0.504682	8.10547	11.3978	13.2407	0.59	0.13	6.61291	0.0061102	0.0643312	0.0651708	3.2	3.2	3.2	3.2	3.2	0.019375	0.610969	0.046	0.014	0.1015	2023623	2003673	1989217	1972890	1959052	1947167	1934285	1923775	1912400	1900085	1888154
NIC	652556	0.032	0.01	0.787923	1	1	0.102	0.1	0.01	0.98	0.01	0.1985	0.4997	0.2575	0.0443	0.311943	0.0799113	0.10123	0.506916	7.366	11.4105	13.2554	0.78	0.12	9.82894	0.0049386	0.0530647	0.0763053	3.2	3.2	3.2	3.2	3.2	0.019375	0.503323	0.046	0.014	0.106691	132383	131804	131205	130628	129882	129146	128474	127741	127223	126735	126239
PRY	672592	0.016	0.01	0.66318	1	1	0.174	0.1	0.01	0.98	0.01	0.1144	0.5066	0.3217	0.0573	0.247134	0.12626	0.157565	0.469041	9.65179	15.5717	18.1575	0.71	0.12	10.0153	0.0066462	0.0714129	0.0746807	3.2	3.2	3.2	3.2	3.2	0.019375	0.569803	0.046	0.014	0.0809001	136695	135786	134692	133752	132847	132003	131254	130380	129862	129392	128959
PER	2677059	0.026	0.01	0.812579	1	1	0.339	0.1	0.01	0.98	0.01	0.1017	0.4788	0.3508	0.0687	0.350666	0.0206593	0.056103	0.572572	7.13677	10.9609	14.1226	0.69	0.12	6.63158	0.0058412	0.0609998	0.0466338	3.2	3.2	3.2	3.2	3.2	0.019375	0.606457	0.046	0.014	0.0940363	538952	535695	532846	530375	527850	524403	520799	517204	514086	511252	508042
LCA	10021	0.25	0.01	0.817129	1	1	0.276	0.1	0.01	0.98	0.01	0.1417	0.4937	0.3189	0.0457	0.380277	0.0546604	0.0619677	0.503095	13.013	22.4372	24.8206	0.73	0.12	11.2248	0.0071924	0.0772816	0.0741611	3.2	3.2	3.2	3.2	3.2	0.019375	0.540775	0.046	0.014	0.162511	2015	1985	1959	1931	1907	1883	1857	1831	1805	1774	1742
VCT	5967.5	0.015	0.01	0.90742	1	1	0.17	0.1	0.01	0.98	0.01	0.1306	0.5597	0.2877	0.022	0.380277	0.0546604	0.0619677	0.503095	8.47064	12.5639	13.7103	0.62	0.12	11.9148	0.0072015	0.0773786	0.0741525	3.2	3.2	3.2	3.2	3.2	0.019375	0.552464	0.046	0.014	0.146	1203	1179	1157	1141	1129	1120	1113	1106	1100	1094	1090
SUR	53370	0.234	0.01	0.639601	1	1	0.284323	0.1	0.01	0.98	0.01	0.0988	0.5042	0.3389	0.0581	0.349942	0.105169	0.0845059	0.460383	10.6597	15.3507	17.1758	0.96	0.12	10.9418	0.0109351	0.117497	0.0706004	3.2	3.2	3.2	3.2	3.2	0.019375	0.549608	0.046	0.014	0.164645	10882	10856	10815	10769	10735	10710	10671	10640	10599	10551	10507
ALB	138029	0.017	0.01	0.86948	1	1	0.871	0.1	0.01	0.98	0.01	0.0742	0.6317	0.2819	0.0122	0.429299	0.0254363	0.0471515	0.498113	7.1181	8.41165	9.45592	0.08	0.12	4.34458	0.0059371	0.0637928	0.0753554	2.8	2.8	2.8	2.8	2.8	0.0164286	0.688149	0.046	0.014	0.0458783	28283	27433	26604	25865	25115	24373	23617	22890	22177	21494	20791
ARM	172660	0.021	0.01	0.880511	1	1	0.598	0.1	0.01	0.98	0.01	0.1156	0.6422	0.2332	0.009	0.443381	0.0595291	0.0679461	0.429143	5.63703	9.5448	10.7211	0.27	0.12	10.8213	0.0065369	0.0702384	0.0747847	2.8	2.8	2.8	2.8	2.8	0.0164286	0.601188	0.046	0.014	0.089791	36278	34934	33694	32574	31571	30705	29923	29215	28597	28079	27628
AZE	630394	0.01	0.01	0.911887	1	1	0.249	0.1	0.01	0.98	0.01	0.1489	0.6553	0.1857	0.0101	0.439729	0.101814	0.0992557	0.359201	9.5091	16.6061	18.5862	0.41	0.12	8.71313	0.0075017	0.0806047	0.0738669	2.8	2.8	2.8	2.8	2.8	0.0164286	0.57558	0.046	0.014	0.0728261	121322	120097	119620	119961	120765	121981	123303	124540	125946	127122	128097
BIH	123442	0.01	0.01	0.911887	1	1	0.781	0.1	0.01	0.98	0.01	0.0374	0.5311	0.4137	0.0178	0.51102	0.0369285	0.040967	0.411085	4.09713	4.84317	5.6006	0.06	0.12	2.68321	0.0059451	0.0638793	0.0753478	2.8	2.8	2.8	2.8	2.8	0.0164286	0.617774	0.046	0.014	0.0339569	24430	24258	24034	23827	23643	23490	23375	23273	23102	22901	22633
GEO	224806	0.045	0.01	0.988643	1	1	0.249	0.1	0.01	0.98	0.01	0.1278	0.6072	0.2432	0.0218	0.443381	0.0595291	0.0679461	0.429143	5.40239	8.433	9.47978	0.28	0.12	5.67371	0.0066382	0.071327	0.0746883	2.8	2.8	2.8	2.8	2.8	0.0164286	0.61721	0.046	0.014	0.061172	42983	42089	41353	40720	40247	39936	39699	39600	39624	39714	39861
KAZ	2.084e+06	0.5	0.01	1	1	1	0.204	0.1	0.01	0.98	0.01	0.0828	0.5508	0.3328	0.0336	0.366148	0.0858132	0.119329	0.42871	5.02749	9.1445	10.2743	0.13	0.12	8.11762	0.0046695	0.0501735	0.0765613	2.8	2.8	2.8	2.8	2.8	0.0164286	0.615579	0.046	0.014	0.0542857	401985	395033	390247	387581	385313	385346	387269	389593	393220	397614	402338
MDA	160781	0.017	0.01	0.777842	1	1	0.396	0.1	0.01	0.98	0.01	0.0999	0.6048	0.2787	0.0166	0.51102	0.0369285	0.040967	0.411085	8.10547	11.3978	13.2407	0.59	0.12	6.61291	0.0061102	0.0643312	0.0651708	3.2	3.2	3.2	3.2	3.2	0.019375	0.610969	0.046	0.014	0.0500106	32140	31009	29962	29290	28743	28295	27903	27588	27376	27253	27182
MNE	35581	0.017	0.01	0.892401	1	1	0.659	0.1	0.01	0.98	0.01	0.0367	0.5312	0.4035	0.0286	0.443381	0.0595291	0.0679461	0.429143	0.96102	1.90536	2.26294	0.06	0.12	3.37295	0.0059347	0.0637675	0.0753577	2.8	2.8	2.8	2.8	2.8	0.0164286	0.62464	0.046	0.014	0.0545308	7058	6969	6694	6578	6482	6391	6305	6226	6149	6077	6014
SRB	301541	0.055	0.01	0.92928	1	1	0.749	0.1	0.01	0.98	0.01	0.0597	0.495	0.4223	0.023	0.51102	0.0369285	0.040967	0.411085	3.5534	4.74553	5.48727	0.1	0.12	4.81069	0.0034918	0.0375185	0.0776818	2.8	2.8	2.8	2.8	2.8	0.0164286	0.62315	0.046	0.014	0.0453436	58988	58142	57151	56385	55641	54918	54248	53607	53089	52565	52055
TJK	1.32189e+06	0.048	0.01	0.781823	1	1	0.492	0.1	0.01	0.98	0.01	0.0873	0.5966	0.2871	0.029	0.320979	0.114356	0.128931	0.435733	13.57	27.6394	31.419	0.17	0.12	9.12998	0.0059145	0.0635509	0.0753768	2.8	2.8	2.8	2.8	2.8	0.0164286	0.587254	0.046	0.014	0.0562529	268304	264517	261679	259844	259743	260994	263946	267854	272195	277329	282783
TUR	5351786	0.144	0.01	0.860444	1	1	0.116	0.1	0.01	0.98	0.01	0.0701	0.5436	0.363	0.0233	0.34454	0.049975	0.0649805	0.540505	4.72405	7.69101	8.98017	0.17	0.12	4.22412	0.0093725	0.100706	0.072087	2.9	2.9	2.9	2.9	2.9	0.0206897	0.597111	0.046	0.014	0.128968	1060605	1053303	1045681	1036040	1.02813e+06	1018356	1008818	1000273	991276	982292	974164
UKR	1.31734e+06	0.01	0.01	0.866827	1	1	0.32	0.1	0.01	0.98	0.01	0.088	0.5672	0.3245	0.0203	0.572903	0.0297817	0.025307	0.372008	4.82604	7.03738	8.22323	0.17	0.12	4.94249	0.0059396	0.0638206	0.075353	2.8	2.8	2.8	2.8	2.8	0.0164286	0.646587	0.046	0.014	0.0563389	206937	220203	242008	239583	237882	235848	234943	234054	233013	232316	231449
UZB	4.53251e+06	0.621	0.01	0.900415	1	1	0.249	0.1	0.01	0.98	0.01	0.0934	0.6538	0.236	0.0168	0.305827	0.0803348	0.124386	0.489453	7.67958	12.5652	14.0661	0.3	0.12	5.86959	0.0059386	0.0638097	0.0753539	2.8	2.8	2.8	2.8	2.8	0.0164286	0.593512	0.046	0.014	0.0526055	929292	911213	894379	881880	872359	864944	859689	855161	851864	850842	851642
BLR	352562	0.01	0.01	0.963952	1	1	0.258	0.1	0.01	0.98	0.01	0.0573	0.5735	0.3509	0.0183	0.572903	0.0297817	0.025307	0.372008	0.8733	2.05046	2.72494	0.01	0.12	2.18526	0.0062438	0.0670885	0.0750636	2.8	2.8	2.8	2.8	2.8	0.0164286	0.64648	0.046	0.014	0.0506382	63679	62332	61280	60242	59582	58971	58735	58780	58895	59228	59889
KGZ	751868	0.009	0.01	0.87061	1	1	0.379	0.1	0.01	0.98	0.01	0.0997	0.555	0.3048	0.0405	0.339828	0.0625612	0.108304	0.489307	11.9237	15.5507	17.4	0.5	0.12	6.41346	0.0059366	0.063788	0.0753558	2.8	2.8	2.8	2.8	2.8	0.0164286	0.588991	0.046	0.014	0.055306	150335	149483	148668	148267	148207	148645	149392	150421	151395	152829	154449
TKM	781354	0.514	0.01	0.911887	1	1	0.244	0.1	0.01	0.98	0.01	0.0749	0.6121	0.2977	0.0153	0.356755	0.0659106	0.0926204	0.484714	23.4853	35.8397	41.4278	0.05	0.12	9.46327	0.005956	0.0639963	0.0753374	2.8	2.8	2.8	2.8	2.8	0.0164286	0.592252	0.046	0.014	0.0492761	156679	152636	148664	145078	142225	140242	139095	138414	138683	139508	140959
MKD	87556.5	0.409	1	0.911887	1	1	0.777	0.1	0.01	0.98	0.01	0.0525	0.5304	0.3993	0.0178	0.269124	0.0410301	0.0663328	0.623513	29.9273	56.7231	76.0402	6.52	0.12	22.8621	0.0079131	0.0850249	0.0734755	3.3	3.3	3.3	3.3	3.3	0.0218182	0.441324	0.046	0.014	0.0905285	16587	16313	16027	15783	15559	15328	15121	14935	14773	14626	14509
[truncated: 218 more columns]
