# Supplementary material for: Scaling up evidence-based interventions to reduce maternal and child undernutrition in 125 countries: a cost-benefit analysis
Source: Int J Equity Health. 2026 May 12;25:163. doi: 10.1186/s12939-026-02872-5 (PMC13335392; doi:10.1186/s12939-026-02872-5)
Supplement: Supplementary file 3 — Supplementary Material 3 [file 12939_2026_2872_MOESM3_ESM.xlsx]

## Sheet: Inputs
ISO	Life expectancy at birth	GDP growth rate	GDP per capita	% of lifetime earning actually realized	Age for end of productivity	Age start productivity	Female labor force participation	Proportion of pregnancy to apply benefits to	Percentage of pregnant women 15-19 years	Percentage of pregnant women 20-29 years	Percentage of pregnant women 30-39 years	Percentage of pregnant women 40-49 years	Increase in IQ due to EBF	Increase in earnings due to increase in one IQ pt	Labor share of GDP	% lower lifetime earning of a stunted individual	Gains in productivity from averted childhood anemia	Productivity gains due to averted LBW	Wage Share in GDP for manual occupations	Gains productivity in light labour	Blue-Collar Share employment in total employment	Wage Share of Heavy manual labor	Gains in productivity in heavy labor
AFG	61.982	0.03	355.778	0.9	65	18	0.05342	0.5	0.0848	0.4977	0.3468	0.0707	0.8	0.0106667	0.39456	0.66	0.025	0.075	0.39456	0.05	0.7	0.193186	0.12
AGO	61.643	0.03	3000.44	0.9	65	18	0.73801	0.5	0.1364	0.4398	0.3429	0.0809	0.8	0.0106667	0.43146	0.66	0.025	0.075	0.43146	0.05	0.6	0.0784824	0.12
BGD	72.381	0.03	2688.31	0.9	65	18	0.39544	0.5	0.2018	0.5874	0.1848	0.026	0.8	0.0106667	0.40861	0.66	0.025	0.075	0.40861	0.05	0.6	0.0645012	0.12
BEN	59.821	0.03	1302.85	0.9	65	18	0.57292	0.5	0.0892	0.5056	0.3344	0.0708	0.8	0.0106667	0.36139	0.66	0.025	0.075	0.36139	0.05	0.6	0.154655	0.12
BWA	61.141	0.03	7738.88	0.9	65	18	0.62681	0.5	0.0821	0.4704	0.3504	0.0971	0.8	0.0106667	0.41492	0.66	0.025	0.075	0.41492	0.05	0.5	0.0101116	0.12
BFA	59.27	0.03	830.037	0.9	65	18	0.59255	0.5	0.1002	0.4639	0.3492	0.0867	0.8	0.0106667	0.51396	0.66	0.025	0.075	0.51396	0.05	0.7	0.106361	0.12
BDI	61.663	0.03	259.025	0.9	65	18	0.79431	0.5	0.0365	0.4945	0.3751	0.0939	0.8	0.0106667	0.39593	0.66	0.025	0.075	0.39593	0.05	0.7	0.158509	0.12
KHM	69.584	0.03	1759.61	0.9	65	18	0.73862	0.5	0.1135	0.597	0.2598	0.0297	0.8	0.0106667	0.42314	0.66	0.025	0.075	0.42314	0.05	0.6	0.127824	0.12
CPV	74.052	0.03	3754.3	0.9	65	18	0.5527	0.5	0.16	0.511	0.2635	0.0655	0.8	0.0106667	0.48497	0.66	0.025	0.075	0.48497	0.05	0.6	0.027721	0.12
CMR	60.333	0.03	1563.49	0.9	65	18	0.67836	0.5	0.1165	0.4584	0.3524	0.0727	0.8	0.0106667	0.46168	0.66	0.025	0.075	0.46168	0.05	0.6	0.0976344	0.12
CAF	53.895	0.03	427.058	0.9	65	18	0.63762	0.5	0.1098	0.4572	0.3083	0.1247	0.8	0.0106667	0.35212	0.66	0.025	0.075	0.35212	0.05	0.7	0.208248	0.12
TCD	52.525	0.03	716.804	0.9	65	18	0.48591	0.5	0.1394	0.4439	0.3323	0.0844	0.8	0.0106667	0.42012	0.66	0.025	0.075	0.42012	0.05	0.7	0.129922	0.12
CHN	78.211	0.03	12720.2	0.9	65	18	0.70909	0.5	0.0798	0.6884	0.2013	0.0305	0.8	0.0106667	0.51402	0.66	0.025	0.075	0.51402	0.05	0.5	0.041975	0.12
COM	63.417	0.03	1484.89	0.9	65	18	0.34329	0.5	0.0826	0.4291	0.388	0.1003	0.8	0.0106667	0.42185	0.66	0.025	0.075	0.42185	0.05	0.6	0.20937	0.12
COG	63.519	0.03	2649.23	0.9	65	18	0.67627	0.5	0.1235	0.4963	0.3065	0.0737	0.8	0.0106667	0.43928	0.66	0.025	0.075	0.43928	0.05	0.6	0.046241	0.12
CIV	58.598	0.03	2486.41	0.9	65	18	0.58029	0.5	0.1369	0.4526	0.3081	0.1024	0.8	0.0106667	0.31215	0.66	0.025	0.075	0.31215	0.05	0.6	0.0961134	0.12
COD	59.193	0.03	653.656	0.9	65	18	0.63511	0.5	0.1035	0.4515	0.3545	0.0905	0.8	0.0106667	0.38831	0.66	0.025	0.075	0.38831	0.05	0.7	0.100304	0.12
DJI	62.305	0.03	3136.11	0.9	65	18	0.19266	0.5	0.0344	0.3363	0.5145	0.1148	0.8	0.0106667	0.41299	0.66	0.025	0.075	0.41299	0.05	0.6	0.0104664	0.12
DZA	76.377	0.03	4342	0.9	65	18	0.1805	0.5	0.0299	0.41	0.4634	0.0967	0.8	0.0106667	0.35038	0.66	0.025	0.075	0.35038	0.05	0.7	0.0666148	0.12
EGY	70.221	0.03	4295.41	0.9	65	18	0.17493	0.5	0.1125	0.584	0.2814	0.0221	0.8	0.0106667	0.41764	0.66	0.025	0.075	0.41764	0.05	0.6	0.0629381	0.12
GNQ	60.594	0.03	7182.27	0.9	65	18	0.52767	0.5	0.1702	0.4512	0.2925	0.0861	0.8	0.0106667	0.4702	0.66	0.025	0.075	0.4702	0.05	0.5	0.0155654	0.12
ERI	66.536	0.03	643.79	0.9	65	18	0.73869	0.5	0.0849	0.464	0.3513	0.0998	0.8	0.0106667	0.38131	0.66	0.025	0.075	0.38131	0.05	0.7	0.02875	0.12
ETH	64.975	0.03	1027.59	0.9	65	18	0.77071	0.5	0.0849	0.464	0.3513	0.0998	0.8	0.0106667	0.4049	0.66	0.025	0.075	0.4049	0.05	0.7	0.216424	0.12
GAB	65.821	0.03	8820.35	0.9	65	18	0.41104	0.5	0.131	0.434	0.3525	0.0825	0.8	0.0106667	0.26804	0.66	0.025	0.075	0.26804	0.05	0.5	0.0324427	0.12
GMB	62.083	0.03	808.278	0.9	65	18	0.57464	0.5	0.076	0.4287	0.3878	0.1075	0.8	0.0106667	0.41411	0.66	0.025	0.075	0.41411	0.05	0.7	0.129664	0.12
GHA	63.795	0.03	2203.56	0.9	65	18	0.67138	0.5	0.0857	0.4359	0.3957	0.0827	0.8	0.0106667	0.43444	0.66	0.025	0.075	0.43444	0.05	0.6	0.112502	0.12
GIN	58.892	0.03	1515.17	0.9	65	18	0.43612	0.5	0.1427	0.421	0.3353	0.101	0.8	0.0106667	0.37432	0.66	0.025	0.075	0.37432	0.05	0.6	0.15709	0.12
GNB	59.652	0.03	775.829	0.9	65	18	0.49648	0.5	0.0947	0.4756	0.3512	0.0785	0.8	0.0106667	0.37752	0.66	0.025	0.075	0.37752	0.05	0.7	0.177464	0.12
GUY	66	0.03	20626	0.9	65	18	0.396	0.5	0.1737	0.5253	0.2654	0.0356	0.8	0.0106667	0.5833	0.66	0.025	0.075	0.5833	0.05	0.6	0.02875	0.12
IND	67.24	0.03	2410.89	0.9	65	18	0.29924	0.5	0.115	0.6835	0.1807	0.0208	0.8	0.0106667	0.56893	0.66	0.025	0.075	0.56893	0.05	0.6	0.0962023	0.12
IDN	67.57	0.03	4788	0.9	65	18	0.54621	0.5	0.1095	0.5205	0.3229	0.0471	0.8	0.0106667	0.58559	0.66	0.025	0.075	0.58559	0.05	0.5	0.071298	0.12
IRN	73.875	0.03	4669	0.9	65	18	0.1513	0.5	0.0786	0.5193	0.3788	0.0233	0.8	0.0106667	0.38788	0.66	0.025	0.075	0.38788	0.05	0.6	0.0734006	0.12
IRQ	70.378	0.03	5937.2	0.9	65	18	0.11664	0.5	0.0977	0.489	0.3596	0.0537	0.8	0.0106667	0.40344	0.66	0.025	0.075	0.40344	0.05	0.5	0.0163957	0.12
JOR	74.256	0.03	4311	0.9	65	18	0.14511	0.5	0.0393	0.4959	0.4202	0.0446	0.8	0.0106667	0.43899	0.66	0.025	0.075	0.43899	0.05	0.6	0.0276744	0.12
KEN	61.427	0.03	2099.3	0.9	65	18	0.72527	0.5	0.1066	0.5046	0.3066	0.0822	0.8	0.0106667	0.36021	0.66	0.025	0.075	0.36021	0.05	0.6	0.121703	0.12
LAO	68.061	0.03	2054.43	0.9	65	18	0.58804	0.5	0.1259	0.5439	0.2808	0.0494	0.8	0.0106667	0.45286	0.66	0.025	0.075	0.45286	0.05	0.6	0.0854961	0.12
LSO	53.062	0.03	969.936	0.9	65	18	0.59519	0.5	0.1454	0.4918	0.2809	0.0819	0.8	0.0106667	0.5522	0.66	0.025	0.075	0.5522	0.05	0.6	0.0358718	0.12
LBR	60.747	0.03	754.533	0.9	65	18	0.73531	0.5	0.1414	0.4404	0.3307	0.0875	0.8	0.0106667	0.39845	0.66	0.025	0.075	0.39845	0.05	0.7	0.208168	0.12
LBN	75.047	0.03	4136	0.9	65	18	0.3127	0.5	0.0358	0.5001	0.4183	0.0458	0.8	0.0106667	0.43677	0.66	0.025	0.075	0.43677	0.05	0.6	0.00805095	0.12
LBY	71.911	0.03	6716.1	0.9	65	18	0.36992	0.5	0.0127	0.3247	0.5337	0.1289	0.8	0.0106667	0.40487	0.66	0.025	0.075	0.40487	0.05	0.5	0.00918401	0.12
MAR	74.042	0.03	3441	0.9	65	18	0.2124	0.5	0.0691	0.4324	0.3943	0.1042	0.8	0.0106667	0.4384	0.66	0.025	0.075	0.4384	0.05	0.6	0.0594064	0.12
MDG	64.485	0.03	516.593	0.9	65	18	0.8405	0.5	0.134	0.5059	0.2955	0.0646	0.8	0.0106667	0.39831	0.66	0.025	0.075	0.39831	0.05	0.7	0.125858	0.12
MWI	62.904	0.03	645.159	0.9	65	18	0.64637	0.5	0.1546	0.4652	0.3045	0.0757	0.8	0.0106667	0.36218	0.66	0.025	0.075	0.36218	0.05	0.7	0.125132	0.12
MLI	58.941	0.03	833.297	0.9	65	18	0.52363	0.5	0.1425	0.4341	0.3208	0.1026	0.8	0.0106667	0.3802	0.66	0.025	0.075	0.3802	0.05	0.7	0.209422	0.12
MHL	65.269	0.03	6225.18	0.9	65	18	0.74737	0.5	0.0347	0.4704	0.4401	0.0548	0.8	0.0106667	0.482	0.66	0.025	0.075	0.482	0.05	0.5	0.118612	0.12
MRT	64.364	0.03	2065.16	0.9	65	18	0.27102	0.5	0.0868	0.4096	0.3861	0.1175	0.8	0.0106667	0.38267	0.66	0.025	0.075	0.38267	0.05	0.6	0.127828	0.12
MUS	73.6802	0.03	10256.2	0.9	65	18	0.50396	0.5	0.0933	0.538	0.3446	0.0241	0.8	0.0106667	0.43796	0.66	0.025	0.075	0.43796	0.05	0.5	0.0204226	0.12
MOZ	59.325	0.03	558.299	0.9	65	18	0.78664	0.5	0.1333	0.4361	0.3314	0.0992	0.8	0.0106667	0.5203	0.66	0.025	0.075	0.5203	0.05	0.7	0.153676	0.12
NAM	59.269	0.03	5031.12	0.9	65	18	0.56798	0.5	0.1114	0.4734	0.355	0.0602	0.8	0.0106667	0.51738	0.66	0.025	0.075	0.51738	0.05	0.5	0.0481827	0.12
RWA	66.072	0.03	966.232	0.9	65	18	0.5683	0.5	0.0462	0.5018	0.3633	0.0887	0.8	0.0106667	0.3814	0.66	0.025	0.075	0.3814	0.05	0.7	0.143158	0.12
NPL	68.45	0.03	1336.55	0.9	65	18	0.3033	0.5	0.1673	0.6261	0.1709	0.0357	0.8	0.0106667	0.44085	0.66	0.025	0.075	0.44085	0.05	0.6	0.121099	0.12
NER	61.576	0.03	585.405	0.9	65	18	0.63524	0.5	0.1347	0.4348	0.3334	0.0971	0.8	0.0106667	0.27259	0.66	0.025	0.075	0.27259	0.05	0.7	0.241431	0.12
NGA	52.676	0.03	2162.63	0.9	65	18	0.52052	0.5	0.0997	0.4343	0.359	0.107	0.8	0.0106667	0.7317	0.66	0.025	0.075	0.7317	0.05	0.6	0.136228	0.12
PAK	66.098	0.03	1588.88	0.9	65	18	0.25885	0.5	0.0662	0.5529	0.3385	0.0424	0.8	0.0106667	0.46168	0.66	0.025	0.075	0.46168	0.05	0.6	0.128523	0.12
PNG	65.351	0.03	3115.92	0.9	65	18	0.47908	0.5	0.0843	0.4664	0.346	0.1033	0.8	0.0106667	0.32693	0.66	0.025	0.075	0.32693	0.05	0.6	0.0973587	0.12
PHL	69.266	0.03	3498.51	0.9	65	18	0.48422	0.5	0.1102	0.4677	0.3479	0.0742	0.8	0.0106667	0.41215	0.66	0.025	0.075	0.41215	0.05	0.6	0.0549088	0.12
PSE	73.473	0.03	3789	0.9	65	18	0.2006	0.5	0.0836	0.508	0.3512	0.0572	0.8	0.0106667	0.4499	0.66	0.025	0.075	0.4499	0.05	0.7	0.0363213	0.12
STP	67.591	0.03	2386.7	0.9	65	18	0.39686	0.5	0.1155	0.4746	0.3234	0.0865	0.8	0.0106667	0.43436	0.66	0.025	0.075	0.43436	0.05	0.6	0.0797798	0.12
SEN	67.093	0.03	1598.73	0.9	65	18	0.38732	0.5	0.0792	0.4307	0.3784	0.1117	0.8	0.0106667	0.43665	0.66	0.025	0.075	0.43665	0.05	0.6	0.089059	0.12
SLE	60.062	0.03	475.796	0.9	65	18	0.52808	0.5	0.1307	0.4617	0.3192	0.0884	0.8	0.0106667	0.40393	0.66	0.025	0.075	0.40393	0.05	0.7	0.02875	0.12
SOM	55.28	0.03	592.103	0.9	65	18	0.21869	0.5	0.0821	0.4766	0.3337	0.1076	0.8	0.0106667	0.35068	0.66	0.025	0.075	0.35068	0.05	0.7	0.02875	0.12
SWZ	57.066	0.03	3986.89	0.9	65	18	0.4971	0.5	0.1281	0.5213	0.2964	0.0542	0.8	0.0106667	0.4257	0.66	0.025	0.075	0.4257	0.05	0.6	0.02875	0.12
ZAF	62.341	0.03	6766.48	0.9	65	18	0.55532	0.5	0.0989	0.535	0.3115	0.0546	0.8	0.0106667	0.58639	0.66	0.025	0.075	0.58639	0.05	0.5	0.0162741	0.12
SSD	54.975	0.03	1071.78	0.9	65	18	0.71846	0.5	0.0675	0.51	0.3215	0.101	0.8	0.0106667	0.405	0.66	0.025	0.075	0.405	0.05	0.7	0.02875	0.12
LKA	76.399	0.03	3354.38	0.9	65	18	0.36242	0.5	0.0367	0.4873	0.4328	0.0432	0.8	0.0106667	0.37238	0.66	0.025	0.075	0.37238	0.05	0.6	0.0503082	0.12
SDN	65.267	0.03	1102.15	0.9	65	18	0.29843	0.5	0.0743	0.4483	0.3902	0.0872	0.8	0.0106667	0.37471	0.66	0.025	0.075	0.37471	0.05	0.7	0.0289299	0.12
SYR	72.063	0.03	420.623	0.9	65	18	0.14885	0.5	0.0735	0.4816	0.3801	0.0648	0.8	0.0106667	0.34848	0.66	0.025	0.075	0.34848	0.05	0.7	0.159977	0.12
TLS	67.737	0.03	2389.3	0.9	65	18	0.6065	0.5	0.05	0.4678	0.3869	0.0953	0.8	0.0106667	0.19538	0.66	0.025	0.075	0.19538	0.05	0.6	0.0588216	0.12
TGO	61.619	0.03	942.65	0.9	65	18	0.57177	0.5	0.1015	0.4874	0.3307	0.0804	0.8	0.0106667	0.36761	0.66	0.025	0.075	0.36761	0.05	0.7	0.105512	0.12
TUN	73.772	0.03	3747	0.9	65	18	0.2994	0.5	0.0177	0.4348	0.4922	0.0553	0.8	0.0106667	0.4879	0.66	0.025	0.075	0.4879	0.05	0.6	0.0565878	0.12
TUR	76.032	0.03	10674.5	0.9	65	18	0.39434	0.5	0.0701	0.5436	0.363	0.0233	0.8	0.0106667	0.32205	0.66	0.025	0.075	0.32205	0.05	0.5	0.0372423	0.12
UGA	62.705	0.03	964.396	0.9	65	18	0.68445	0.5	0.1088	0.5374	0.2933	0.0605	0.8	0.0106667	0.39257	0.66	0.025	0.075	0.39257	0.05	0.7	0.02875	0.12
TZA	66.201	0.03	1192.77	0.9	65	18	0.78305	0.5	0.1169	0.5069	0.3108	0.0654	0.8	0.0106667	0.54902	0.66	0.025	0.075	0.54902	0.05	0.6	0.139547	0.12
VUT	70.449	0.03	3231.35	0.9	65	18	0.61166	0.5	0.0773	0.5068	0.3363	0.0796	0.8	0.0106667	0.59654	0.66	0.025	0.075	0.59654	0.05	0.6	0.02875	0.12
VNM	73.618	0.03	4163.51	0.9	65	18	0.74737	0.5	0.0818	0.5967	0.3031	0.0184	0.8	0.0106667	0.42521	0.66	0.025	0.075	0.42521	0.05	0.6	0.0682934	0.12
YEM	63.753	0.03	650.272	0.9	65	18	0.05221	0.5	0.0853	0.489	0.3558	0.1099	0.8	0.0106667	0.35047	0.66	0.025	0.075	0.35047	0.05	0.7	0.165312	0.12
ZMB	61.223	0.03	1456.9	0.9	65	18	0.52536	0.5	0.0957	0.5032	0.3223	0.0788	0.8	0.0106667	0.33787	0.66	0.025	0.075	0.33787	0.05	0.6	0.0177906	0.12
ZWE	59.253	0.03	1676.82	0.9	65	18	0.6138	0.5	0.143	0.4902	0.3166	0.0502	0.8	0.0106667	0.5264	0.66	0.025	0.075	0.5264	0.05	0.6	0.0413536	0.12
FJI	67.114	0.03	5356.16	0.9	65	18	0.41177	0.5	0.1032	0.5513	0.2895	0.056	0.8	0.0106667	0.42786	0.66	0.025	0.075	0.42786	0.05	0.5	0.0726996	0.12
MYS	74.884	0.03	11993.2	0.9	65	18	0.56333	0.5	0.0331	0.4127	0.5042	0.05	0.8	0.0106667	0.42582	0.66	0.025	0.075	0.42582	0.05	0.5	0.0512945	0.12
MNG	70.975	0.03	5045.5	0.9	65	18	0.57207	0.5	0.0714	0.5203	0.3666	0.0417	0.8	0.0106667	0.34449	0.66	0.025	0.075	0.34449	0.05	0.5	0.0749102	0.12
MMR	65.672	0.03	1149.21	0.9	65	18	0.45005	0.5	0.0726	0.4755	0.3738	0.0781	0.8	0.0106667	0.44096	0.66	0.025	0.075	0.44096	0.05	0.6	0.128423	0.12
WSM	72.767	0.03	3745.56	0.9	65	18	0.44404	0.5	0.0347	0.4704	0.4401	0.0548	0.8	0.0106667	0.41102	0.66	0.025	0.075	0.41102	0.05	0.6	0.0574577	0.12
SLB	70.348	0.03	2205.25	0.9	65	18	0.84223	0.5	0.0704	0.4808	0.3556	0.0932	0.8	0.0106667	0.43357	0.66	0.025	0.075	0.43357	0.05	0.6	0.196189	0.12
THA	78.715	0.03	6909.96	0.9	65	18	0.69474	0.5	0.1774	0.4554	0.3406	0.0266	0.8	0.0106667	0.47616	0.66	0.025	0.075	0.47616	0.05	0.5	0.0506841	0.12
TON	70.986	0.03	4425	0.9	65	18	0.45246	0.5	0.0209	0.4216	0.4854	0.0721	0.8	0.0106667	0.4284	0.66	0.025	0.075	0.4284	0.05	0.6	0.0938587	0.12
BLZ	70.47	0.03	6984	0.9	65	18	0.5258	0.5	0.1298	0.5601	0.2788	0.0313	0.8	0.0106667	0.47397	0.66	0.025	0.075	0.47397	0.05	0.5	0.04474	0.12
BOL	63.63	0.03	3600	0.9	65	18	0.608	0.5	0.1204	0.4909	0.3183	0.0704	0.8	0.0106667	0.55259	0.66	0.025	0.075	0.55259	0.05	0.6	0.0716952	0.12
BRA	72.75	0.03	8917	0.9	65	18	0.609	0.5	0.1828	0.5459	0.2391	0.0322	0.8	0.0106667	0.57763	0.66	0.025	0.075	0.57763	0.05	0.5	0.0391758	0.12
COL	72.83	0.03	6624	0.9	65	18	0.5634	0.5	0.1407	0.5434	0.2698	0.0461	0.8	0.0106667	0.54655	0.66	0.025	0.075	0.54655	0.05	0.5	0.0477516	0.12
CRI	77.02	0.03	1336	0.9	65	18	0.5702	0.5	0.1542	0.504	0.3122	0.0296	0.8	0.0106667	0.54179	0.66	0.025	0.075	0.54179	0.05	0.5	0.0238054	0.12
CUB	73.68	0.03	9499	0.9	65	18	0.5112	0.5	0.1322	0.5769	0.2753	0.0156	0.8	0.0106667	0.41923	0.66	0.025	0.075	0.41923	0.05	0.5	0.00460151	0.12
DOM	72.61	0.03	1011	0.9	65	18	0.548	0.5	0.1998	0.5499	0.2286	0.0217	0.8	0.0106667	0.47382	0.66	0.025	0.075	0.47382	0.05	0.5	0.0332809	0.12
ECU	73.67	0.03	6391	0.9	65	18	0.5749	0.5	0.151	0.5136	0.2793	0.0561	0.8	0.0106667	0.54978	0.66	0.025	0.075	0.54978	0.05	0.5	0.0508393	0.12
SLV	70.74	0.03	5127	0.9	65	18	0.5007	0.5	0.1696	0.5242	0.2732	0.033	0.8	0.0106667	0.52293	0.66	0.025	0.075	0.52293	0.05	0.5	0.0272599	0.12
GRD	74.93	0.03	9689	0.9	65	18	0.654	0.5	0.0725	0.5466	0.3503	0.0306	0.8	0.0106667	0.53714	0.66	0.025	0.075	0.53714	0.05	0.5	0.0238584	0.12
GTM	69.23	0.03	5473	0.9	65	18	0.4227	0.5	0.1226	0.4781	0.3233	0.076	0.8	0.0106667	0.47659	0.66	0.025	0.075	0.47659	0.05	0.5	0.0535126	0.12
HTI	63.19	0.03	1748	0.9	65	18	0.6262	0.5	0.0729	0.4544	0.3747	0.098	0.8	0.0106667	0.50553	0.66	0.025	0.075	0.50553	0.05	0.6	0.116583	0.12
HND	70.12	0.03	3040	0.9	65	18	0.5133	0.5	0.1468	0.5001	0.2899	0.0632	0.8	0.0106667	0.57195	0.66	0.025	0.075	0.57195	0.05	0.6	0.0722918	0.12
JAM	70.5	0.03	6047	0.9	65	18	0.6408	0.5	0.1357	0.5216	0.3104	0.0323	0.8	0.0106667	0.53714	0.66	0.025	0.075	0.53714	0.05	0.5	0.0465713	0.12
MEX	70.213	0.03	11496.5	0.9	65	18	0.49984	0.5	0.1923	0.5495	0.2422	0.016	0.8	0.0106667	0.35458	0.66	0.025	0.075	0.35458	0.05	0.5	0.0231914	0.12
NIC	73.83	0.03	2255	0.9	65	18	0.5201	0.5	0.1985	0.4997	0.2575	0.0443	0.8	0.0106667	0.46903	0.66	0.025	0.075	0.46903	0.05	0.6	0.0965099	0.12
PRY	70.26	0.03	6153	0.9	65	18	0.6272	0.5	0.1144	0.5066	0.3217	0.0573	0.8	0.0106667	0.43397	0.66	0.025	0.075	0.43397	0.05	0.5	0.0632431	0.12
PER	72.37	0.03	7125	0.9	65	18	0.6959	0.5	0.1017	0.4788	0.3508	0.0687	0.8	0.0106667	0.40992	0.66	0.025	0.075	0.40992	0.05	0.5	0.0450417	0.12
LCA	71.11	0.03	1303	0.9	65	18	0.7082	0.5	0.1417	0.4937	0.3189	0.0457	0.8	0.0106667	0.47712	0.66	0.025	0.075	0.47712	0.05	0.5	0.00829879	0.12
VCT	69.62	0.03	9125	0.9	65	18	0.6227	0.5	0.1306	0.5597	0.2877	0.022	0.8	0.0106667	0.47492	0.66	0.025	0.075	0.47492	0.05	0.5	0.0268382	0.12
SUR	70.27	0.03	5858	0.9	65	18	0.4975	0.5	0.0988	0.5042	0.3389	0.0581	0.8	0.0106667	0.49323	0.66	0.025	0.075	0.49323	0.05	0.5	0.0463378	0.12
BTN	71.815	0.03	3560.2	0.9	65	18	0.678	0.5	0.0722	0.5539	0.3158	0.0581	0.8	0.0106667	0.45343	0.66	0.025	0.075	0.45343	0.05	0.6	0.09082	0.12
MDV	79.918	0.03	11780.8	0.9	65	18	0.44	0.5	0.0498	0.5598	0.3651	0.0253	0.8	0.0106667	0.42679	0.66	0.025	0.075	0.42679	0.05	0.5	0.0283104	0.12
ALB	76.463	0.03	6810.11	0.9	65	18	0.634	0.5	0.0742	0.6317	0.2819	0.0122	0.8	0.0106667	0.47469	0.66	0.025	0.075	0.47469	0.05	0.5	0.107081	0.12
ARM	72.043	0.03	7018.05	0.9	65	18	0.685	0.5	0.1156	0.6422	0.2332	0.009	0.8	0.0106667	0.53339	0.66	0.025	0.075	0.53339	0.05	0.5	0.0596455	0.12
AZE	69.366	0.03	7762.07	0.9	65	18	0.746	0.5	0.1489	0.6553	0.1857	0.0101	0.8	0.0106667	0.46567	0.66	0.025	0.075	0.46567	0.05	0.5	0.0273962	0.12
BIH	75.3	0.03	7568.8	0.9	65	18	0.503	0.5	0.0374	0.5311	0.4137	0.0178	0.8	0.0106667	0.52303	0.66	0.025	0.075	0.52303	0.05	0.5	0.0277916	0.12
GEO	71.694	0.03	6674.96	0.9	65	18	0.608	0.5	0.1278	0.6072	0.2432	0.0218	0.8	0.0106667	0.50977	0.66	0.025	0.075	0.50977	0.05	0.5	0.0343187	0.12
KAZ	70.23	0.03	11492	0.9	65	18	0.731	0.5	0.0828	0.5508	0.3328	0.0336	0.8	0.0106667	0.41551	0.66	0.025	0.075	0.41551	0.05	0.5	0.0301711	0.12
MDA	68.846	0.03	5714.43	0.9	65	18	0.732	0.5	0.0999	0.6048	0.2787	0.0166	0.8	0.0106667	0.58991	0.66	0.025	0.075	0.58991	0.05	0.5	0.0476863	0.12
MNE	73.8244	0.03	10093.4	0.9	65	18	0.615	0.5	0.0367	0.5312	0.4035	0.0286	0.8	0.0106667	0.46495	0.66	0.025	0.075	0.46495	0.05	0.5	0.0347529	0.12
SRB	72.7307	0.03	9537.68	0.9	65	18	0.668	0.5	0.0597	0.495	0.4223	0.023	0.8	0.0106667	0.52329	0.66	0.025	0.075	0.52329	0.05	0.5	0.0371444	0.12
TJK	71.594	0.03	1054.19	0.9	65	18	0.326	0.5	0.0873	0.5966	0.2871	0.029	0.8	0.0106667	0.17866	0.66	0.025	0.075	0.17866	0.05	0.6	0.129082	0.12
UKR	69.6478	0.03	4533.98	0.9	65	18	0.617	0.5	0.088	0.5672	0.3245	0.0203	0.8	0.0106667	0.48556	0.66	0.025	0.075	0.48556	0.05	0.6	0.0472777	0.12
UZB	70.862	0.03	2255.15	0.9	65	18	0.435	0.5	0.0934	0.6538	0.236	0.0168	0.8	0.0106667	0.46069	0.66	0.025	0.075	0.46069	0.05	0.6	0.134926	0.12
BLR	72.3707	0.03	7888.26	0.9	65	18	0.763	0.5	0.0573	0.5735	0.3509	0.0183	0.8	0.0106667	0.48922	0.66	0.025	0.075	0.48922	0.05	0.5	0.0443237	0.12
KGZ	71.9	0.03	1655.07	0.9	65	18	0.566	0.5	0.0997	0.555	0.3048	0.0405	0.8	0.0106667	0.33655	0.66	0.025	0.075	0.33655	0.05	0.6	0.0628817	0.12
TKM	69.264	0.03	8792.55	0.9	65	18	0.53	0.5	0.0749	0.6121	0.2977	0.0153	0.8	0.0106667	0.46815	0.66	0.025	0.075	0.46815	0.05	0.5	0.0675541	0.12
MKD	74.5368	0.03	6591.47	0.9	65	18	0.522	0.5	0.0525	0.5304	0.3993	0.0178	0.8	0.0106667	0.44454	0.66	0.025	0.075	0.44454	0.05	0.5	0.046713	0.12
Sources
Life expectancy at birth		World Development Indicators
GDP per capita		World Development Indicators
Female labor force participation		World Development Indicators
Percentage of pregnant women 15-19 years		LiST
Percentage of pregnant women 20-29 years		LiST
Percentage of pregnant women 30-39 years		LiST
Percentage of pregnant women 40-49 years		LiST
Gains productivity in light labour		Horton and Ross, 2003
Blue-Collar Share employment in total employment		Horton and Ross, 2003
Gains in productivity in heavy labor		Horton and Ross, 2003

## Sheet: Life table
ISO	5-9 years	10-14 years	15-19 years	20-24 years	25-29 years	30-34 years	35-39 years	40-44 years	45-49 years	50-54 years	55-59 years	60-64 years	65-69 years
AFG	94009.7	93793.1	93619.9	93002.7	92072.4	90934.8	89533.2	87597.3	84803.1	80890.4	75378.9	67915	58238.4
AGO	92460.7	91504.8	90937.9	90352.4	89478.5	88327.7	86746	84662	81909.6	78428.6	73850.5	67946.6	60097.6
BGD	96938.7	96593	96271.1	95954	95596	95180.3	94714.1	94086	93117.2	91579	88759.6	85058.6	79439.7
BEN	90871.9	89731.9	89084	88542.9	87825.7	86953.4	85853.2	84392.8	82343.7	79614.2	75674.6	70395.7	62947.2
BWA	95747.1	95406.7	95185.8	94425.8	93189.4	91548.1	89138	85711.4	81043.2	75455.1	68754.6	61546.8	53355.5
BFA	91208.6	90205.5	89610.6	88954.7	88082.6	87060.2	85820.7	84213.2	81974	78950.2	74595.9	68777	60827.7
BDI	94196.5	93082.3	92171.1	91505.7	90583.4	89531.1	88232.5	86495.3	83957	80518.8	75673.2	69202.5	60553.2
KHM	97269.8	96983.3	96811.4	96358.8	95741.7	95080.7	94271.3	93129.8	91427	88877.1	85063.7	79673.5	72185.3
CPV	98495.7	98410.3	98307.1	97948.2	97485.1	96995.3	96380.3	95510.1	94194.4	92141.8	89156.3	84903.1	78874.3
CMR	92436.6	91119.1	90367.5	89718.1	88816	87639.5	86004.2	83735.7	80694	76893	72098.6	66295.1	58699
CAF	88744.6	87962	87480.4	86254	84646.1	82633.3	79966.9	76224.1	71084.2	64485.8	56647.4	47689.9	38011.8
TCD	88505.9	87162.1	86236.4	85581.1	84708.1	83616.6	82211.3	80347.5	77800.5	74536.8	70064	64300.9	56534.9
CHN	99210	99118.2	99022.1	98844.2	98566.3	98265.4	97848.8	97243.3	96337.5	95149.9	93288.2	90442.8	86031.2
COM	93426	92886.3	92630.5	92183.8	91537.2	90782.4	89859.4	88678.5	86993.4	84689.2	81236.7	76359.3	69169.6
COG	95129	94732.5	94379.6	93709.3	92848.2	91727.2	90243.7	88145	85189.3	81207.5	76029.2	69399.8	60914.6
CIV	92069.4	90749.3	89790.5	89179	88374.5	87395.7	86127.3	84387.8	81916.3	78625.3	74160.8	68437.3	60724.8
COD	91499.9	90358.4	89469.4	88881.2	88041.8	87058.7	85830.5	84178.7	81808.1	78588.6	74068.7	67986.7	59774.1
DJI	94288.3	93552.3	93076.8	92505.8	91747.7	90777.7	89423.9	87517.5	84915.7	81565.7	77343.3	71999.3	64784.6
DZA	97717	97553.4	97390	97144.3	96805.4	96441.2	95999.8	95427.4	94651.6	93544.7	91886	89439.1	85459.1
EGY	97936.7	97718.5	97515.5	97145.7	96749.7	96325.2	95766.2	95017.3	93922.4	92171.8	88832.4	83161.5	74768.5
GNQ	91688.9	90786.5	90192.8	89611.5	88785.6	87500.3	85494.8	82690	79253.7	75297.1	70837.4	65631.3	58978.4
ERI	95935.5	95585.1	95215.5	94528.8	93532.8	92327.9	90792.6	88637.6	85524.1	81231.1	75422.9	67839	58240
ETH	94939.8	94394.7	93919	93459.9	92872.8	92161	91258.7	90029.5	88278.7	85858.9	82450.8	77795.8	71063.8
GAB	95775.5	95268.9	94620.7	94092.7	93341.5	92423.5	91171.4	89390.1	86861.3	83394.8	78691.3	72628.9	64639.2
GMB	94784.9	94239.8	93805.8	93296.8	92570	91625.5	90284.7	88341	85658.4	82128.5	77528.4	71485.2	63335.2
GHA	95359.8	94789.1	94341.4	93747.5	92936.4	91950.2	90634.8	88819	86286.1	82950.6	78448.7	72602.1	64679.1
GIN	90253.9	89126.4	88551.3	87879.2	86947.7	85778	84267.9	82299	79636.1	76268.6	71653.4	65683.2	57659.9
GNB	92034.2	91075.2	90633.6	89864.4	88836.8	87557.9	85817.3	83323.9	79797.9	75200.1	69324.9	61991.6	53000.8
GUY	96980	96784.2	96508.7	95775.3	94370.6	92291.6	90893.8	88703.6	85426.7	82279.3	76613.6	70419.8	60891.8
IND	96616.5	96347.1	96086.2	95684.1	95063.6	94354	93458.4	92275.4	90738.6	88590.9	85203.2	80325.7	73568.7
IDN	97552.4	97242.3	97045.5	96658.3	96160.8	95643.8	95018.2	94132.2	92778.9	90662.5	87359.7	82408.6	75040.7
IRN	98668.9	98501.7	98328.4	97954.9	97493.9	97040.6	96551.9	95970.8	95198	94090.9	92323.8	89514.4	85122.9
IRQ	97305	97107.7	96924	96565.6	96020.3	95458.7	94796.1	93941.2	92716.3	90678.2	87615.5	83086.6	76399.8
JOR	98375.2	98201.4	98039	97865.1	97649.5	97408.9	97107.8	96710.6	96111.3	95137.7	93522.5	90922.6	86532.7
KEN	95575.5	95066.6	94632.2	94009.4	93194	92146.8	90660.5	88492.5	85482.8	81567.4	76717.9	70883.4	63495.2
LAO	95514.4	95181.6	94744	94298.4	93666.4	92966.4	92102.5	90949.7	89252.1	86802.7	83085.9	77736.8	69990.7
LSO	91334.3	90869.4	90541.9	89152.6	86938.3	83441.6	78242.7	71331.4	63229.3	54556	46247.6	38298.8	30591.6
LBR	91565.7	90821.9	90132.3	89606	88845.5	87880.8	86616.1	84932.8	82642.3	79701.5	75747.6	70563.9	63329.3
LBN	99255.5	99166.5	99070.6	98797.8	98430.1	98054.5	97621.2	97035.1	96146.4	94717.7	92388.5	88674.7	83066.9
LBY	98807.1	98628.6	98396.8	98002.2	97420.5	96823.6	96104.4	95202.8	94023.5	92269.9	89884.7	86369.5	80715.4
MAR	97779.4	97623.1	97527.6	97221.3	96846.8	96450.8	95963.3	95273.7	94188.6	92401.2	89520.9	84976.5	78084.1
MDG	95018.9	93989.9	93280	92729.9	91922.2	90939.9	89703	88046.5	85691.8	82504.2	77993.7	71837.4	63420.8
MWI	95733	95005.8	94570.7	93950.3	93054	91942.4	90416.1	88298.6	85342.3	81523.7	76467.6	70317.3	62424.7
MLI	90556.6	89299.5	88538.1	87946.5	87151.4	86151.8	84892	83253.7	81102.5	78306.8	74454.9	69357.3	62195.9
MHL	98027.9	97928.2	97781.6	97432.5	96963.1	96489.6	95931.1	95151.9	93945.8	92040.4	89096.4	84789.9	59902.5
MRT	92693	92233.6	92014.6	91645.7	91101.7	90454.4	89659.4	88662.4	87262.2	85330.4	82447.3	78289.8	71930
MUS	98486.2	98398.1	98290.2	97995.1	97516.9	96917.5	96155.7	95030.3	93432.3	91113.7	87870.2	83555.2	77455.4
MEX	98574.8	98467	98325.1	97977	97420.9	96744.9	95981.2	95006.9	93675.8	91938.8	89387.4	85734.9	80683.7
MOZ	92619.8	91877	91210	90074.7	88482.2	86214.1	83037.3	79057.2	74354.5	69075.7	63098.9	56279.7	48258.1
NAM	95802.9	95231.7	94736.2	93963.1	93027	91832.5	90037.6	87382.7	83701.5	79075.1	73410.1	67040	59526.4
RWA	96555.9	96079.5	95631.1	95161.5	94502.4	93739.1	92758	91429.2	89479	86804.4	82864.1	77545.7	70126.6
NPL	96909.4	96618.1	96396.9	96007.3	95500	94971.4	94329.8	93432	92077.7	89987.7	86734.7	81890.1	74666.4
NER	91802.5	90363.2	89021.1	88460.2	87710.5	86787.9	85648.5	84172.3	82158.5	79465.6	75573.5	70252.4	62715.3
NGA	88422.5	87226.8	86538.2	86112	85538.3	84749.3	83658.3	82150.6	80168.9	77606.6	74211.9	69716.6	63369
PAK	93308.5	92886.1	92523.4	91979.7	91184.4	90249.7	89110.7	87647	85561	82766.9	78685.2	73059.3	65103.8
PNG	95505.8	95038.1	94698.7	94102.2	93244.5	92171.7	90737.9	88744.6	85944	82222.6	77214.1	70622	61918.5
PHL	97100.1	96901.3	96709.6	96369.3	95870.9	95225.2	94297.1	93192	91448.9	89084.4	85563.4	80866.7	73753.3
PSE	98375.2	98201.4	98039	97865.1	97649.5	97408.9	97107.8	96710.6	96111.3	95137.7	93522.5	90922.6	86532.7
STP	96933.3	96637.3	96347.9	95957.4	95445.6	94905.7	94246.1	93301.4	91857.6	89621.1	86160	81045.9	73544.4
SEN	95468.4	94921.6	94485.2	94018.7	93352.8	92565.7	91574.3	90278.2	88443.7	85966.4	82363.5	77379.7	70119.6
SLE	89083.9	87868.9	87166.8	86542.4	85678.9	84574.5	83148.4	81302.9	78843.3	75760.7	71528.9	66041	58497.3
SOM	88403	86920.2	86166.1	85322.8	84167.6	82838.2	81179.5	78923	75669.8	71267	65318.8	57621.7	48176.7
SWZ	95134.8	94259.8	93879.7	92820.1	91141.1	88761.2	85250.5	80547.4	74689.4	67846.7	59866.4	51696.9	43200.7
ZAF	96503	96260.2	95976.7	95267.7	93895.1	91611	88349.3	84552.2	80432.2	76194.6	71407.3	66102.8	59746.5
SSD	90236.2	89013.6	88345	87810.3	87060.4	86047.6	84688	82896.1	80611.2	77727.8	73959.7	69062.2	62255.7
LKA	99294.2	99219.7	99128.4	98803.2	98380.6	97978.9	97553.6	97071.1	96343	95008.9	92808.7	89439.9	84404.2
SDN	94163.1	93653	93383.5	93016.7	92514.9	91912	91139.9	90124.3	88700.3	86692.2	83711.1	79390.3	72846
SYR	97656.2	97200.5	96662.9	96337.2	95971.4	95528.6	95018.4	94373	93429.6	91816.6	89168	85109.7	78535.2
TLS	95824.7	95358.6	95020.5	94638.5	94117.9	93546.2	92844.5	91884.5	90467.2	88331	85030.7	80138.2	72836.1
TGO	93257.1	92584.3	92057.2	91422.7	90580.8	89580.9	88268.3	86452.3	83870.8	80455.7	75831.8	69893.7	61930.9
TUR	98993.4	98906.3	98802.5	98637.4	98436.1	98215.8	97954.1	97573	96950.1	95930.8	94167	91384.4	86973.1
TUN	98255.7	98098.1	97938.2	97732.5	97413.4	97048.3	96594.5	96045.3	95277	94144.3	92432	89551.9	85034
UGA	95464	94644.6	94127.1	93507.4	92720	91727.5	90398.9	88630.1	86228.5	83097.8	78799.3	73242	65760.4
TZA	94933.4	94177.9	93852.4	93332.1	92616.5	91691.3	90462.7	88820.8	86592.4	83689.2	79765.4	74677.6	67594.3
VUT	97405.4	97115.7	96875.5	96270.4	95206.5	93891.9	92205.1	89938.5	86789.5	82504.1	76794.3	69364.4	59902.5
VNM	98027.9	97928.2	97781.6	97432.5	96963.1	96489.6	95931.1	95151.9	93945.8	92040.4	89096.4	84789.9	78581.4
YEM	94138.5	93543.1	92939.1	92284.9	91278.8	90260.4	89137.6	87800.4	85995.5	83536.1	79951.5	74893.7	67531.9
ZMB	93725.7	93075.5	92685.7	91944.6	90885.8	89549.7	87692.6	85113.1	81570.9	77104.1	71433.7	64670.8	56426.8
ZWE	94197.7	93710.3	93086.9	92239.3	91001.3	89496.4	87403.6	84393.4	80110.1	74684.3	67868.9	60184.5	51361.2
FJI	97373.9	97174.9	96905.8	96461.7	95834.6	95118.4	94265.5	92979.6	91029.7	87851.5	82831	75878.5	66148.2
KIR	94773.2	94252.4	93886.8	93081.5	91671.5	89898.9	87657.9	84619.2	80361.3	74598.9	67251.1	58082.5	47553.4
MYS	99157.2	99041.6	98897.6	98579.8	98153.9	97692.1	97083.6	96267.6	95124.3	93386.1	90706.8	86491.3	80236.7
MNG	98392.4	98233.1	98055.6	97700.5	97035.9	96109.9	94824.3	93032.8	90416.4	86624.6	81234.9	74271.8	64994.2
MMR	95539.7	95301.1	95078.1	94619.5	93986.7	93274.9	92388.7	91199.1	89502.3	87084.5	83497.8	78476.1	71286.4
WSM	98795.5	98616.6	98448.3	98028	97283	96369.2	95232.7	93732.4	91606.8	88546.7	84224.2	78261.9	70276.2
SLB	98017.9	97791.3	97591.1	97000.7	95899.4	94492.2	92698.8	90332.9	87008	82415.8	76332.7	68489.3	58824.7
THA	99107.8	98945.4	98692.5	98257	97670.8	96887.5	95879.4	94665.6	93228	91486.3	89242.8	86354.8	82274.8
TON	98310.2	98157.1	98076.1	97749.3	97258.2	96700.4	95960.5	94931.2	93332.7	90933.1	87361.1	82059.3	75000.8
BLZ	98776.2	98657.9	98510.6	98031.6	97225.9	96110.8	94781.2	93437.1	91828.4	89598.8	86548.3	82214.1	76578.1
BOL	97348.3	97127.9	96946.4	96603.9	96147.8	95636.7	95008.5	94158.3	92911.9	91025.2	88111.1	83722	77035.5
BRA	98621	98524.8	98388.3	97765.1	96946.7	96201.6	95439.8	94480.4	93263.9	91567.7	89174.4	85705.7	80721.2
COL	98681.2	98573.2	98436.3	98004.2	97399.1	96815.1	96181.4	95525.1	94746.6	93749.4	92317.9	90021.2	86622.3
CRI	99132.4	99061.1	98963.7	98680.1	98154	97602.5	97055.2	96371.6	95510.9	94373.7	92900.5	90724.9	86989.1
CUB	99458.5	99367	99260.4	99067.6	98813.6	98472.6	98046.5	97404.4	96507.2	95182.9	93093	89401.2	84152.4
DOM	97149.9	97011.6	96870.9	96506.8	95816.4	95014.4	93996.9	92742.9	91112.4	88891.9	85609.3	81496.3	75175
ECU	98612.4	98471.5	98287.6	97953	97454.4	96961.7	96380.4	95641.1	94822.7	93679	91955.3	89340.7	85605.4
SLV	98676.9	98567	98359.3	97708.9	96929.7	96119.1	94867.5	93192.5	91435.7	89414.3	86748.2	83106.2	78358.6
GRD	98327.9	98152.2	97954.3	97651.5	97222	96744.4	96003.6	94976.1	93665.5	91702.6	88776.7	84132.4	77063.7
GTM	97575.4	97418.1	97217.4	96541	95575.9	94481.1	93369.9	91950	90188.1	87877.8	84424.5	79381	73489.3
HTI	93636.7	93049.7	92618	91974.3	91065.8	89932.6	88468.6	86499.7	83751.8	80160.8	75357.9	69181.6	60972.2
HND	98338.1	98152.5	97906.3	97532.5	97013.7	96424.6	95700.4	94711.5	93216.1	90893.3	87339	82054.7	74596.3
JAM	98601.4	98478.6	98329.6	98143.7	97800.9	97316.5	96617.7	95702.3	94457.8	92656.7	90142.1	86453.7	81071.1
NIC	98324.8	98193.2	97995.3	97687.8	97296.6	96904.6	96449.2	95832	94895.2	93383	91002.1	87304	81605.1
PRY	98110.3	98029.1	97835.3	97466.1	96921.8	96348	95679.1	94850.1	93681.4	91993.7	89430.4	85805	80444.6
PER	98748.1	98611.8	98467.9	98208.2	97823.1	97346.8	96795.6	96127.7	95262.6	94101.5	92460.2	90108.7	86635.6
LCA	97785.4	97621.4	97480.4	97160.9	96605.6	95899	95064	94089.6	92670.6	90664.7	87987.1	84237.5	78813.9
VCT	98483	98326.2	98004	97434.8	96752.9	95817.2	94592.8	93592.2	91229.1	88675.4	85276.9	80622.5	74840.4
SUR	98187.5	98063.9	97899.1	97512.6	97109.9	96197.3	94988.6	93916.2	92430.9	90047.2	86944.8	80406.9	73005.1
BTN	97245.9	97011.3	96564.3	96264.2	95881.6	95429.5	94873.5	94134.2	93061.9	91456.3	88958	85154.4	79288.5
MDV	99214	99135.3	99030.3	98811.2	98657.2	98462.3	98253.8	98005.9	97701.5	97011	96061.8	93696.1	90209.3
ALB	99008.6	98914.7	98809.8	98574	98362.1	98146.6	97988.6	97680.7	97015.9	96128.6	94567.5	92482.9	88993
ARM	98785	98686	98592.7	98405.4	98167.6	97894.5	97545.9	97007.4	95956.1	94441.6	91906.2	88094.6	82835.1
AZE	97828.2	97671	97529.4	97253	96852.3	96430.1	95895	95131.9	93955.6	92113.9	89106.9	84271.9	76748.6
BIH	99374.4	99322.5	99255.5	99099	98855.8	98618.1	98302.6	97855.8	97124.2	95826.1	93647.4	90017.5	84621.7
GEO	99002.1	98889.2	98763.2	98472.7	98088.8	97640.3	97053.1	96092	94650.7	92308.3	88873.3	83765.9	76750.4
KAZ	98928.8	98797.2	98656.9	98377.1	97985.9	97508.2	96796.5	95632.5	93953.8	91753.2	88876.3	84737.8	78433.6
MDA	98490.7	98372.8	98225.8	98019.4	97757.9	97404.8	96848.7	95941.3	94313.5	91939.3	88620.8	83627.8	76538.7
MNE	99774.2	99722	99679.4	99544.3	99249.5	98918.6	98524.1	97926.1	97053.6	95562.2	92874.7	88601.7	82306.5
SRB	99487.9	99438.3	99369.3	99231	99040.4	98793.6	98405.4	97834.5	96965.6	95476.3	92758.8	88503.8	81995.5
TJK	96574	96512.6	96432	96175.1	95748.8	95198.3	94460.2	93455.4	92092.7	90191.9	87339.9	82470.9	74573.7
UKR	99105.2	99029.4	98935.6	98692.3	98317.2	97710.4	96693.7	95151.7	92928.7	90044.4	86272.9	81345.7	74599.2
UZB	98275.2	98094.7	97905.3	97549.2	97145.4	96705.3	96136.4	95272.5	94077.1	92214.8	89415.2	84716.5	78642.4
BLR	99634.1	99574.9	99510.1	99358.7	99144.5	98774.2	98136.7	97128.2	95490.8	93125.6	89719.9	84778.6	77904
KGZ	98042	97912.7	97749.1	97479.8	97136.5	96707.6	96198.4	95237.6	93551.1	91657.5	89148.5	85234.1	79899.3
TKM	95506.3	95332.1	95154.9	94725	94276.6	93715.4	92857	91672.3	89917.4	87326.8	83825.3	78275	71319.4
MKD	99375.5	99318.2	99242.9	99079.8	98916.5	98643.3	98326.6	97868.5	97065.1	95570.5	93157.1	88846.1	82464.1
