# Supplementary material for: Scaling up evidence-based interventions to reduce maternal and child undernutrition in 125 countries: a cost-benefit analysis
Source: Int J Equity Health. 2026 May 12;25:163. doi: 10.1186/s12939-026-02872-5 (PMC13335392; doi:10.1186/s12939-026-02872-5)
Supplement: Supplementary file 4 — Supplementary Material 4 [file 12939_2026_2872_MOESM4_ESM.xlsx]

## Sheet: C3_health
Country	Region	Income group	Estimate	Total child deaths baseline (2025-2034)	Total child deaths scale-up (2025-2034)	Difference in child deaths	Total stunted children turning age 5 baseline (2025-2034)	Total stunted children turning age 5 scale-up (2025-2034)	Difference in stunting	Total wasting episodes over 2025-2034 baseline	Total wasting episodes over 2025-2034 scale-up	Difference in wasting episodes	Total maternal anemia cases over 2025-2034 baseline	Total maternal anemia cases over 2025-2034 scale-up	Difference in maternal anemia	Total maternal deaths over 2025-2034 baseline	Total maternal deaths over 2025-2034 scale-up	Difference in maternal deaths	Total children exclusively breastfed over 2025-2034 baseline	Total children exclusively breastfed over 2025-2034 scale-up	Difference in breastfeeding	Total cases of child anemia over 2025-2034 baseline	Total cases of child anemia over 2025-2034 scale-up	Difference in child anemia	Total cases of SGA over 2025-2034 baseline	Total cases of SGA over 2025-2034 scale-up	Difference in SGA cases	Baseline stunting prevalence 2034	Scaled up stunting prevalence 2034	Total Pregnant women	Total person-years among children under five	Total cost for pregnant women	Total cost for children	Cost per pregnant woman	Cost per child
BEN	Africa West (AFW)	Lower middle income	point	483958	449092	34866.3	1.7106e+06	1.58346e+06	127136	478330	458762	19567.9	1.83758e+06	1.14685e+06	690727	24164.4	22355.8	1808.63	1.62122e+06	1.88015e+06	258924	1.33001e+06	1.01066e+06	319350	33172	16462.8	16709.2	0.33497	0.288805	7.91747e+06	2.52477e+07	8.72058e+07	2.85662e+08	11.0144	11.3144
BFA	Africa West (AFW)	Low income	point	709919	660229	49690.3	2.76749e+06	2.59488e+06	172617	2.31075e+06	2.22291e+06	87836.1	2.82291e+06	1.72796e+06	1.09495e+06	18379.8	17133.8	1246.08	1.54944e+06	1.99848e+06	449041	2.80836e+06	2.2217e+06	586658	50182.8	23114.4	27068.3	0.347112	0.307833	1.19082e+07	3.82625e+07	1.20593e+08	5.34339e+08	10.1269	13.9651
CPV	Africa West (AFW)	Lower middle income	point	831.158	725.543	105.615	25068.5	22702.3	2366.12	12830	12123.2	706.812	19657.5	12551.2	7106.26	24.0705	22.5986	1.47192	3518.09	6168.34	2650.25	13518.6	10675.4	2843.21	421.489	223.52	197.969	0.328812	0.281051	95852.5	359219	897884	5.21307e+06	9.36736	14.5122
CMR	Africa West (AFW)	Lower middle income	point	792454	728529	63924.7	2.72988e+06	2.49402e+06	235863	858100	825614	32486.6	3.5763e+06	2.21453e+06	1.36177e+06	40772.8	38330.6	2442.25	3.2343e+06	3.92093e+06	686634	2.82729e+06	2.36691e+06	460382	67428.9	32584.1	34844.8	0.288909	0.24623	1.59443e+07	5.14283e+07	1.71266e+08	5.49407e+08	10.7416	10.683
CAF	Africa West (AFW)	Low income	point	317646	290463	27182.2	1.02235e+06	926121	96227.2	263787	247065	16721.6	970556	592644	377912	20220.8	18878.6	1342.21	772008	981601	209593	794691	582840	211851	17238	8143.48	9094.52	0.392174	0.327897	4.18728e+06	1.24378e+07	5.61352e+07	1.81278e+08	13.4061	14.5748
TCD	Africa West (AFW)	Low income	point	1.1737e+06	1.06286e+06	110839	3.24024e+06	2.91728e+06	322954	2.44031e+06	2.30495e+06	135362	3.31819e+06	2.04917e+06	1.26902e+06	90233.1	84260.6	5972.49	1.2703e+06	1.88723e+06	616927	3.0893e+06	2.35538e+06	733917	60201.3	28877.1	31324.2	0.374077	0.311452	1.46367e+07	4.4382e+07	1.80504e+08	6.53819e+08	12.3323	14.7316
COG	Africa West (AFW)	Lower middle income	point	104601	94215.7	10385.8	404940	327422	77518.1	334748	306725	28023.6	812309	501548	310761	5354.83	4992.57	362.267	611318	754196	142878	561868	451658	110210	13983	6555.51	7427.46	0.213267	0.153775	3.26035e+06	1.06131e+07	4.32244e+07	1.65503e+08	13.2576	15.5942
CIV	Africa West (AFW)	Lower middle income	point	89666.1	80603	9063.05	412272	381868	30404.2	388190	374952	13238.5	2.23727e+06	1.414e+06	823276	2145.63	2091.43	54.2006	2.33941e+06	3.28205e+06	942637	4.93612e+06	3.80457e+06	1.13155e+06	73188.8	38302	34886.8	0.0336621	0.0297757	1.65248e+07	5.58865e+07	1.48949e+08	4.76269e+08	9.01368	8.52207
GNQ	Africa West (AFW)	Upper middle income	point	50273.3	45982	4291.3	197001	184295	12706.3	107964	104498	3465.99	206930	123698	83232.3	1150.26	1071.69	78.5705	147884	220689	72804.6	134146	110976	23169.6	3918.07	1727.72	2190.35	0.326262	0.297701	925327	2.97171e+06	6.65967e+06	3.40775e+07	7.1971	11.4673
GAB	Africa West (AFW)	Upper middle income	point	32589.9	29867.9	2722.05	85632.6	76485.2	9147.33	48796	46596.8	2199.19	270120	164654	105466	1467.21	1332.2	135.017	103144	138259	35114.6	191829	164542	27286.3	4717.09	2215.69	2501.4	0.143184	0.125149	1.0987e+06	3.71913e+06	7.71658e+06	2.55919e+07	7.0234	6.88116
GMB	Africa West (AFW)	Low income	point	38216.8	34822.9	3393.98	100365	85226	15138.9	57016.7	53482.5	3534.22	313474	193151	120324	1714.69	1559.42	155.269	119783	127277	7493.52	286638	218310	68327.6	5474.2	2575	2899.2	0.143027	0.112907	1.27504e+06	4.34906e+06	1.42145e+07	4.74575e+07	11.1483	10.9121
GHA	Africa West (AFW)	Lower middle income	point	502620	455937	46682.9	1.70677e+06	1.53437e+06	172399	1.29253e+06	1.23698e+06	55546.5	3.04642e+06	1.91866e+06	1.12776e+06	22070.5	20993	1077.55	3.16239e+06	3.66704e+06	504654	2.53016e+06	2.19271e+06	337445	155563	79554.7	76008.7	0.173471	0.143941	1.43533e+07	4.78367e+07	1.36888e+08	4.33096e+08	9.53708	9.05363
GIN	Africa West (AFW)	Lower middle income	point	539491	493220	46271.3	1.40279e+06	1.29626e+06	106530	890620	864352	26267.9	1.98385e+06	1.23341e+06	750447	25363.1	23638.2	1724.91	1.26496e+06	1.73199e+06	467039	1.61142e+06	1.29688e+06	314538	32663.9	15818.1	16845.8	0.299721	0.260268	7.8344e+06	2.50552e+07	7.48072e+07	3.38571e+08	9.54855	13.513
GNB	Africa West (AFW)	Low income	point	63439.4	58034	5405.38	174831	155362	19468.8	66489.6	63492.6	2997.08	235978	148288	87689.4	4440.49	4155.92	284.569	322596	353386	30790.5	229175	171325	57849.8	4326.29	2283.06	2043.23	0.275776	0.22442	1.05731e+06	3.37863e+06	2.61124e+07	6.14394e+07	24.697	18.1847
LBR	Africa West (AFW)	Low income	point	166711	151541	15170.2	533908	458408	75500.1	114216	104572	9644.44	464628	289365	175264	10624.3	10004.2	620.127	774895	900726	125831	599433	484522	114911	11610.6	5686.03	5924.56	0.298702	0.230588	2.79259e+06	8.93167e+06	3.66807e+07	1.03685e+08	13.135	11.6087
MLI	Africa West (AFW)	Low income	point	1.20202e+06	1.11219e+06	89831.1	2.70218e+06	2.49829e+06	203881	1.76191e+06	1.69685e+06	65066.7	3.93699e+06	2.45847e+06	1.47852e+06	42233.3	39431	2802.27	3.29014e+06	4.3312e+06	1.04106e+06	3.51824e+06	2.87507e+06	643170	68518.2	34581.9	33936.3	0.271461	0.238258	1.66101e+07	5.06938e+07	2.05912e+08	5.36599e+08	12.3968	10.5851
MRT	Africa West (AFW)	Lower middle income	point	94705.7	85527.1	9178.56	496037	447773	48264.1	238686	227406	11280.7	609093	375994	233099	7956.83	7440.06	516.768	618126	810915	192789	624714	493747	130967	12504.7	6112.36	6392.35	0.259675	0.221415	2.93758e+06	9.59872e+06	2.57784e+07	8.72863e+07	8.77536	9.09354
NER	Africa West (AFW)	Low income	point	1.67528e+06	1.56228e+06	112997	4.97407e+06	4.67971e+06	294356	4.06092e+06	3.89488e+06	166039	4.59494e+06	2.80863e+06	1.78631e+06	47992.1	44683.7	3308.39	1.38139e+06	1.80872e+06	427334	3.49697e+06	2.75751e+06	739457	76664.2	35466.6	41197.6	0.43439	0.385428	1.87046e+07	5.65572e+07	2.0484e+08	9.00166e+08	10.9513	15.916
NGA	Africa West (AFW)	Lower middle income	point	1.1156e+07	1.04431e+07	712878	2.76322e+07	2.57783e+07	1.85392e+06	9.85808e+06	9.47378e+06	384293	2.97041e+07	1.82695e+07	1.14345e+07	749320	698617	50702.8	2.16902e+07	2.89023e+07	7.21208e+06	2.2662e+07	1.85113e+07	4.15069e+06	496868	232180	264688	0.365494	0.321802	1.22548e+08	3.78797e+08	4.90072e+08	3.83634e+09	3.99901	10.1277
SEN	Africa West (AFW)	Lower middle income	point	291086	266555	24531.3	921058	826789	94268.3	911015	877306	33709	2.06784e+06	1.29092e+06	776927	13574.9	12674.2	900.707	1.7921e+06	2.00929e+06	217188	1.75032e+06	1.35259e+06	397734	37764.7	18509	19255.7	0.17932	0.150954	8.90243e+06	2.91923e+07	8.68311e+07	2.96491e+08	9.75364	10.1565
SLE	Africa West (AFW)	Low income	point	303620	281686	21933.5	764095	690184	73911.3	271372	257535	13837.6	1.03257e+06	645269	387297	10601.1	9887.07	714.064	1.11484e+06	1.26143e+06	146587	993458	781232	212226	16982.8	8469.69	8513.07	0.294468	0.241864	4.07879e+06	1.30282e+07	4.27104e+07	2.65857e+08	10.4713	20.4062
TGO	Africa West (AFW)	Low income	point	247740	229274	18465.8	749211	677825	71385.7	342451	327833	14617.4	1.25478e+06	780200	474578	11255.8	10499.5	756.285	1.63364e+06	1.76563e+06	131990	1.02751e+06	831917	195591	20336.2	9930.81	10405.4	0.236076	0.196378	4.84778e+06	1.5579e+07	5.60499e+07	1.73456e+08	11.562	11.134
AGO	Eastern and Southern Africa (AFE)	Lower middle income	point	1.18895e+06	1.07481e+06	114139	5.46071e+06	4.93728e+06	523426	1.4173e+06	1.33713e+06	80170.1	5.65937e+06	3.57587e+06	2.08351e+06	30575.2	28597.1	1978.14	4.50154e+06	6.09732e+06	1.59578e+06	5.74516e+06	4.48553e+06	1.25963e+06	100008	49908	50100.3	0.379498	0.325141	2.36967e+07	7.52827e+07	1.69761e+08	1.00873e+09	7.1639	13.3992
BWA	Eastern and Southern Africa (AFE)	Upper middle income	point	24294.1	22146.5	2147.66	229813	216090	13723.1	59439	57613.3	1825.74	164817	105960	58857.2	1011.74	971.6	40.1411	199035	272663	73628.6	140029	110428	29601.3	5521.6	2933.08	2588.52	0.360348	0.326607	910466	3.19225e+06	5.07692e+06	4.26791e+07	5.57618	13.3696
BDI	Eastern and Southern Africa (AFE)	Low income	point	306185	274639	31546.2	2.73931e+06	2.51777e+06	221536	484542	450345	34197	1.28095e+06	723522	557424	22136.3	20651.7	1484.61	3.31795e+06	3.59787e+06	279929	1.59807e+06	1.19733e+06	400739	32741.6	14471.1	18270.6	0.556612	0.480223	7.68681e+06	2.48101e+07	8.43545e+07	3.83784e+08	10.9739	15.4689
COM	Eastern and Southern Africa (AFE)	Lower middle income	point	14042.6	12648.3	1394.3	73081	67565.6	5515.41	55720.5	53877.9	1842.62	67803.3	42996.8	24806.5	492.984	464.145	28.839	24953.6	29057.6	4104.03	62440.9	48931.3	13509.6	1638.89	831.647	807.246	0.310018	0.274336	388834	1.29284e+06	2.27231e+06	1.95153e+07	5.84391	15.0949
COD	Eastern and Southern Africa (AFE)	Low income	point	4.29887e+06	3.84354e+06	455337	1.9461e+07	1.75267e+07	1.93433e+06	5.81811e+06	5.45794e+06	360169	1.4667e+07	9.21922e+06	5.44778e+06	240779	225947	14832.7	2.17343e+07	2.56928e+07	3.95849e+06	1.16747e+07	8.60803e+06	3.06668e+06	319529	154304	165225	0.414151	0.34214	7.64025e+07	2.35011e+08	8.64426e+08	4.75524e+09	11.3141	20.2341
ERI	Eastern and Southern Africa (AFE)	Low income	point	51844	47065.7	4778.23	488992	455875	33116.9	152702	146297	6404.67	347616	222303	125312	3204.44	3012.35	192.089	311258	376129	64871.7	388154	295588	92566.3	7285.2	3807.79	3477.41	0.426843	0.377505	1.70247e+06	5.6895e+06	1.39381e+07	9.55914e+07	8.18699	16.8013
SWZ	Eastern and Southern Africa (AFE)	Lower middle income	point	12344.4	11202.5	1141.92	301690	289552	12138.5	68831.8	66702.2	2129.67	89812.5	57613.7	32198.8	842.871	792.655	50.2164	80555.6	101372	20816.3	111248	90068.2	21180.2	1882.26	986.522	895.734	0.432345	0.386849	439862	2.85047e+06	3.63167e+06	3.94168e+07	8.25638	13.8282
ETH	Eastern and Southern Africa (AFE)	Low income	point	2.66488e+06	2.39211e+06	272762	1.65536e+07	1.56557e+07	897898	5.88965e+06	5.7382e+06	151450	9.06008e+06	5.2473e+06	3.81278e+06	104140	97863.8	6276.54	2.01786e+07	2.41677e+07	3.98912e+06	1.6608e+07	1.31072e+07	3.50078e+06	572058	264686	307372	0.364468	0.32645	6.65425e+07	2.18011e+08	4.39338e+08	2.64699e+09	6.60237	12.1416
KEN	Eastern and Southern Africa (AFE)	Lower middle income	point	780818	720404	60414.9	2.60055e+06	2.34163e+06	258916	1.42588e+06	1.37681e+06	49077.2	4.08786e+06	2.65271e+06	1.43515e+06	77189.5	73197.3	3992.16	1.02735e+07	1.08345e+07	560948	2.9028e+06	2.28789e+06	614910	105920	55926.7	49993.3	0.17615	0.148994	2.48739e+07	8.23437e+07	1.82392e+08	1.15129e+09	7.33266	13.9815
LSO	Eastern and Southern Africa (AFE)	Lower middle income	point	47830.1	43569	4261.17	181416	168155	13261.1	23795.9	22972.9	823.057	156194	101871	54323.3	2850.27	2707.63	142.636	257758	279298	21540.1	163282	124918	38364.7	3548.64	1928.84	1619.8	0.339766	0.295477	859481	2.88903e+06	7.30349e+06	3.9672e+07	8.49756	13.7319
MDG	Eastern and Southern Africa (AFE)	Low income	point	857854	767622	90232.6	3.93134e+06	3.52104e+06	410302	1.44959e+06	1.38264e+06	66943.2	3.07568e+06	1.85655e+06	1.21914e+06	37688	35244	2444	4.61687e+06	5.36966e+06	752790	2.77759e+06	2.06185e+06	715749	69214.4	32825.4	36389.1	0.400647	0.33024	1.64077e+07	5.21432e+07	1.4974e+08	7.74577e+08	9.12624	14.8548
MWI	Eastern and Southern Africa (AFE)	Low income	point	347562	314107	33455.2	2.51868e+06	2.25559e+06	263092	361220	339829	21390.9	2.2975e+06	1.52217e+06	775329	24780.6	23466.3	1314.28	3.53721e+06	3.91885e+06	381646	2.5973e+06	1.98463e+06	612663	95981	51741.8	44239.3	0.352326	0.291791	1.11015e+07	3.68642e+07	9.54148e+07	5.05257e+08	8.5948	13.7059
MUS	Eastern and Southern Africa (AFE)	Upper middle income	point	2480.47	2263.87	216.592	57258.4	53761.9	3496.51	16703.8	16021.1	682.772	26686.2	17309.1	9377.11	83.8021	77.3592	6.44287	46975.5	59671.5	12695.9	22910.7	18289.4	4621.33	720.336	394.115	326.221	0.430158	0.393731	165468	634036	816047	9.70512e+06	4.93174	15.3069
MOZ	Eastern and Southern Africa (AFE)	Low income	point	1.09345e+06	1.00465e+06	88797.2	5.40026e+06	4.98194e+06	418322	1.59377e+06	1.52396e+06	69811.6	4.78334e+06	3.02306e+06	1.76028e+06	15824.1	15123.3	700.747	6.1626e+06	6.694e+06	531397	4.13631e+06	3.14863e+06	987682	89995.6	42963.6	47032	0.42976	0.375763	2.13275e+07	6.73483e+07	1.82216e+08	1.08136e+09	8.54373	16.0562
NAM	Eastern and Southern Africa (AFE)	Upper middle income	point	38510.7	35292.2	3218.53	188775	177602	11173.6	112551	109283	3267.97	177897	112928	64968.5	1559.77	1487.45	72.3248	324325	349978	25653.1	224217	174959	49258.7	5262.35	2693.78	2568.57	0.226003	0.204876	1.23143e+06	4.02819e+06	7.12612e+06	5.78548e+07	5.78689	14.3625
RWA	Eastern and Southern Africa (AFE)	Low income	point	191615	172852	18763.4	1.46331e+06	1.33625e+06	127063	94804.9	90892.8	3912.03	982163	596164	385999	9866.1	9286.04	580.059	2.73167e+06	2.79083e+06	59159.4	1.40142e+06	1.10029e+06	301136	58673.9	29094.7	29579.2	0.329876	0.278987	6.49229e+06	2.20508e+07	5.9765e+07	2.94922e+08	9.20554	13.3747
STP	Eastern and Southern Africa (AFE)	Lower middle income	point	1220.33	1101.25	119.084	4657.62	3858.02	799.606	4375	4118.03	256.967	26222.8	16946.2	9276.6	37.5472	34.7746	2.7726	31324	32931.3	1607.27	21687.2	16341.8	5345.44	474.322	255.454	218.867	0.072073	0.0552413	107757	366301	969267	5.58651e+06	8.99492	15.2511
SOM	Eastern and Southern Africa (AFE)	Low income	point	1.03207e+06	911665	120400	3.60382e+06	3.33457e+06	269252	2.11523e+06	2.00906e+06	106170	2.86261e+06	1.81335e+06	1.04926e+06	48847.6	45781.8	3065.77	676295	1.13751e+06	461219	2.17502e+06	1.63603e+06	538983	56154.1	28399	27755.1	0.413766	0.359901	1.36346e+07	4.13877e+07	1.24701e+08	8.36079e+08	9.14592	20.2012
ZAF	Eastern and Southern Africa (AFE)	Upper middle income	point	410101	381757	28344.1	2.83377e+06	2.54339e+06	290385	584067	558393	25673.5	2.76767e+06	1.80167e+06	965999	13379.2	12983.5	395.704	2.85091e+06	3.34467e+06	493758	1.5555e+06	1.18894e+06	366562	107822	56478.9	51343	0.274279	0.230729	1.77108e+07	6.19927e+07	1.62653e+08	8.543e+08	9.18383	13.7807
SSD	Eastern and Southern Africa (AFE)	Low income	point	447620	404277	43342.8	1.07868e+06	968033	110645	1.56248e+06	1.49032e+06	72163.3	1.23557e+06	779762	455805	42654.3	39858.5	2795.79	1.34168e+06	1.60641e+06	264727	1.25143e+06	916742	334687	24701.1	12294.8	12406.3	0.29635	0.242558	6.04109e+06	1.81025e+07	7.08865e+07	4.54486e+08	11.7341	25.1063
SDN	Eastern and Southern Africa (AFE)	Low income	point	1.14717e+06	1.04338e+06	103794	7.13195e+06	6.79909e+06	332857	5.45077e+06	5.28857e+06	162201	4.83929e+06	3.11954e+06	1.71975e+06	42574.5	40010.6	2563.87	7.91334e+06	8.81242e+06	899087	5.19825e+06	4.07999e+06	1.11825e+06	113430	60369.6	53060.5	0.389329	0.362576	2.69914e+07	8.71163e+07	1.40384e+08	1.46108e+09	5.20107	16.7716
TZA	Eastern and Southern Africa (AFE)	Lower middle income	point	902476	820284	82192.4	4.86664e+06	4.62059e+06	246049	2.87717e+06	2.80808e+06	69089	7.78403e+06	5.2493e+06	2.53473e+06	3952.51	3754.26	198.25	7.45357e+06	9.79851e+06	2.34494e+06	9.90698e+06	7.73517e+06	2.17181e+06	172142	97470.3	74671.8	0.172588	0.156711	3.9567e+07	1.31743e+08	2.3973e+08	2.48373e+09	6.05883	18.8528
UGA	Eastern and Southern Africa (AFE)	Low income	point	910910	830718	80192.5	5.14288e+06	4.70362e+06	439265	1.26644e+06	1.21333e+06	53108.9	4.66498e+06	2.90573e+06	1.75925e+06	45563	42960.1	2602.82	9.22473e+06	1.09746e+07	1.74988e+06	4.68613e+06	3.67268e+06	1.01346e+06	239183	120081	119102	0.286386	0.247294	2.71602e+07	9.17732e+07	1.64411e+08	1.12474e+09	6.05337	12.2556
ZMB	Eastern and Southern Africa (AFE)	Lower middle income	point	525188	486980	38207.6	2.4331e+06	2.20023e+06	232875	613947	585363	28584.1	2.27909e+06	1.95865e+06	320448	9171.7	8974.07	197.626	4.12485e+06	4.52352e+06	398667	2.37726e+06	1.81109e+06	566172	103935	81207.9	22726.7	0.345059	0.291308	1.1602e+07	3.76266e+07	9.53127e+07	6.14236e+08	8.21521	16.3245
ZWE	Eastern and Southern Africa (AFE)	Lower middle income	point	328940	298690	30251	1.20184e+06	1.07306e+06	128778	299936	285691	14244.6	1.42321e+06	946957	476257	17025	16340.6	684.356	1.70634e+06	2.09208e+06	385737	1.36755e+06	1.05287e+06	314690	72192.2	38159.9	34032.4	0.233979	0.197503	8.17472e+06	2.68021e+07	5.90001e+07	3.23697e+08	7.21738	12.0773
DZA	Middle East and North Africa (MENA)	MIC	point	203200	182815	20385.7	867950	798418	69532.3	475820	462850	12970	2.69646e+06	1.71359e+06	982869	5702.33	5325.34	376.986	1.89553e+06	2.51585e+06	620321	1.24423e+06	998290	245936	52567.5	28391.8	24175.7	0.0980049	0.0874362	1.20951e+07	4.57247e+07	1.01335e+08	4.13345e+08	8.3782	9.03987
DJI	Middle East and North Africa (MENA)	FVC & LIC	point	14821.4	13373.6	1447.81	73562.5	69472.7	4089.8	133590	130044	3546.02	77410	49735.3	27674.7	529.928	497.396	32.5322	3605.5	6911.58	3306.08	69943.7	55223.3	14720.3	1620.82	861.248	759.576	0.323679	0.296307	387098	1.29835e+06	3.94267e+06	4.30434e+07	10.1852	33.1523
EGY	Middle East and North Africa (MENA)	MIC	point	498605	446091	52514.2	5.47458e+06	5.11736e+06	357219	4.86212e+06	4.77445e+06	87679.2	5.15072e+06	3.22851e+06	1.9222e+06	3875.77	3493.63	382.138	8.53085e+06	8.81566e+06	284815	5.5736e+06	4.47724e+06	1.09636e+06	168834	89228.6	79605.7	0.222919	0.199543	3.85394e+07	1.3445e+08	4.20253e+08	2.2404e+09	10.9045	16.6635
IRN	Middle East and North Africa (MENA)	MIC	point	261330	239541	21788.8	4.30385e+06	4.09257e+06	211278	2.28303e+06	2.22012e+06	62904.7	3.95333e+06	2.5337e+06	1.41963e+06	16865.9	15597.1	1268.73	4.57109e+06	5.16792e+06	596835	1.63803e+06	1.43869e+06	199338	70581.4	37998.1	32583.3	0.337503	0.31396	1.61608e+07	6.0426e+07	1.4006e+08	6.92883e+08	8.66663	11.4666
IRQ	Middle East and North Africa (MENA)	FVC & LIC	point	348070	311264	36806.2	1.47015e+06	1.33876e+06	131381	828124	804781	23342.9	3.85506e+06	2.27467e+06	1.5804e+06	8948.33	8001.77	946.556	2.84397e+06	3.89004e+06	1.04606e+06	3.4431e+06	2.76071e+06	682393	87048.6	35563.2	51485.3	0.123755	0.109355	2.00224e+07	6.7752e+07	1.92087e+08	5.41682e+08	9.59361	7.99507
JOR	Middle East and North Africa (MENA)	MIC	point	39072.1	35929.6	3142.49	154565	143688	10877	121724	119102	2622.59	804929	515979	288950	881.733	846.629	35.1037	471517	507896	36379	546113	445667	100446	15777.6	8414.46	7363.18	0.07779	0.0695218	3.59585e+06	1.28148e+07	3.47955e+07	7.9858e+07	9.67657	6.23172
LBY	Middle East and North Africa (MENA)	FVC & LIC	point	105291	97325.9	7964.65	372080	341352	30728	76333.9	72985.2	3348.73	297364	184354	113010	6840.64	6439.03	401.611	496265	558554	62288	143664	110293	33371.1	7430.82	3676.9	3753.92	0.299077	0.257386	1.78727e+06	6.05761e+06	2.18489e+07	6.24505e+07	12.2248	10.3094
LBN	Middle East and North Africa (MENA)	MIC	point	8551.49	7629.18	922.311	183433	169220	14212.9	119288	115121	4166.58	309540	194482	115058	180.7	171.736	8.96378	237251	353265	116014	143419	114104	29315	4871.08	2582.88	2288.2	0.187777	0.169514	1.44694e+06	5.09456e+06	1.20947e+07	6.26343e+07	8.35878	12.2944
MAR	Middle East and North Africa (MENA)	MIC	point	117760	104975	12785.5	1.43448e+06	1.37816e+06	56320.6	1.38934e+06	1.36771e+06	21625.5	2.0712e+06	1.33298e+06	738217	3968.27	3671.26	297.014	1.60419e+06	2.07205e+06	467860	1.31242e+06	1.0727e+06	239718	40180.9	21539.7	18641.2	0.23148	0.216254	9.22247e+06	3.33464e+07	7.69835e+07	5.79281e+08	8.34738	17.3716
PSE	Middle East and North Africa (MENA)	FVC & LIC	point	115674	101534	14139.7	616009	584845	31163.8	206762	201911	4850.42	512074	324218	187856	2046.38	1887.36	159.021	550349	642173	91823.9	193283	163522	29761	48254.9	25700.5	22554.5	0.373494	0.332017	2.28652e+06	7.6214e+06	1.96661e+07	8.16816e+07	8.60092	10.7174
SYR	Middle East and North Africa (MENA)	FVC & LIC	point	131585	118031	13554.1	534018	474411	59606.2	689658	655890	33768.3	1.70573e+06	1.06426e+06	641476	5710.47	5479.34	231.137	504925	856797	351872	1.40129e+06	1.07565e+06	325642	44821	23266.8	21554.2	0.0830753	0.0709062	1.02427e+07	3.20388e+07	1.06588e+08	3.70737e+08	10.4062	11.5715
TUN	Middle East and North Africa (MENA)	MIC	point	27198.7	24355.8	2842.88	128506	117654	10852.2	71675.3	69671.3	2004	485900	308686	177214	509.939	464.763	45.1757	167721	263239	95517.5	230753	187244	43509.6	9966.54	5379.9	4586.64	0.0830804	0.073777	2.28219e+06	8.63534e+06	1.90453e+07	7.61651e+07	8.34521	8.82016
YEM	Middle East and North Africa (MENA)	FVC & LIC	point	735150	648269	86881.3	5.29912e+06	4.68116e+06	617961	3.33205e+06	3.02383e+06	308224	5.57102e+06	3.46748e+06	2.10353e+06	17174.8	15862.2	1312.64	884865	1.25536e+06	370497	5.30069e+06	4.08378e+06	1.21691e+06	67129.6	31800	35329.6	0.465003	0.38073	1.66582e+07	5.31389e+07	2.2008e+08	1.24006e+09	13.2115	23.3363
AFG	Middle East and North Africa (MENA)	FVC & LIC	point	1.13931e+06	983648	155661	5.3877e+06	4.61625e+06	771456	3.00634e+06	2.78558e+06	220758	4.53954e+06	2.86444e+06	1.6751e+06	88064.2	78255.9	9808.32	5.50397e+06	6.91087e+06	1.4069e+06	3.07692e+06	2.33533e+06	741594	529287	279069	250218	0.3355	0.255527	2.44612e+07	7.91395e+07	3.23086e+08	1.45088e+09	13.2081	18.3332
PAK	Middle East and North Africa (MENA)	FVC & LIC	point	5.65221e+06	4.9226e+06	729609	2.87386e+07	2.70681e+07	1.67054e+06	9.84935e+06	9.5602e+06	289152	2.49408e+07	1.56448e+07	9.296e+06	99328.2	91480.4	7847.86	2.67943e+07	3.08301e+07	4.03582e+06	2.3223e+07	1.80989e+07	5.12415e+06	2.35028e+06	1.24654e+06	1.10374e+06	0.373339	0.322893	1.11366e+08	3.60462e+08	1.3481e+09	4.28166e+09	12.1051	11.8783
KHM	East Asia and Pacific (EAP)	Lower middle income	point	80093.6	71869.8	8223.8	737226	705800	31425.3	652300	642592	9708.09	1.21809e+06	761106	456984	6034.66	5556.37	478.288	1.244e+06	1.35466e+06	110660	1.01859e+06	812624	205963	20185.1	10367.4	9817.72	0.21615	0.198969	4.63962e+06	1.74095e+07	3.972e+07	2.20693e+08	8.56106	12.6766
CHN	East Asia and Pacific (EAP)	Upper middle income	point	797084	741449	55634.6	3.76759e+07	3.58961e+07	1.77978e+06	2.07765e+07	2.02088e+07	567679	3.28025e+07	2.08041e+07	1.19984e+07	21338.5	19444	1894.56	3.93857e+07	5.20471e+07	1.26614e+07	8.06829e+06	6.5538e+06	1.51449e+06	606871	324217	282654	0.337219	0.315845	1.5397e+08	5.44931e+08	1.07424e+09	7.97709e+09	6.97694	14.6387
FJI	East Asia and Pacific (EAP)	Upper middle income	point	5138.99	4723.95	415.033	12950.6	12135.3	815.3	15316.9	14920.4	396.518	46302	29681.6	16620.4	55.9848	52.6991	3.28572	56522.7	67787	11264.2	33958	29064.9	4893.07	1068.8	571.096	497.706	0.0724993	0.0660747	245831	873801	1.73979e+06	7.42391e+06	7.07718	8.49611
IDN	East Asia and Pacific (EAP)	Upper middle income	point	1.07449e+06	983735	90755.8	1.66339e+07	1.58777e+07	756263	9.02961e+06	8.81102e+06	218592	1.63012e+07	1.03188e+07	5.98239e+06	68895.7	63587.4	5308.35	1.88286e+07	2.13114e+07	2.48287e+06	4.7895e+06	3.83295e+06	956548	291037	151625	139412	0.337252	0.312107	6.66378e+07	2.37883e+08	6.8808e+08	3.16242e+09	10.3257	13.294
KIR	East Asia and Pacific (EAP)	Lower middle income	point	1856.37	1711.75	144.622	6106.38	5789.76	316.616	2339.4	2292.8	46.6051	10652.8	6754.1	3898.7	23.454	22.0109	1.44304	17712	18974.5	1262.47	7045.81	5796.9	1248.92	222.964	118.544	104.42	0.153903	0.141362	52065.3	177855	431844	1.71494e+06	8.29428	9.64235
LAO	East Asia and Pacific (EAP)	Lower middle income	point	33737.8	30545.7	3192.13	190875	179876	10998.8	65421.4	64054.2	1367.2	549245	347481	201764	705.097	665.604	39.4925	583305	685581	102276	358546	281825	76720.8	10233.9	5468.66	4765.26	0.118271	0.107243	2.34301e+06	8.45996e+06	2.08549e+07	9.08688e+07	8.9009	10.741
MYS	East Asia and Pacific (EAP)	Upper middle income	point	36748.1	33091.6	3656.43	1.69198e+06	1.60525e+06	86738.8	925098	899127	25971.9	1.50591e+06	946772	559140	853.635	814.274	39.3619	1.73908e+06	2.30398e+06	564902	366588	293339	73248.4	56938.9	30181.1	26757.7	0.33672	0.310045	6.81411e+06	2.43217e+07	4.78266e+07	3.53302e+08	7.01876	14.5262
MHL	East Asia and Pacific (EAP)	Upper middle income	point	861.864	807.419	54.4457	2161.26	2074.18	87.0861	1349.81	1327.4	22.403	2867.89	1785.13	1082.76	31.039	28.9736	2.06543	2398.95	2965.24	566.284	1183.36	944.336	239.026	49.912	25.393	24.5189	0.27191	0.253639	12099.6	39336.1	93902.1	435597	7.76077	11.0737
MNG	East Asia and Pacific (EAP)	Upper middle income	point	9954.97	9258.45	696.527	67306.3	65340.7	1965.57	11722.7	11580.4	142.35	163249	103614	59634.9	213.706	199.046	14.6596	254739	290492	35753.1	113339	95736.5	17602.8	4030.41	2145.51	1884.9	0.0935159	0.0895941	914589	3.37119e+06	6.38615e+06	2.30269e+07	6.98254	6.8305
MMR	East Asia and Pacific (EAP)	Lower middle income	point	457843	424087	33756.3	3.06406e+06	2.96852e+06	95534	1.19522e+06	1.1736e+06	21613.3	3.97927e+06	2.49345e+06	1.48582e+06	14053.1	12778.4	1274.68	3.61269e+06	4.09705e+06	484361	1.9603e+06	1.76339e+06	196910	55826.2	28718.2	27108	0.289479	0.275517	1.31181e+07	4.61825e+07	9.56027e+07	3.53319e+08	7.28785	7.65049
PNG	East Asia and Pacific (EAP)	Lower middle income	point	128737	114794	13942.6	1.14768e+06	1.04645e+06	101235	484063	458530	25532.9	921287	571958	349329	4526.47	4175.68	350.795	1.28819e+06	1.51324e+06	225049	764233	586820	177413	41828.7	21182.3	20646.4	0.423802	0.359588	3.98942e+06	1.36331e+07	4.44194e+07	2.36911e+08	11.1343	17.3777
PHL	East Asia and Pacific (EAP)	Lower middle income	point	777209	714591	62618.2	8.76877e+06	8.50973e+06	259040	3.35712e+06	3.2958e+06	61317.4	6.20057e+06	3.94912e+06	2.25146e+06	17967.9	16945.8	1022.12	8.47673e+06	9.5243e+06	1.04756e+06	4.89012e+06	4.18329e+06	706829	168565	89426	79139.1	0.327369	0.308952	3.86927e+07	1.23309e+08	3.43245e+08	1.28649e+09	8.87105	10.4331
WSM	East Asia and Pacific (EAP)	Lower middle income	point	958.326	866.039	92.287	3826.72	3585.26	241.455	3515.47	3437.02	78.4443	20636.6	13045.7	7590.95	29.6314	27.3632	2.26823	24659	27783.6	3124.61	12630.5	10198.9	2431.59	373.278	197.229	176.05	0.0720146	0.0668235	84802	297031	593481	2.84365e+06	6.99843	9.57356
SLB	East Asia and Pacific (EAP)	Lower middle income	point	4594.83	4127.26	467.574	83839.1	78151.9	5687.14	46641.4	44944.4	1697	94136.4	59638	34498.4	257.335	237.282	20.0531	90319	119941	29622.5	65454.1	51030.4	14423.7	1571.49	826.805	744.682	0.335758	0.300774	358023	1.22285e+06	3.42952e+06	1.92676e+07	9.57903	15.7563
THA	East Asia and Pacific (EAP)	Upper middle income	point	49278.9	44695.1	4583.71	632594	587144	45450.3	932676	904747	27928.6	1.93517e+06	1.21459e+06	720578	1477.98	1338.45	139.532	729737	1.11606e+06	386325	1.05358e+06	862299	191283	37396.5	19502	17894.6	0.134795	0.123043	8.45428e+06	3.12213e+07	6.0171e+07	4.45449e+08	7.11722	14.2675
TLS	East Asia and Pacific (EAP)	Lower middle income	point	18953	17012.7	1940.3	148169	138808	9360.83	156372	150968	5404.35	127778	80766.7	47011.1	611.78	564.311	47.4687	135456	156230	20773.9	147720	114417	33303	2147.24	1144.47	1002.77	0.450147	0.401743	503760	1.69598e+06	5.76022e+06	4.53528e+07	11.4344	26.7413
TON	East Asia and Pacific (EAP)	Upper middle income	point	287.298	263.759	23.5393	502.233	472.396	29.837	519.788	505.04	14.748	5925.04	3736.06	2188.98	26.5631	24.7582	1.80491	7645.13	9342.89	1697.76	2812.45	2262.94	549.509	155.044	82.7289	72.3154	0.0216165	0.0202153	35118.5	126148	246466	1.12811e+06	7.01811	8.94278
VUT	East Asia and Pacific (EAP)	Lower middle income	point	2514.18	2239.35	274.827	28563.5	26804.9	1758.68	11636.7	11240	396.702	27944.8	17459.7	10485.1	87.1252	81.0553	6.06984	35739.5	43080	7340.43	28930.4	22606.2	6324.19	689.752	362.499	327.253	0.253585	0.231938	157789	527286	1.3555e+06	6.72569e+06	8.59055	12.7553
VNM	East Asia and Pacific (EAP)	Lower middle income	point	438095	404109	33986.6	2.77483e+06	2.54932e+06	225515	656104	632767	23337.2	3.33676e+06	2.12404e+06	1.21272e+06	30612.6	29687.6	925.01	4.09311e+06	4.48189e+06	388783	2.19295e+06	1.76788e+06	425066	85284.8	45543.5	39741.2	0.196701	0.175823	1.97659e+07	7.13605e+07	1.42564e+08	8.14201e+08	7.21262	11.4097
BGD	South Asia (SA)	Lower middle income	point	1.27704e+06	1.11731e+06	159730	9.96505e+06	9.42118e+06	543868	6.75642e+06	6.67487e+06	81550.6	1.13063e+07	6.96786e+06	4.33846e+06	37072.6	34258.3	2814.34	1.69284e+07	1.92515e+07	2.32306e+06	1.0008e+07	7.89501e+06	2.11297e+06	1.08978e+06	523843	565940	0.280383	0.242118	5.05128e+07	1.79305e+08	5.2153e+08	2.75232e+09	10.3247	15.3499
BTN	South Asia (SA)	Lower middle income	point	3030.49	2652.37	378.112	35873.1	34066.7	1806.38	12175.6	11913.9	261.714	23675	14921.4	8753.54	53.0592	50.2102	2.84904	38182.5	44382.1	6199.63	44009.2	35208.2	8801.03	3358.23	1794.98	1563.25	0.334778	0.30029	147672	525543	1.23785e+06	6.24615e+06	8.38242	11.8851
IND	South Asia (SA)	Lower middle income	point	8.44373e+06	7.34767e+06	1.09606e+06	8.35105e+07	7.80532e+07	5.45731e+06	8.82316e+07	8.6262e+07	1.96962e+06	7.86566e+07	4.95574e+07	2.90992e+07	213003	197505	15498.5	1.15945e+08	1.26467e+08	1.05221e+07	7.08272e+07	5.54506e+07	1.53766e+07	7.72514e+06	4.04165e+06	3.68349e+06	0.354571	0.303373	3.45979e+08	1.2221e+09	4.03496e+09	2.59111e+10	11.6624	21.2021
MDV	South Asia (SA)	Upper middle income	point	363.709	330.353	33.356	6540.67	6234.55	306.123	10161.9	9967.64	194.294	19369.2	12331.3	7037.85	25.9988	23.9442	2.05459	25268.2	27334.9	2066.64	9538.32	8386.2	1152.12	331.782	178.949	152.833	0.155944	0.145076	74868.4	287548	623920	2.90617e+06	8.33355	10.1067
NPL	South Asia (SA)	Lower middle income	point	201124	180046	21077.8	1.41071e+06	1.341e+06	69714.2	775217	761484	13733.1	1.62833e+06	1.0383e+06	590037	8377.57	7914.02	463.551	2.37364e+06	2.65153e+06	277891	1.56575e+06	1.30962e+06	256139	181961	97479.9	84480.9	0.248725	0.221204	8.02846e+06	2.87144e+07	7.61225e+07	2.38312e+08	9.48158	8.29941
LKA	South Asia (SA)	Lower middle income	point	24093.4	21968	2125.34	1.21391e+06	1.16188e+06	52026.9	657509	644173	13335.3	1.0606e+06	674412	386184	829.049	779.313	49.7359	1.21517e+06	1.60693e+06	391760	460921	367373	93548	45848.2	24437.1	21411.1	0.337524	0.309121	4.76087e+06	1.73155e+07	4.46843e+07	2.63088e+08	9.38574	15.1937
BLZ	Latin America and Caribbean (LAC)	Upper middle income	point	966.637	879.817	86.82	12257	11419.3	837.666	2910.09	2831.03	79.0552	13359	8570.37	4788.61	86.2811	82.5455	3.7356	19783.3	25422	5638.72	16124.9	13008.5	3116.42	484.611	259.872	224.739	0.148129	0.134105	110107	395364	614119	3.85231e+06	5.57746	9.7437
BOL	Latin America and Caribbean (LAC)	Lower middle income	point	74545.9	68174.4	6371.44	416372	380010	36361.9	109083	105217	3866.24	767163	488420	278743	3834.43	3432.99	401.443	1.25274e+06	1.37241e+06	119670	814576	689529	125047	17388.5	9277.21	8111.34	0.161468	0.143711	3.99064e+06	1.39616e+07	1.87846e+07	1.18105e+08	4.70716	8.45934
BRA	Latin America and Caribbean (LAC)	Upper middle income	point	433137	400810	32326.9	1.70214e+06	1.54489e+06	157247	922095	893442	28652.7	7.70779e+06	4.95447e+06	2.75332e+06	15968.6	15404.7	563.91	6.46051e+06	9.28992e+06	2.8294e+06	3.72316e+06	3.0294e+06	693759	160357	86124	74232.9	0.0746651	0.0666993	3.6712e+07	1.3505e+08	1.72822e+08	1.46825e+09	4.70749	10.872
COL	Latin America and Caribbean (LAC)	Upper middle income	point	112816	105338	7477.83	877449	799621	77827.9	131282	126732	4550.51	1.52568e+06	975746	549933	4563.51	4389.2	174.311	2.39662e+06	2.85042e+06	453801	585495	558704	26791	44251.4	23776	20475.4	0.126272	0.112112	1.00722e+07	3.70949e+07	4.71828e+07	2.48148e+08	4.68444	6.68955
CRI	Latin America and Caribbean (LAC)	Upper middle income	point	4058.05	3688.3	369.753	21131.2	19437.2	1693.94	19269.9	18395.6	874.375	101382	64780.8	36600.9	99.3389	96.8766	2.46227	106246	145355	39108.9	43132.3	34494.3	8637.97	3316.54	1775.56	1540.98	0.0341423	0.0310449	748818	2.76116e+06	3.31546e+06	2.62809e+07	4.42759	9.51805
CUB	Latin America and Caribbean (LAC)	Upper middle income	point	6427.93	6044.61	383.32	69143.3	63277.5	5865.81	40243.7	38741	1502.77	223484	143591	79892.7	320.428	309.369	11.0583	332094	392284	60190	127998	104009	23988.7	6010.91	3227.79	2783.13	0.0707236	0.0634998	1.36066e+06	5.02578e+06	6.04615e+06	4.80569e+07	4.44353	9.56209
DOM	Latin America and Caribbean (LAC)	Upper middle income	point	74392.6	67572.4	6820.26	95536.1	86487.3	9048.76	86625.9	83582.3	3043.56	523616	333709	189907	1880.8	1814.82	65.9768	219154	340664	121511	294002	280707	13294.5	12577.9	6764.22	5813.69	0.067011	0.059733	2.93235e+06	1.04465e+07	1.28889e+07	8.97677e+07	4.3954	8.59309
ECU	Latin America and Caribbean (LAC)	Upper middle income	point	38833.3	35820.8	3012.5	539154	494451	44702.5	208310	201411	6899.9	595429	381209	214220	1597.3	1513.56	83.7422	1.31862e+06	1.43816e+06	119546	213869	173126	40743.2	17758.2	9484.14	8274.03	0.229815	0.207681	4.04426e+06	1.45731e+07	1.86132e+07	1.41225e+08	4.60236	9.69077
SLV	Latin America and Caribbean (LAC)	Upper middle income	point	13044.9	12013.5	1031.4	139060	127353	11706.8	43430.5	41956.2	1474.29	234329	150080	84249.7	370.977	350.291	20.6863	367985	428584	60599.5	186571	152592	33978.8	6296.91	3382.63	2914.28	0.136398	0.122009	1.43121e+06	5.22091e+06	6.36604e+06	4.52788e+07	4.44802	8.6726
GRD	Latin America and Caribbean (LAC)	Upper middle income	point	258.486	237.916	20.5704	2742.72	2519.88	222.842	645.166	621.76	23.4059	2868.15	1839.72	1028.43	2.41444	2.29969	0.114755	3992.23	5564.71	1572.49	3283.21	2666.91	616.292	83.1105	44.7407	38.3698	0.197369	0.176491	19030.3	70238.8	84611.7	814088	4.44616	11.5903
GTM	Latin America and Caribbean (LAC)	Upper middle income	point	99411.1	87839.8	11571.3	1.83553e+06	1.65889e+06	176645	59415.9	56555.4	2860.46	804500	512860	291640	3329.9	3035.46	294.446	1.68089e+06	1.85206e+06	171177	916724	744812	171911	55270.1	29355.2	25914.8	0.466723	0.397762	5.84358e+06	2.04448e+07	5.67068e+07	2.05799e+08	9.70412	10.0661
HTI	Latin America and Caribbean (LAC)	Lower middle income	point	177122	161857	15264.5	590060	525242	64817.8	195720	187265	8454.15	900366	572688	327678	8134.75	7572	562.756	731619	966325	234706	853814	689270	164544	16572.3	8848.56	7723.7	0.21756	0.182717	3.91946e+06	1.33122e+07	1.60322e+07	1.49252e+08	4.09041	11.2116
HND	Latin America and Caribbean (LAC)	Lower middle income	point	45415.3	41003.8	4411.49	496105	461713	34392.2	91698.3	88994.4	2703.95	473746	301854	171892	1526.74	1390.18	136.559	555073	739527	184454	557093	484831	72262.5	15525.1	8280.36	7244.73	0.186203	0.167792	3.54346e+06	1.26049e+07	2.0577e+07	1.12562e+08	5.80703	8.93005
JAM	Latin America and Caribbean (LAC)	Upper middle income	point	4929.43	4436.17	493.258	65545.8	60291.5	5254.27	15389.4	14843.3	546.099	67968.6	43729.4	24239.2	271.039	265.673	5.36575	54874.7	77189.6	22314.9	63538.8	51464.7	12074	1968.84	1064.56	904.278	0.19776	0.177309	453045	1.67624e+06	2.02848e+06	1.79774e+07	4.47743	10.7249
MEX	Latin America and Caribbean (LAC)	Upper middle income	point	314300	288748	25551.7	2.53603e+06	2.28722e+06	248801	601138	581283	19855.1	3.58975e+06	2.28354e+06	1.30621e+06	10525.4	9971.29	554.161	4.13937e+06	5.67287e+06	1.5335e+06	3.97982e+06	3.20846e+06	771364	114138	61008.8	53129	0.141526	0.124574	2.99771e+07	1.07894e+08	1.33279e+08	1.42255e+09	4.44604	13.1847
NIC	Latin America and Caribbean (LAC)	Lower middle income	point	24265.4	22479.7	1785.71	305282	282581	22701.2	38870.6	37567.9	1302.68	255155	162758	92397.2	921.131	854.211	66.9198	325231	427099	101868	186372	170062	16309.9	8612.68	4608.88	4003.8	0.204192	0.184987	1.97253e+06	7.06835e+06	9.05786e+06	5.9233e+07	4.59199	8.38004
PRY	Latin America and Caribbean (LAC)	Upper middle income	point	28009.8	25596	2413.86	62537	56663.8	5873.17	27491.3	26730.4	760.856	376115	240143	135973	858.819	814.231	44.5884	388371	489218	100847	222333	179203	43130.1	8823	4727.49	4095.51	0.0556313	0.0495052	2.01859e+06	7.24681e+06	8.97337e+06	6.74769e+07	4.44536	9.31126
PER	Latin America and Caribbean (LAC)	Upper middle income	point	86753.6	81003.9	5749.69	550218	502661	47556.6	46561	45035.5	1525.51	1.24637e+06	793411	452963	3305.05	3163.59	141.454	2.78025e+06	2.97666e+06	196408	1.84414e+06	1.71079e+06	133357	22618.2	12108.3	10509.9	0.114198	0.103005	7.96578e+06	2.88256e+07	3.61672e+07	1.63016e+08	4.54032	5.65525
LCA	Latin America and Caribbean (LAC)	Upper middle income	point	525.863	482.289	43.574	4079.64	3698.44	381.203	961.504	927.847	33.6568	4100.7	2634.01	1466.69	12.6109	11.8637	0.747152	1181.39	1529.63	348.241	2205.57	1803.23	402.34	124.471	66.9123	57.5591	0.197527	0.172347	28615.1	104634	189070	1.30104e+06	6.60736	12.4342
VCT	Latin America and Caribbean (LAC)	Upper middle income	point	227.451	207.876	19.5746	2438.74	2239.92	198.823	577.157	556.233	20.9247	2673.09	1714.69	958.401	6.41157	6.12633	0.285238	3600.05	5021.31	1421.25	2030.44	1644.14	386.305	74.9661	40.2602	34.7059	0.197109	0.176288	17218.8	62714.1	76404.9	719610	4.4373	11.4744
SUR	Latin America and Caribbean (LAC)	Upper middle income	point	2115.35	1914.7	200.647	10283.6	9312.97	970.588	12349.7	11889.3	460.401	27259.4	17407.2	9852.21	93.856	90.2333	3.62276	8092.55	13583.8	5491.29	14834.3	12061.5	2772.73	716.287	381.313	334.974	0.0832815	0.0726568	163690	582522	1.05359e+06	7.28478e+06	6.4365	12.5056
ALB	Eastern Europe and Central Asia (EECA)	Upper middle income	point	2554.24	2292.44	261.794	30277.8	27943.6	2334.13	8511.35	8237.2	274.147	58395.3	37333.7	21061.6	18.0785	17.1369	0.941651	72119.3	90001.2	17881.9	56044.4	46908	9136.41	1614.92	881.364	733.559	0.113729	0.102455	365769	1.40879e+06	1.99079e+06	1.23366e+07	5.44274	8.75681
ARM	Eastern Europe and Central Asia (EECA)	Upper middle income	point	3782.57	3472.16	310.406	23297.6	21222.6	2074.93	30566.5	29325.2	1241.31	100333	64158.3	36175	77.6859	73.2512	4.43476	118616	138627	20010.9	91504.2	74349	17155.2	2064.7	1124.48	940.22	0.0930817	0.0829313	470118	1.77875e+06	2.55957e+06	2.11358e+07	5.44453	11.8824
AZE	Eastern Europe and Central Asia (EECA)	Upper middle income	point	23964	21757.1	2206.83	405555	387470	18085.5	170338	167008	3330.73	434427	272960	161468	457.806	431.592	26.2137	110520	180624	70103.5	270718	219317	51400.8	8256.67	4379.02	3877.66	0.267095	0.248604	1.88221e+06	6.71596e+06	1.00487e+07	8.98283e+07	5.33876	13.3754
BIH	Eastern Europe and Central Asia (EECA)	Upper middle income	point	1442.7	1296.41	146.297	14671.8	13417.2	1254.51	11797.1	11441.8	355.362	65596.1	41466.6	24129.6	12.9288	12.2062	0.722591	35976.7	53276.3	17299.6	41954.6	33817.7	8136.86	1581.4	847.424	733.973	0.0891128	0.0804951	356314	1.31484e+06	1.91253e+06	1.60216e+07	5.36754	12.1852
GEO	Eastern Europe and Central Asia (EECA)	Upper middle income	point	4210.79	3851.9	358.885	29831.4	27705.4	2125.91	5692.72	5603.02	89.7023	114041	72124.1	41917.3	103.64	101.006	2.63454	65782.6	95986.6	30204	22220.5	17813.2	4407.26	2712.62	1454.14	1258.48	0.0564795	0.0513822	613851	2.29749e+06	3.4038e+06	1.89656e+07	5.54499	8.25489
KAZ	Eastern Europe and Central Asia (EECA)	Upper middle income	point	43759.5	40190.4	3569.12	341828	305629	36198.5	270916	263958	6958.33	1.11873e+06	713412	405316	463.829	429.91	33.919	1.32654e+06	1.61262e+06	286079	735953	598174	137780	26330.7	13972.7	12358	0.0796645	0.0677689	5.97816e+06	2.18179e+07	4.80968e+07	2.2106e+08	8.04542	10.1321
MDA	Eastern Europe and Central Asia (EECA)	Upper middle income	point	4635.12	4283.71	351.413	38909.9	35610.5	3299.46	9042.16	8744.11	298.05	51981.5	33231.7	18749.9	155.766	147.663	8.10238	60698.5	82974.7	22276.2	52144.1	42560.6	9583.5	1671.77	902.6	769.174	0.141412	0.127426	434084	1.63494e+06	2.34512e+06	1.38375e+07	5.40246	8.46362
MNE	Eastern Europe and Central Asia (EECA)	Upper middle income	point	150.919	140.788	10.1304	4099.41	3793.3	306.118	3307.38	3179.13	128.252	16501.4	10477.1	6024.29	3.552	3.21033	0.341671	10402.9	15174.2	4771.36	9738.68	7892.22	1846.46	432.319	233.219	199.1	0.0730114	0.0674277	97123	368040	525315	3.50151e+06	5.40875	9.51395
SRB	Eastern Europe and Central Asia (EECA)	Upper middle income	point	3270.43	2878.33	392.11	31094	28600.4	2493.58	32399.9	31311.3	1088.59	147599	93554.1	54045.1	50.5787	48.1926	2.38607	126881	169671	42790.5	88185.7	71474.8	16710.9	3690.58	1985.87	1704.71	0.0555587	0.0496879	834014	3.13066e+06	4.68769e+06	2.96587e+07	5.62064	9.47362
TJK	Eastern Europe and Central Asia (EECA)	Lower middle income	point	93402.5	85834.2	7568.32	538227	520639	17587.4	306879	303462	3416.36	803462	508661	294801	411.743	388.562	23.1811	770103	976511	206408	652454	541781	110673	17768.4	9439.89	8328.5	0.172634	0.163548	4.08408e+06	1.42703e+07	1.75272e+07	1.57447e+08	4.29158	11.0332
TUR	Eastern Europe and Central Asia (EECA)	Upper middle income	point	105739	97047	8692.48	708010	647489	60521.8	411684	403216	8467.53	3.16865e+06	2.00583e+06	1.16282e+06	1584.84	1487.86	96.9837	3.35685e+06	3.52761e+06	170765	1.52807e+06	1.21663e+06	311439	68392.7	36612	31780.7	0.063999	0.0570952	1.54263e+07	5.6821e+07	9.43132e+07	5.19299e+08	6.1138	9.13921
UKR	Eastern Europe and Central Asia (EECA)	Lower middle income	point	20650	18857.7	1792.33	368842	340472	28370.9	216410	209889	6521.05	571667	359439	212228	359.102	341.687	17.4154	403833	583951	180118	325191	265213	59977.9	15768.6	8390.65	7378	0.143702	0.128991	3.56504e+06	1.3322e+07	1.90976e+07	1.73667e+08	5.3569	13.0361
UZB	Eastern Europe and Central Asia (EECA)	Lower middle income	point	143181	129823	13357.7	696020	649736	46284.2	446220	440778	5441.99	1.95821e+06	1.26216e+06	696052	2399.3	2311.75	87.5466	1.87406e+06	2.56095e+06	686894	3.04395e+06	2.4655e+06	578445	58299.3	31089.3	27210	0.0668844	0.0591756	1.32505e+07	4.83166e+07	1.15907e+08	4.75008e+08	8.74737	9.83115
BLR	Eastern Europe and Central Asia (EECA)	Upper middle income	point	1667.06	1583.47	83.594	23481.6	21506.6	1974.97	29118.5	28152.5	966.028	141459	89362.4	52096.9	5.48631	5.20348	0.282827	113274	159655	46380.5	52436.8	42614.4	9822.38	4047.41	2168.21	1879.2	0.0445754	0.0397744	907945	3.4896e+06	4.85174e+06	3.55489e+07	5.34365	10.1871
KGZ	Eastern Europe and Central Asia (EECA)	Lower middle income	point	32824.8	30033.8	2791.05	182551	176023	6527.78	63135.4	62320.7	814.732	536836	340571	196265	682.749	644.763	37.9858	569558	670124	100566	469285	379992	89292.7	10002.7	5325.96	4676.74	0.118008	0.111756	2.29008e+06	8.13821e+06	1.22132e+07	6.31861e+07	5.3331	7.76413
TKM	Eastern Europe and Central Asia (EECA)	Upper middle income	point	70803.4	64100	6703.4	74304.5	65995.7	8308.77	130224	126773	3451.76	427453	276355	151099	65.7029	62.1554	3.54744	637835	712838	75003.7	231331	189991	41340.1	9340.71	5013.08	4327.63	0.0727034	0.0622323	2.18049e+06	7.92458e+06	1.77372e+07	7.7139e+07	8.1345	9.73414
MKD	Eastern Europe and Central Asia (EECA)	Upper middle income	point	14090.4	13101.4	989.025	53074.9	49619	3455.93	10553.8	10344.5	209.253	39465.4	25081.6	14383.9	921.739	869.827	51.9116	65973.2	74128	8154.8	21146.2	18513.4	2632.8	986.201	530.244	455.957	0.300431	0.268303	237202	846639	1.80035e+06	6.5548e+06	7.58997	7.74214
BEN	Africa West (AFW)	Lower middle income	low	478576	441621	25530.3	1.70874e+06	1.47406e+06	92662.7	477886	455702	10962.4	1.83758e+06	1.05337e+06	526557	24164.4	22164.6	1437.22	1.61965e+06	1.8343e+06	212432	1.32874e+06	979589	277501	33137.5	12796.4	7299.95	0.334942	0.253263	7.91747e+06	2.52101e+07	7.01223e+07	2.52002e+08	8.85665	9.97478
BFA	Africa West (AFW)	Low income	low	698965	648645	37775.1	2.76437e+06	2.46683e+06	125680	2.30814e+06	2.21316e+06	57664	2.82291e+06	1.58536e+06	847182	18379.8	16997	1009.59	1.54719e+06	1.91484e+06	364691	2.80526e+06	2.15684e+06	502873	50112.9	18326	14205.3	0.347078	0.280949	1.19082e+07	3.8202e+07	9.82862e+07	4.67451e+08	8.25365	12.2291
CPV	Africa West (AFW)	Lower middle income	low	825.443	703.606	72.4829	25066.4	21551.2	1871.48	12829.2	12046	536.035	19657.5	11560.1	5302.9	24.0705	22.4372	1.14188	3517.8	5553.36	2035.51	13517.6	10358.6	2423	421.484	177.105	69.1846	0.32881	0.256142	95852.5	359103	717630	4.62096e+06	7.48682	12.865
CMR	Africa West (AFW)	Lower middle income	low	782281	716572	47585.3	2.72753e+06	2.30301e+06	175307	857472	821577	21349.5	3.5763e+06	2.03073e+06	1.04667e+06	40772.8	38068.1	1957.61	3.2317e+06	3.79426e+06	559388	2.82522e+06	2.32342e+06	403261	67373.1	25730.7	16698.8	0.288901	0.215105	1.59443e+07	5.1367e+07	1.38364e+08	4.84132e+08	8.67798	9.41376
CAF	Africa West (AFW)	Low income	low	311792	284212	20893.1	1.02058e+06	843519	70907.5	263359	244547	10428	970556	545113	295176	20220.8	18736.6	1084.42	770712	941249	169295	793373	565862	188233	17203.9	6425.85	4550.59	0.39212	0.275496	4.18728e+06	1.24102e+07	4.51952e+07	1.59473e+08	10.7934	12.808
TCD	Africa West (AFW)	Low income	low	1.14681e+06	1.03136e+06	90530.1	3.23205e+06	2.63073e+06	231146	2.43536e+06	2.28643e+06	87125.5	3.31819e+06	1.88045e+06	978506	90233.1	83617.3	4800.24	1.26698e+06	1.76193e+06	491234	3.08278e+06	2.28584e+06	644807	60036	22826.1	15372.2	0.374011	0.259018	1.46367e+07	4.42848e+07	1.45874e+08	5.57776e+08	9.9663	12.5871
COG	Africa West (AFW)	Lower middle income	low	102820	92352.5	7304.92	404737	284752	62336.1	334554	303635	19821.3	812309	459404	239110	5354.83	4952.66	290.748	610883	727616	116390	561554	443303	98865.9	13972.1	5170.71	3754.8	0.213266	0.121311	3.26035e+06	1.06023e+07	3.48187e+07	1.43689e+08	10.6795	13.535
CIV	Africa West (AFW)	Lower middle income	low	89145.7	78403.1	5771.56	412255	364048	22797.6	388174	373278	9012.35	2.23727e+06	1.30264e+06	618153	2145.63	2085.49	41.8904	2.33931e+06	3.09477e+06	755363	4.93592e+06	3.68086e+06	961601	73185.1	30029.5	12178	0.033662	0.0269805	1.65248e+07	5.58759e+07	1.18887e+08	4.26428e+08	7.19446	7.62982
GNQ	Africa West (AFW)	Upper middle income	low	49589.1	45179.2	3156.62	196815	180723	8718.18	107871	103789	2666.56	206930	113411	66319.1	1150.26	1063.18	64.3805	147746	206037	58205.9	134032	107825	19168.8	3914.18	1373.48	1214.85	0.32624	0.292991	925327	2.96681e+06	5.19811e+06	2.91891e+07	5.61759	9.82394
GAB	Africa West (AFW)	Upper middle income	low	32073.8	29289.4	1898.73	85585.9	74155.1	6655.07	48768.5	46199.5	1714.51	270120	151231	82154.9	1467.21	1317.6	109.486	103080	131585	28440.6	191723	160883	22513.8	4713.57	1729.68	1253.6	0.143184	0.12218	1.0987e+06	3.71547e+06	6.02481e+06	2.23955e+07	5.48361	6.022
GMB	Africa West (AFW)	Low income	low	37621	34200.9	2339.18	100309	77270.3	12086.7	56984.5	53093.7	2603	313474	177889	93126.1	1714.69	1542.29	125.427	119709	126219	6416.39	286479	211559	59217.2	5470.11	2019.01	1467.05	0.143026	0.0964554	1.27504e+06	4.3454e+06	1.15249e+07	4.1917e+07	9.03886	9.63871
GHA	Africa West (AFW)	Lower middle income	low	493556	446990	30809	1.70581e+06	1.44906e+06	136834	1.29161e+06	1.22903e+06	35834.4	3.04642e+06	1.76206e+06	855203	22070.5	20873.8	846.928	3.15961e+06	3.57573e+06	412267	2.52854e+06	2.15755e+06	292803	155411	60466.9	28797.5	0.173466	0.130427	1.43533e+07	4.77742e+07	1.09808e+08	3.82771e+08	7.65038	8.00213
GIN	Africa West (AFW)	Lower middle income	low	533283	485757	36663.1	1.40048e+06	1.22926e+06	80467.9	889545	861115	17398.3	1.98385e+06	1.13417e+06	577909	25363.1	23450.3	1383.44	1.26362e+06	1.64065e+06	375921	1.60939e+06	1.26066e+06	268264	32627.3	12518.1	8193.93	0.299703	0.238579	7.8344e+06	2.50138e+07	6.05736e+07	2.96562e+08	7.73175	11.8396
GNB	Africa West (AFW)	Low income	low	62330	56830.6	3856.38	174612	140476	14533.7	66412.2	63004.9	1771.3	235978	136662	66357.1	4440.49	4125.8	222.522	322113	347336	24978.5	228910	165980	50772.6	4319.41	1790.58	706.777	0.275767	0.188742	1.05731e+06	3.37186e+06	2.07519e+07	5.3771e+07	19.6271	15.9219
LBR	Africa West (AFW)	Low income	low	163546	148202	11235.5	533215	411871	59648.6	114066	103167	6078.06	464628	265793	134180	10624.3	9936.21	492.707	773749	877007	102687	598671	475357	102984	11592.4	4490.72	2760.2	0.298685	0.189515	2.79259e+06	8.91537e+06	2.94282e+07	9.01285e+07	10.538	10.086
MLI	Africa West (AFW)	Low income	low	1.1827e+06	1.09248e+06	69287.5	2.69711e+06	2.39789e+06	156993	1.75926e+06	1.68824e+06	45788	3.93699e+06	2.26032e+06	1.12382e+06	42233.3	39121.8	2212.09	3.28472e+06	4.13089e+06	840974	3.51271e+06	2.79631e+06	541226	68396	26618.6	13530.6	0.271426	0.223017	1.66101e+07	5.05834e+07	1.64526e+08	4.6989e+08	9.90521	9.26918
MRT	Africa West (AFW)	Lower middle income	low	93113.4	83787.4	6457.62	495784	427985	39086.5	238554	225730	8327.45	609093	346192	180158	7956.83	7384.3	413.685	617680	774243	156211	624376	478272	110556	12495.4	4819.72	2942.34	0.259667	0.207035	2.93758e+06	9.58759e+06	2.08925e+07	7.84875e+07	7.11214	8.17773
NER	Africa West (AFW)	Low income	low	1.63959e+06	1.5247e+06	93235.3	4.96036e+06	4.4026e+06	210970	4.05095e+06	3.87332e+06	104577	4.59494e+06	2.5781e+06	1.39334e+06	47992.1	44322.1	2678.84	1.37768e+06	1.73266e+06	349751	3.48814e+06	2.68234e+06	641708	76426.7	28043.8	21416.2	0.434285	0.344995	1.87046e+07	5.6412e+07	1.66481e+08	7.80112e+08	8.90049	13.7946
NGA	Africa West (AFW)	Lower middle income	low	1.08517e+07	1.01689e+07	578157	2.75648e+07	2.45941e+07	1.41298e+06	9.83185e+06	9.40598e+06	253835	2.97041e+07	1.67983e+07	8.87657e+06	749320	693052	40964.2	2.1616e+07	2.75441e+07	5.8392e+06	2.26057e+07	1.80396e+07	3.53727e+06	495085	184569	136631	0.365444	0.296981	1.22548e+08	3.77574e+08	3.96131e+08	3.38713e+09	3.23244	8.94474
SEN	Africa West (AFW)	Lower middle income	low	284525	259997	16725.6	920400	771667	73078.8	910324	872502	23270.1	2.06784e+06	1.18749e+06	595260	13574.9	12574.4	716.533	1.79035e+06	1.97179e+06	178862	1.74898e+06	1.31015e+06	340110	37724.8	14590.3	8916.14	0.179319	0.135434	8.90243e+06	2.9155e+07	7.0042e+07	2.64633e+08	7.86774	9.06639
SLE	Africa West (AFW)	Low income	low	299482	277238	15965.6	763207	622569	53525.9	271058	254800	6636.51	1.03257e+06	593691	296328	10601.1	9808.86	568.235	1.11349e+06	1.23308e+06	119247	992321	763219	188248	16961.5	6697.31	3820.17	0.294449	0.199081	4.07879e+06	1.30044e+07	3.41441e+07	2.34606e+08	8.37113	18.0169
TGO	Africa West (AFW)	Low income	low	242481	223976	13412.1	748347	622729	52033.3	341994	325288	7349.63	1.25478e+06	716364	363597	11255.8	10416.4	603.277	1.63101e+06	1.73901e+06	106390	1.02617e+06	813722	171998	20300.9	7827.92	4839.65	0.236062	0.167887	4.84778e+06	1.55533e+07	4.51692e+07	1.5198e+08	9.3175	9.74846
AGO	Eastern and Southern Africa (AFE)	Lower middle income	low	1.17428e+06	1.0574e+06	88287.2	5.45522e+06	4.67449e+06	418299	1.41623e+06	1.32658e+06	60097.8	5.65937e+06	3.26501e+06	1.54173e+06	30575.2	28353.2	1535.8	4.49831e+06	5.78449e+06	1.2845e+06	5.7407e+06	4.34675e+06	1.07412e+06	99928.3	38586.2	21053.3	0.379476	0.298343	2.36967e+07	7.51748e+07	1.36688e+08	9.09762e+08	5.76824	12.0783
BWA	Eastern and Southern Africa (AFE)	Upper middle income	low	23925.7	21659.9	1431.29	229742	210990	10828.7	59416.2	57438.7	1380.05	164817	97414.6	43185.3	1011.74	966.734	30.6179	198935	258580	59510.2	139978	107099	25031.3	5518.47	2276.18	911.475	0.360345	0.314634	910466	3.18919e+06	4.05705e+06	3.77992e+07	4.45602	11.8439
BDI	Eastern and Southern Africa (AFE)	Low income	low	301214	269337	24422.7	2.73721e+06	2.31964e+06	164341	484183	445397	20310.1	1.28095e+06	661862	444943	22136.3	20526.9	1217.3	3.31537e+06	3.5525e+06	235303	1.59689e+06	1.16462e+06	353277	32713.9	11504.7	7835.41	0.556587	0.415516	7.68681e+06	2.47796e+07	6.78527e+07	3.34856e+08	8.82717	13.4968
COM	Eastern and Southern Africa (AFE)	Lower middle income	low	13789.2	12365.7	1001.26	73032.6	65410.8	4423.47	55686	53707.7	1411.23	67803.3	39390.3	18421.2	492.984	460.628	22.308	24936.5	28400.3	3442.44	62401.7	47408	11431.5	1637.55	648.019	329.742	0.310015	0.261587	388834	1.29119e+06	1.83005e+06	1.69822e+07	4.7065	13.1395
COD	Eastern and Southern Africa (AFE)	Low income	low	4.23893e+06	3.76258e+06	355340	1.94364e+07	1.59084e+07	1.44346e+06	5.81141e+06	5.41167e+06	238389	1.4667e+07	8.42091e+06	4.06162e+06	240779	224142	11576.4	2.17108e+07	2.49323e+07	3.20551e+06	1.16612e+07	8.3699e+06	2.72199e+06	319122	119749	77422.5	0.414118	0.287618	7.64025e+07	2.34592e+08	6.93105e+08	4.16161e+09	9.07176	17.7127
ERI	Eastern and Southern Africa (AFE)	Low income	low	50610.4	45852.4	3476.04	488664	429709	24600	152593	145554	4382.94	347616	203887	91591	3204.44	2988.76	146.144	311017	363528	52243.3	387885	286724	79992.2	7277.91	2931.86	1255.48	0.426831	0.339987	1.70247e+06	5.68299e+06	1.10988e+07	8.48548e+07	6.51924	14.9075
SWZ	Eastern and Southern Africa (AFE)	Lower middle income	low	12017.2	10910.8	795.562	301611	280984	8980.1	68803.5	66481.2	1464.72	89812.5	52777.6	23424.8	842.871	786.557	38.4513	80493.5	97103.5	16533.1	111205	87757.8	18076.2	1880.37	767.8	336.133	0.432341	0.35151	439862	2.84874e+06	2.89651e+06	3.5205e+07	6.58504	12.3522
ETH	Eastern and Southern Africa (AFE)	Low income	low	2.61456e+06	2.34596e+06	192665	1.65393e+07	1.52782e+07	710678	5.8846e+06	5.72005e+06	104790	9.06008e+06	4.83108e+06	3.01132e+06	104140	97310.6	5099.54	2.01571e+07	2.34579e+07	3.2796e+06	1.65937e+07	1.27064e+07	2.95469e+06	571414	207297	122151	0.364444	0.312819	6.65425e+07	2.17653e+08	3.56583e+08	2.38161e+09	5.35873	10.9261
KEN	Eastern and Southern Africa (AFE)	Lower middle income	low	762367	704343	40296.1	2.5987e+06	2.20039e+06	201080	1.42482e+06	1.37e+06	34217.1	4.08786e+06	2.43139e+06	1.02594e+06	77189.5	72692.9	2995.73	1.02628e+07	1.07229e+07	453488	2.90059e+06	2.22113e+06	524605	105805	43116.1	17507.4	0.176148	0.135088	2.48739e+07	8.22377e+07	1.45326e+08	1.01912e+09	5.84251	12.3732
LSO	Eastern and Southern Africa (AFE)	Lower middle income	low	46996.3	42660.9	2918.18	181250	156300	9802.43	23769.9	22855.7	532.816	156194	93441.1	38795.6	2850.27	2690	106.526	257416	275071	17432.8	163111	120980	33141.8	3543.35	1491.35	510.036	0.339758	0.259371	859481	2.88376e+06	5.78344e+06	3.50332e+07	6.72899	12.1245
MDG	Eastern and Southern Africa (AFE)	Low income	low	842994	749027	72828.3	3.92489e+06	3.13142e+06	304212	1.44765e+06	1.37149e+06	38329.5	3.07568e+06	1.69888e+06	944638	37688	34993	1961.62	4.6117e+06	5.22504e+06	609054	2.77398e+06	2.00736e+06	636460	69124.5	25682.2	16219.9	0.40062	0.27017	1.64077e+07	5.20592e+07	1.18082e+08	6.77949e+08	7.19672	13.0012
MWI	Eastern and Southern Africa (AFE)	Low income	low	343507	309059	23048.2	2.51768e+06	2.09176e+06	203345	361078	337569	14839.2	2.2975e+06	1.39042e+06	541529	24780.6	23285	965.586	3.53558e+06	3.84592e+06	309249	2.59627e+06	1.92612e+06	530387	95932.3	39191.8	13665.4	0.35232	0.256578	1.11015e+07	3.68262e+07	7.56642e+07	4.46049e+08	6.8157	12.0999
MUS	Eastern and Southern Africa (AFE)	Upper middle income	low	2399.19	2182.86	148.01	57238.6	52589.7	2671.32	16696.2	15922.2	538.602	26686.2	15806.6	6643.61	83.8021	76.5704	4.84619	46943.6	57391.9	10393.6	22900.7	17751	3890.62	719.841	309.16	102.119	0.430155	0.382549	165468	633639	647222	8.57936e+06	3.91145	13.5291
MOZ	Eastern and Southern Africa (AFE)	Low income	low	1.08002e+06	986337	61951.4	5.39666e+06	4.66457e+06	319139	1.59265e+06	1.51579e+06	47004	4.78334e+06	2.75989e+06	1.31735e+06	15824.1	15036.3	548.774	6.15692e+06	6.59719e+06	434388	4.13345e+06	3.04988e+06	852886	89907.9	32912.2	21281.7	0.429752	0.338033	2.13275e+07	6.72425e+07	1.46874e+08	9.63609e+08	6.88661	14.2977
NAM	Eastern and Southern Africa (AFE)	Upper middle income	low	37895.5	34479.8	2239.72	188673	173070	8548.22	112485	108979	2384.4	177897	103245	47674.5	1559.77	1478.69	55.7383	324100	345399	21010.2	224092	169329	41621	5258.13	2100.62	1027.28	0.225994	0.196047	1.23143e+06	4.02357e+06	5.73513e+06	5.05422e+07	4.65731	12.5486
RWA	Eastern and Southern Africa (AFE)	Low income	low	188782	168944	12638.7	1.46258e+06	1.23947e+06	92216.7	94757.8	90321.7	2207.91	982163	546140	294008	9866.1	9228.66	459.857	2.72994e+06	2.7789e+06	47190.9	1.40073e+06	1.07308e+06	262007	58635.1	22032.3	10225.2	0.329867	0.242716	6.49229e+06	2.20279e+07	4.76636e+07	2.5818e+08	7.34157	11.7102
STP	Eastern and Southern Africa (AFE)	Lower middle income	low	1201.09	1075.73	89.3032	4656.36	3497.64	647.154	4373.96	4095.24	191.956	26222.8	15535.6	6644.83	37.5472	34.4328	2.08152	31316.7	32639.1	1313.13	21681.8	15876.7	4662.17	474.28	193.487	67.0311	0.0720719	0.0469822	107757	366161	767204	4.9216e+06	7.11975	13.436
SOM	Eastern and Southern Africa (AFE)	Low income	low	1.01323e+06	891533	100568	3.59509e+06	3.14541e+06	205105	2.11155e+06	1.99374e+06	75725.1	2.86261e+06	1.66214e+06	779546	48847.6	45403.5	2369.06	675281	1.03497e+06	358849	2.17118e+06	1.58754e+06	470181	56054	21872.2	11281.4	0.413632	0.323937	1.36346e+07	4.12994e+07	9.97549e+07	7.37276e+08	7.31633	17.8186
ZAF	Eastern and Southern Africa (AFE)	Upper middle income	low	406912	377664	19903.6	2.83322e+06	2.32325e+06	221556	583952	555311	18522.9	2.76767e+06	1.64896e+06	689367	13379.2	12933.5	298.39	2.85019e+06	3.25629e+06	405757	1.55519e+06	1.15431e+06	317609	107796	43858.6	19267.8	0.274278	0.199221	1.77108e+07	6.19623e+07	1.2953e+08	7.54005e+08	7.31361	12.1627
SSD	Eastern and Southern Africa (AFE)	Low income	low	440962	395669	33558.1	1.07676e+06	861663	77474.7	1.56021e+06	1.48027e+06	42639.7	1.23557e+06	713888	338910	42654.3	39513.4	2165.97	1.33973e+06	1.55849e+06	216496	1.24962e+06	889883	297550	24664	9452.21	5234.28	0.296303	0.194662	6.04109e+06	1.80617e+07	5.66049e+07	3.95348e+08	9.36999	21.8399
SDN	Eastern and Southern Africa (AFE)	Low income	low	1.12529e+06	1.021e+06	75255.6	7.12477e+06	6.66261e+06	255799	5.44565e+06	5.26163e+06	122095	4.83929e+06	2.86054e+06	1.24148e+06	42574.5	39692.1	1934.33	7.90528e+06	8.64475e+06	729546	5.19335e+06	3.94288e+06	937630	113300	46735.4	18138.3	0.389293	0.352139	2.69914e+07	8.69819e+07	1.11901e+08	1.2451e+09	4.14581	14.292
TZA	Eastern and Southern Africa (AFE)	Lower middle income	low	890217	802401	59384.5	4.86511e+06	4.462e+06	183935	2.87364e+06	2.80138e+06	44801	7.78403e+06	4.79208e+06	1.70459e+06	3952.51	3725.71	140.889	7.44674e+06	9.34591e+06	1.89389e+06	9.89454e+06	7.49618e+06	1.83983e+06	172079	73078.2	15892.7	0.172584	0.147068	3.9567e+07	1.31562e+08	1.88122e+08	2.1708e+09	4.75453	16.4808
UGA	Eastern and Southern Africa (AFE)	Low income	low	894566	816503	56802.4	5.13995e+06	4.5325e+06	351814	1.26558e+06	1.20923e+06	40935.7	4.66498e+06	2.66241e+06	1.32596e+06	45563	42672.7	2037.91	9.21715e+06	1.0672e+07	1.4481e+06	4.68322e+06	3.55446e+06	854473	238968	91719.2	44259.7	0.286381	0.233724	2.71602e+07	9.16643e+07	1.3212e+08	1.00543e+09	4.86447	10.9578
ZMB	Eastern and Southern Africa (AFE)	Lower middle income	low	516398	475625	22495.1	2.43113e+06	2.02771e+06	177477	613438	581981	19170.6	2.27909e+06	1.70224e+06	-53699	9171.7	8863.4	4.79418	4.12069e+06	4.44058e+06	316264	2.37531e+06	1.75605e+06	492706	103818	50263.8	-53262.1	0.345051	0.252587	1.1602e+07	3.75567e+07	7.36944e+07	5.44903e+08	6.35188	14.4746
ZWE	Eastern and Southern Africa (AFE)	Lower middle income	low	321896	292374	20509.7	1.20085e+06	1.01064e+06	102869	299657	283301	9696.25	1.42321e+06	858347	332098	17025	16239.6	503.384	1.70444e+06	2.01775e+06	311417	1.36632e+06	1.02128e+06	269900	72096.9	28149.2	10265.5	0.233974	0.179534	8.17472e+06	2.6759e+07	4.72759e+07	2.92241e+08	5.78319	10.9102
DZA	Middle East and North Africa (MENA)	MIC	low	201088	177627	13024.6	867817	781741	48187	475735	460559	10443	2.69646e+06	1.57821e+06	743474	5702.33	5285.24	294.664	1.8951e+06	2.39517e+06	499726	1.24402e+06	967322	205312	52554	22693.8	8199.22	0.0980047	0.0862242	1.20951e+07	4.56967e+07	7.77968e+07	3.56468e+08	6.43207	7.79773
DJI	Middle East and North Africa (MENA)	FVC & LIC	low	14565	13068.2	1008.04	73510.4	67295.3	3100.28	133493	129584	2640.3	77410	45706.2	20735.5	529.928	493.715	25.0665	3602.58	6113.97	2509.16	69892.7	53381.1	12287.7	1619.1	682.479	260.374	0.323675	0.281846	387098	1.29661e+06	3.148e+06	3.45369e+07	8.13232	26.6217
EGY	Middle East and North Africa (MENA)	MIC	low	491641	431609	36159.2	5.47351e+06	4.89454e+06	268251	4.8612e+06	4.76264e+06	68333.6	5.15072e+06	2.95885e+06	1.43312e+06	3875.77	3453.46	297.526	8.52897e+06	8.76866e+06	237778	5.57256e+06	4.34133e+06	915118	168805	70328.6	27382.9	0.222918	0.186061	3.85394e+07	1.34384e+08	3.35517e+08	1.82728e+09	8.70581	13.5914
IRN	Middle East and North Africa (MENA)	MIC	low	258579	233999	14778.5	4.30322e+06	4.03176e+06	154565	2.28265e+06	2.20645e+06	48677.6	3.95333e+06	2.32792e+06	1.04859e+06	16865.9	15457.8	985.771	4.57006e+06	5.0565e+06	485730	1.63777e+06	1.40921e+06	162153	70565.1	29928.3	11009	0.3375	0.308973	1.61608e+07	6.03962e+07	1.08646e+08	5.76204e+08	6.72279	9.53616
IRQ	Middle East and North Africa (MENA)	FVC & LIC	low	344202	303680	25402.4	1.46982e+06	1.30748e+06	96339.4	827963	800844	18510.9	3.85506e+06	2.06728e+06	1.25899e+06	8948.33	7894.4	783.874	2.84334e+06	3.6843e+06	840588	3.44238e+06	2.6716e+06	565513	87030	28279.2	31060.6	0.123755	0.107489	2.00224e+07	6.77095e+07	1.50173e+08	4.7023e+08	7.50028	6.94092
JOR	Middle East and North Africa (MENA)	MIC	low	38534.6	35073	2005.7	154540	139725	8680.44	121706	118559	1992.04	804929	473596	212744	881.733	842.736	27.1798	471432	502041	30509.9	546031	432393	82886.7	15774.8	6673.02	2520.77	0.0777896	0.0667956	3.59585e+06	1.28105e+07	2.76466e+07	6.80927e+07	7.68847	5.31422
LBY	Middle East and North Africa (MENA)	FVC & LIC	low	103263	95591.1	5737.08	371641	324144	23986	76238.2	72423.7	2081.52	297364	169063	86925	6840.64	6395.97	320.506	495532	546968	50736.2	143490	106966	28737	7419.2	2908.45	1730.16	0.299062	0.234921	1.78727e+06	6.04653e+06	1.75682e+07	5.53556e+07	9.82963	9.13775
LBN	Middle East and North Africa (MENA)	MIC	low	8445.88	7445.87	651.536	183416	165869	9972.02	119279	114375	3347.02	309540	178332	85792.3	180.7	170.778	7.00404	237229	329833	92567.5	143408	110426	24481	4870.62	2070.46	787.263	0.187776	0.167107	1.44694e+06	5.09353e+06	9.28525e+06	5.32764e+07	6.41716	10.4575
MAR	Middle East and North Africa (MENA)	MIC	low	116246	101564	8313.62	1.43424e+06	1.37102e+06	39550	1.38912e+06	1.36386e+06	15340.5	2.0712e+06	1.23104e+06	552332	3968.27	3637.96	229.349	1.60389e+06	1.98143e+06	377361	1.31221e+06	1.03892e+06	196451	40173.5	17149.1	6335.15	0.231479	0.214811	9.22247e+06	3.33298e+07	5.89983e+07	4.72226e+08	6.39723	14.1626
PSE	Middle East and North Africa (MENA)	FVC & LIC	low	113377	99254	8974.75	615426	578897	22338.7	206508	200973	3603.41	512074	298309	140579	2046.38	1870.1	123.974	549420	625544	74950.2	193055	159510	24573.2	48167.4	19759.5	7486.58	0.373475	0.327375	2.28652e+06	7.60232e+06	1.52285e+07	6.87853e+07	6.66013	9.02929
SYR	Middle East and North Africa (MENA)	FVC & LIC	low	129753	115051	9103.85	533932	453443	47620.1	689529	650923	25524.5	1.70573e+06	977395	482450	5710.47	5454.7	179.932	504814	778261	273371	1.40104e+06	1.03977e+06	275996	44810.1	18507.9	7586.5	0.0830748	0.066831	1.02427e+07	3.20216e+07	8.51661e+07	3.28397e+08	8.31479	10.2502
TUN	Middle East and North Africa (MENA)	MIC	low	26872.1	23640.1	1855.22	128489	115280	7561.2	71665.3	69309.6	1596	485900	283118	133114	509.939	459.974	35.2958	167689	242787	75075.8	230724	181918	36385.7	9964.39	4296.84	1558.4	0.0830802	0.0728284	2.28219e+06	8.63172e+06	1.45959e+07	6.6387e+07	6.39556	7.68807
YEM	Middle East and North Africa (MENA)	FVC & LIC	low	721129	635366	68710.4	5.29392e+06	4.42208e+06	484915	3.32921e+06	2.98864e+06	242003	5.57102e+06	3.18519e+06	1.61056e+06	17174.8	15711	1053.97	884022	1.18436e+06	299367	5.29616e+06	3.95149e+06	1.04287e+06	67055.6	25192.5	17953.6	0.464962	0.345972	1.66582e+07	5.30686e+07	1.78106e+08	1.04005e+09	10.6918	19.5894
AFG	Middle East and North Africa (MENA)	FVC & LIC	low	1.11146e+06	960463	106111	5.3818e+06	4.28185e+06	617713	3.00213e+06	2.76426e+06	162637	4.53954e+06	2.63683e+06	1.25792e+06	88064.2	77193.6	7637.07	5.49394e+06	6.65303e+06	1.14713e+06	3.07267e+06	2.26822e+06	644779	528268	212784	83106.3	0.335482	0.22503	2.44612e+07	7.89487e+07	2.58213e+08	1.26069e+09	10.556	15.9172
PAK	Middle East and North Africa (MENA)	FVC & LIC	low	5.54027e+06	4.81463e+06	473041	2.87104e+07	2.65359e+07	1.28273e+06	9.83697e+06	9.53773e+06	197430	2.49408e+07	1.43573e+07	6.92873e+06	99328.2	90647.1	6147.41	2.67491e+07	3.01022e+07	3.30682e+06	2.31952e+07	1.75177e+07	4.3353e+06	2.34601e+06	956606	366725	0.373319	0.310096	1.11366e+08	3.59556e+08	1.07363e+09	3.68364e+09	9.6406	10.2277
KHM	East Asia and Pacific (EAP)	Lower middle income	low	79319	70293.2	5912.74	737076	690940	25152.4	652185	641347	7159.3	1.21809e+06	699014	345312	6034.66	5504.71	380.104	1.24371e+06	1.33414e+06	90256.8	1.0184e+06	788200	173086	20182.4	8071.47	3862.39	0.216147	0.191931	4.63962e+06	1.74003e+07	3.17542e+07	1.90565e+08	6.84414	10.9471
CHN	East Asia and Pacific (EAP)	Upper middle income	low	788386	731556	40474.2	3.76734e+07	3.54777e+07	1.23237e+06	2.07752e+07	2.01002e+07	443158	3.28025e+07	1.90344e+07	8.781e+06	21338.5	19241.3	1478.5	3.93829e+07	4.97011e+07	1.03152e+07	8.06781e+06	6.37031e+06	1.26656e+06	606824	254116	96525.9	0.337218	0.313105	1.5397e+08	5.44863e+08	8.22572e+08	6.85454e+09	5.34241	12.5789
FJI	East Asia and Pacific (EAP)	Upper middle income	low	5056.87	4611.51	279.898	12946.5	11933.8	559.041	15311.6	14830.2	299.975	46302	27310	12296.2	55.9848	52.3332	2.53976	56499.1	65668	9153.35	33946.2	28353.1	3978.25	1068.31	448.385	169.507	0.0724983	0.0653422	245831	873246	1.33808e+06	6.34922e+06	5.44308	7.26607
IDN	East Asia and Pacific (EAP)	Upper middle income	low	1.06316e+06	961175	61582.7	1.66314e+07	1.56513e+07	591148	9.02807e+06	8.78724e+06	162639	1.63012e+07	9.48798e+06	4.49392e+06	68895.7	63001	4167.47	1.88243e+07	2.08484e+07	2.02117e+06	4.78869e+06	3.71799e+06	801357	290969	118687	52356.6	0.337249	0.305033	6.66378e+07	2.37763e+08	5.48392e+08	2.70453e+09	8.22944	11.3698
KIR	East Asia and Pacific (EAP)	Lower middle income	low	1834.48	1681.32	104.179	6103.07	5677.95	245.596	2338.25	2288.26	34.6724	10652.8	6177.67	2914.63	23.454	21.8541	1.12282	17701.1	18735	1024.63	7042.23	5644.35	1043.69	222.824	92.7216	35.6273	0.153894	0.137262	52065.3	177662	343945	1.4869e+06	6.60603	8.36198
LAO	East Asia and Pacific (EAP)	Lower middle income	low	32964.7	29610.4	2113.99	190821	175013	8285.38	65399.7	63940.1	950.155	549245	319812	151445	705.097	661.378	30.9135	583056	666366	83060.7	358431	273304	64978.8	10229	4284	1632.47	0.11827	0.102434	2.34301e+06	8.45471e+06	1.66595e+07	7.9815e+07	7.11029	9.43518
MYS	East Asia and Pacific (EAP)	Upper middle income	low	36418.6	32283.5	2548	1.6919e+06	1.58943e+06	60412.4	925049	894385	20301.2	1.50591e+06	865204	421734	853.635	810.096	30.7948	1.73893e+06	2.19961e+06	460466	366568	284475	61364.1	56934.5	23066	8786.54	0.336719	0.306615	6.81411e+06	2.43174e+07	3.67122e+07	3.02857e+08	5.38768	12.4521
MHL	East Asia and Pacific (EAP)	Upper middle income	low	847.739	793.119	38.9921	2157.61	2046.75	66.1873	1347.88	1323.47	15.6224	2867.89	1633.82	819.239	31.039	28.7504	1.63757	2395	2859.51	458.902	1181.64	915.584	200.736	49.8229	19.6136	9.74197	0.271878	0.2488	12099.6	39257.2	74165.7	373844	6.1296	9.50326
MNG	East Asia and Pacific (EAP)	Upper middle income	low	9848.53	9043.42	438.391	67298.9	64940.5	1346.84	11721.3	11560.1	102.359	163249	95189	44368.5	213.706	197.463	11.3914	254699	283833	29076.8	113326	93300.5	14470.1	4029.73	1663.59	636.341	0.0935154	0.0890499	914589	3.37015e+06	4.90209e+06	1.94027e+07	5.35988	5.75508
MMR	East Asia and Pacific (EAP)	Lower middle income	low	446889	414081	22983.6	3.06164e+06	2.94152e+06	66038.3	1.19418e+06	1.16868e+06	15775.8	3.97927e+06	2.29748e+06	1.13803e+06	14053.1	12639.8	1015.9	3.60866e+06	4.00711e+06	393512	1.95862e+06	1.73736e+06	162155	55756.5	22547.5	10998.3	0.289462	0.273268	1.31181e+07	4.61255e+07	7.39815e+07	3.07889e+08	5.63965	6.66639
PNG	East Asia and Pacific (EAP)	Lower middle income	low	126924	112647	10021.8	1.14719e+06	994101	80910.6	483833	455854	19621.1	921287	527069	269255	4526.47	4137.89	279.584	1.28746e+06	1.47136e+06	183363	763877	569232	152639	41802.1	16225.4	8174.11	0.423795	0.33026	3.98942e+06	1.36185e+07	3.56479e+07	2.08429e+08	8.9356	15.2992
PHL	East Asia and Pacific (EAP)	Lower middle income	low	769506	702393	44628.4	8.76583e+06	8.35688e+06	196613	3.35625e+06	3.28944e+06	40407.2	6.20057e+06	3.63825e+06	1.68717e+06	17967.9	16833.3	790.857	8.47436e+06	9.33345e+06	857874	4.88882e+06	4.10392e+06	588977	168519	70224.4	27373.2	0.327353	0.299521	3.86927e+07	1.23235e+08	2.74219e+08	1.12406e+09	7.0871	9.11642
WSM	East Asia and Pacific (EAP)	Lower middle income	low	943.143	846.778	65.6181	3825.72	3518.83	167.124	3514.65	3425.12	62.4073	20636.6	11961	5653.4	29.6314	27.116	1.76718	24653.1	27201	2539.53	12627.4	9886.97	2020.65	373.246	153.855	60.1547	0.0720135	0.0660271	84802	296926	455785	2.403e+06	5.3747	8.09029
SLB	East Asia and Pacific (EAP)	Lower middle income	low	4542.97	4034.77	345.897	83825.3	75376.1	4533.03	46634	44736.7	1273.71	94136.4	54970.1	25757.3	257.335	235.069	15.5898	90300.7	114483	24164.2	65443.8	49398.3	12184.9	1571.25	642.966	256.093	0.335755	0.284014	358023	1.22237e+06	2.73747e+06	1.67941e+07	7.64607	13.7338
THA	East Asia and Pacific (EAP)	Upper middle income	low	48948.9	43727.1	3185.42	632562	577270	32254.5	932633	899462	22071.7	1.93517e+06	1.1146e+06	545372	1477.98	1323.5	110.262	729687	1.03489e+06	305180	1.05353e+06	838520	159234	37394.5	15311.2	6784.27	0.134794	0.121659	8.45428e+06	3.12161e+07	4.62835e+07	3.82805e+08	5.47456	12.2613
TLS	East Asia and Pacific (EAP)	Lower middle income	low	18606.2	16686	1493.07	148072	131121	7027.06	156264	150357	3791.21	127778	74626.3	35351.7	611.78	559.241	37.1403	135349	152388	16929.2	147617	110932	28625.3	2145.39	895.161	343.818	0.450137	0.364979	503760	1.694e+06	4.59647e+06	3.78938e+07	9.12433	22.3585
TON	East Asia and Pacific (EAP)	Upper middle income	low	283.427	258.43	15.9865	502.17	462.527	19.8345	519.726	502.026	11.478	5925.04	3426.45	1653.49	26.5631	24.5683	1.40954	7644.08	9023.49	1378.44	2812.1	2196.63	460.266	155.027	64.9324	25.2564	0.0216164	0.019896	35118.5	126118	189190	971301	5.38719	7.69934
VUT	East Asia and Pacific (EAP)	Lower middle income	low	2481.86	2184.24	200.87	28555.8	26015.2	1369.45	11634	11193.2	307.436	27944.8	16084	7893.42	87.1252	80.4156	4.74199	35731	41705.2	5972.2	28923.6	21880.6	5337.04	689.639	281.75	112.287	0.253576	0.22156	157789	526982	1.08309e+06	5.84422e+06	6.86418	11.0843
VNM	East Asia and Pacific (EAP)	Lower middle income	low	425496	391751	21532.2	2.77347e+06	2.48904e+06	166764	655709	628558	18208.7	3.33676e+06	1.94661e+06	891245	30612.6	29586.8	717.944	4.0894e+06	4.41469e+06	319981	2.19167e+06	1.71465e+06	354366	85198.9	36060.2	13624.4	0.196699	0.172032	1.97659e+07	7.12946e+07	1.1039e+08	6.81273e+08	5.58486	9.54971
BGD	South Asia (SA)	Lower middle income	low	1.23808e+06	1.08912e+06	108925	9.95756e+06	9.20219e+06	392548	6.75083e+06	6.66261e+06	48152.2	1.13063e+07	6.37895e+06	3.36909e+06	37072.6	33949.1	2282.06	1.69094e+07	1.88085e+07	1.87668e+06	9.99963e+06	7.65289e+06	1.7837e+06	1.08848e+06	409372	280334	0.280379	0.231019	5.05128e+07	1.79075e+08	4.18205e+08	2.35226e+09	8.2792	13.1219
BTN	South Asia (SA)	Lower middle income	low	2972.86	2590.28	251.471	35860.9	33802.8	1255.72	12171	11874.3	191.452	23675	13736.1	6534.58	53.0592	49.9106	2.22374	38163.6	43211.5	5036.83	43993.2	34056.1	7307.25	3356.35	1377.14	509.9	0.334773	0.296447	147672	525049	949882	5.30645e+06	6.43236	10.0988
IND	South Asia (SA)	Lower middle income	low	8.29223e+06	7.20086e+06	738328	8.34777e+07	7.58908e+07	4.07322e+06	8.81929e+07	8.60897e+07	1.4346e+06	7.86566e+07	4.53085e+07	2.16476e+07	213003	195832	12209.8	1.15879e+08	1.245e+08	8.55508e+06	7.07963e+07	5.36814e+07	1.29844e+07	7.7203e+06	3.11115e+06	1.34386e+06	0.354568	0.287332	3.45979e+08	1.22084e+09	3.20146e+09	2.13657e+10	9.25336	17.4879
MDV	South Asia (SA)	Upper middle income	low	356.794	319.433	21.7975	6540.14	6190	219.525	10161	9921.62	138.331	19369.2	11327.4	5208.57	25.9988	23.7248	1.60867	25264.7	26942.1	1671.93	9537.43	8235.87	946.605	331.733	143.888	52.8633	0.155943	0.144098	74868.4	287496	478052	2.43299e+06	6.38522	8.46097
NPL	South Asia (SA)	Lower middle income	low	195128	174988	12983.9	1.40973e+06	1.3137e+06	52115	774594	759796	8419.1	1.62833e+06	951279	440075	8377.57	7863.79	361.18	2.371e+06	2.59925e+06	226080	1.5645e+06	1.27794e+06	213625	181753	74976.5	27884.2	0.248722	0.212328	8.02846e+06	2.86758e+07	6.03487e+07	2.10344e+08	7.51685	7.32556
LKA	South Asia (SA)	Lower middle income	low	23784.1	21448.2	1429.31	1.21384e+06	1.14248e+06	40392	657465	643167	9152.53	1.0606e+06	618924	286927	829.049	773.927	38.735	1.21505e+06	1.5345e+06	319262	460890	356801	78901.1	45843.8	18722.5	6994.19	0.337524	0.299104	4.76087e+06	1.73129e+07	3.53924e+07	2.24805e+08	7.43402	12.9832
BLZ	Latin America and Caribbean (LAC)	Upper middle income	low	951.554	854.258	54.6084	12255.5	11119	641.429	2909.69	2815.39	59.8426	13359	7870.73	3533.59	86.2811	82.1382	2.87665	19779.4	24346.3	4563.52	16122.8	12585.5	2569.93	484.503	206.492	76.8944	0.148128	0.12923	110107	395235	490397	3.2718e+06	4.45381	8.27522
BOL	Latin America and Caribbean (LAC)	Lower middle income	low	73538.6	66636.8	4278.61	416252	371031	26629.1	109053	104484	3058.22	767163	450047	208807	3834.43	3389.15	311.298	1.25231e+06	1.34997e+06	97190.1	814346	671784	102198	17381.8	7347.62	2756.48	0.161467	0.14089	3.99064e+06	1.39525e+07	1.47481e+07	1.01868e+08	3.69567	7.29852
BRA	Latin America and Caribbean (LAC)	Upper middle income	low	425509	391549	22531.1	1.70183e+06	1.50086e+06	112941	921876	888349	22001.6	7.70779e+06	4.55632e+06	2.03132e+06	15968.6	15342	436.382	6.45859e+06	8.71888e+06	2.25727e+06	3.72235e+06	2.93728e+06	572925	160304	69366.2	25529.2	0.0746648	0.065133	3.6712e+07	1.35001e+08	1.35611e+08	1.23484e+09	3.69392	9.14257
COL	Latin America and Caribbean (LAC)	Upper middle income	low	109925	102478	4983.17	877235	779988	56298	131246	125821	3443.82	1.52568e+06	897847	409103	4563.51	4370.28	134.89	2.39567e+06	2.76583e+06	369282	585331	554187	20013.4	44232	18982	6997.03	0.126272	0.109855	1.00722e+07	3.70803e+07	3.69628e+07	2.15695e+08	3.66976	5.81398
CRI	Latin America and Caribbean (LAC)	Upper middle income	low	4034.45	3583.78	232.638	21130.4	18903.4	1118.1	19269.2	18178.2	644.687	101382	59585	27120.7	99.3389	96.6068	1.90115	106242	137667	31421.1	43130.7	33319.7	7114.72	3316.37	1410.14	525.471	0.0341422	0.0301568	748818	2.7607e+06	2.55569e+06	2.22672e+07	3.41297	8.06453
CUB	Latin America and Caribbean (LAC)	Upper middle income	low	6230.24	5879.93	259.428	69134.6	61687	4020.22	40237.9	38458.4	1192.44	223484	131829	58588.8	320.428	308.147	8.53368	332035	379822	47712.1	127980	100804	19802.7	6009.71	2513.86	932.506	0.0707235	0.0624001	1.36066e+06	5.02496e+06	4.66363e+06	4.09629e+07	3.42747	8.15069
DOM	Latin America and Caribbean (LAC)	Upper middle income	low	73383.5	66010.5	4320.12	95500.3	84413	6314.53	86590.6	82899.4	2350.7	523616	306755	141000	1880.8	1807.65	51.2459	219057	314851	95698	293882	278666	10271.2	12570.8	5374.57	1963.74	0.0670102	0.0589594	2.93235e+06	1.04362e+07	9.90935e+06	7.70319e+07	3.37932	7.37677
ECU	Latin America and Caribbean (LAC)	Upper middle income	low	38172.1	34925.5	2010.02	539077	483594	32477.3	208278	200200	5570.63	595429	350935	159252	1597.3	1504.32	64.5525	1.31836e+06	1.41547e+06	96803	213837	167664	33633.3	17754.6	7435.27	2800.37	0.229815	0.204249	4.04426e+06	1.45688e+07	1.45158e+07	1.2225e+08	3.58924	8.38983
SLV	Latin America and Caribbean (LAC)	Upper middle income	low	12891.1	11740.9	690.959	139046	124429	8113.3	43425.9	41667.5	1112.24	234329	138028	62425.9	370.977	348.035	16.0023	367932	417274	49282.4	186551	148215	28155.6	6296.04	2680.16	992.249	0.136397	0.120026	1.43121e+06	5.21946e+06	4.91037e+06	3.86272e+07	3.43093	7.3986
GRD	Latin America and Caribbean (LAC)	Upper middle income	low	252.931	231.267	12.9945	2742.09	2465.82	155.588	644.988	617.505	18.3483	2868.15	1689.46	757.984	2.41444	2.28708	0.0886458	3990.56	5266.97	1273.81	3282.33	2584.8	509.173	83.0727	35.6201	13.056	0.197368	0.173587	19030.3	70204.2	65264.3	688381	3.4295	9.79998
GTM	Latin America and Caribbean (LAC)	Upper middle income	low	97918.2	85873.5	8224.21	1.83504e+06	1.53157e+06	135290	59400.5	56049.6	2210.97	804500	472627	218260	3329.9	3003.33	227.204	1.68029e+06	1.82042e+06	139669	916491	722184	142129	55252.1	22593.9	8634.12	0.466719	0.348116	5.84358e+06	2.04324e+07	4.50881e+07	1.79413e+08	7.71584	8.77745
HTI	Latin America and Caribbean (LAC)	Lower middle income	low	173747	158564	11540	589511	501550	51264.6	195530	185858	6662.63	900366	528913	246429	8134.75	7510.15	437.868	730862	920169	188831	853040	667150	136153	16552.1	6998.67	2633.47	0.217549	0.171066	3.91946e+06	1.32926e+07	1.27503e+07	1.27596e+08	3.25308	9.59201
HND	Latin America and Caribbean (LAC)	Lower middle income	low	44551.3	39914.6	3060.93	495976	449003	26565.5	91673.5	88527.4	2108.74	473746	278041	128559	1526.74	1375.11	105.45	554896	703756	148726	556943	474567	58762.2	15519.2	6557.75	2478.88	0.1862	0.161275	3.54346e+06	1.2599e+07	1.64258e+07	9.56702e+07	4.63554	7.59134
JAM	Latin America and Caribbean (LAC)	Upper middle income	low	4809.31	4274.21	294.472	65532.4	58991.1	3664.77	15385.5	14739.6	426.682	67968.6	40241	17940.3	271.039	265.087	4.14544	54857.7	72702.5	17829.6	63523.6	49847.6	9974.37	1968.1	849.38	307.44	0.197759	0.174425	453045	1.67539e+06	1.56665e+06	1.5294e+07	3.45805	9.1227
MEX	Latin America and Caribbean (LAC)	Upper middle income	low	310382	282973	17638.8	2.53569e+06	2.18851e+06	192736	601055	577409	15664.1	3.58975e+06	2.09802e+06	968416	10525.4	9912.01	428.72	4.13854e+06	5.37155e+06	1.23239e+06	3.97927e+06	3.10999e+06	642172	114112	48280.7	18238.5	0.141526	0.117662	2.99771e+07	1.07861e+08	1.06227e+08	1.19654e+09	3.54361	11.0907
NIC	Latin America and Caribbean (LAC)	Lower middle income	low	23545.8	21787.9	1233.51	305183	276068	15916.7	38856.2	37344.4	1040.31	255155	149803	68805.7	921.131	846.943	51.6713	325060	407466	82255.6	186304	167676	13154.6	8607.47	3574.38	1336.58	0.204189	0.181221	1.97253e+06	7.06478e+06	7.05987e+06	5.09668e+07	3.57908	7.20984
PRY	Latin America and Caribbean (LAC)	Upper middle income	low	27597	24967.9	1598.97	62524.6	55264.1	4110.23	27484.8	26602.6	592.451	376115	221191	101504	858.819	809.36	34.5606	388255	469905	81583	222282	173512	35729.8	8820.23	3732.69	1391.11	0.0556312	0.0488191	2.01859e+06	7.243e+06	6.92596e+06	5.72054e+07	3.43109	7.89386
PER	Latin America and Caribbean (LAC)	Upper middle income	low	85357.9	79046.1	3677.7	550113	490547	33684.1	46551.7	44702.2	1144.21	1.24637e+06	731589	340354	3305.05	3148.23	109.672	2.77957e+06	2.93911e+06	158992	1.84377e+06	1.69138e+06	105529	22612.5	9713.81	3604.64	0.114198	0.101324	7.96578e+06	2.88162e+07	2.80904e+07	1.42852e+08	3.52639	4.95646
LCA	Latin America and Caribbean (LAC)	Upper middle income	low	516.491	469.581	28.7926	4078.4	3534.93	293.983	961.156	921.444	26.1949	4100.7	2426.88	1090.39	12.6109	11.7804	0.57623	1181.25	1462.94	281.542	2204.78	1751.03	333.144	124.407	53.1817	19.727	0.197525	0.161484	28615.1	104573	151096	1.11301e+06	5.28028	10.64
VCT	Latin America and Caribbean (LAC)	Upper middle income	low	218.711	199.485	13.4922	2437.84	2191.74	138.864	576.879	552.401	16.403	2673.09	1573.88	705.393	6.41157	6.0948	0.220175	3597.59	4752.84	1151.36	2029.51	1592.3	318.956	74.913	32.0155	11.8189	0.197108	0.17341	17218.8	62675.3	58934.1	606503	3.42266	9.66765
SUR	Latin America and Caribbean (LAC)	Upper middle income	low	2086.1	1867.28	130.684	10282.1	8942.59	741.073	12347.6	11794	354.909	27259.4	16028.1	7345.88	93.856	89.8381	2.80299	8090.78	12358	4266	14831.8	11702.8	2296.97	716.113	307.008	116.92	0.083281	0.0686217	163690	582251	841641	6.22479e+06	5.14169	10.689
ALB	Eastern Europe and Central Asia (EECA)	Upper middle income	low	2535.21	2222.24	169.388	30276.2	27368.7	1626.4	8510.89	8179.75	214.051	58395.3	34353.4	15493.2	18.0785	17.0372	0.734254	72113.7	86628.6	14510.2	56041.4	45719.6	7574.97	1614.79	698.514	247.41	0.113729	0.10097	365769	1.40846e+06	1.52893e+06	1.07812e+07	4.18005	7.65296
ARM	Eastern Europe and Central Asia (EECA)	Upper middle income	low	3734.14	3393.53	217.021	23295.5	20815.3	1493.54	30563.7	29026.6	976.977	100333	59079.9	26728.5	77.6859	72.7774	3.46518	118601	134638	16019.7	91495.5	72153.3	14265.4	2064.44	895.551	319.765	0.0930812	0.0817722	470118	1.77833e+06	1.96832e+06	1.82709e+07	4.18688	10.2718
AZE	Eastern Europe and Central Asia (EECA)	Upper middle income	low	23696.2	21257.7	1461.64	405507	383417	12138.6	170316	166503	2614.22	434427	249633	120039	457.806	428.769	20.4865	110504	165315	54803.6	270683	212968	42896.4	8255.54	3466.96	1319.31	0.267093	0.246519	1.88221e+06	6.71319e+06	7.69958e+06	7.70179e+07	4.09072	11.4684
BIH	Eastern Europe and Central Asia (EECA)	Upper middle income	low	1430.11	1259.53	96.4501	14671.4	13149	885.407	11796.7	11380	272.249	65596.1	37993.6	17893.7	12.9288	12.1294	0.564077	35975.2	49720	13743.6	41953.2	32820	6800.52	1581.32	664.784	247.983	0.0891126	0.0795131	356314	1.31466e+06	1.46543e+06	1.39238e+07	4.11277	10.5898
GEO	Eastern Europe and Central Asia (EECA)	Upper middle income	low	4173.5	3759.93	237.001	29829.8	27000.5	1476.53	5692.35	5593.68	66.5362	114041	66284	31179.4	103.64	100.726	2.05701	65777	89826.3	24045.1	22219.2	17297.5	3688.27	2712.39	1148.91	429.037	0.0564793	0.0500419	613851	2.29707e+06	2.65456e+06	1.65863e+07	4.32444	7.21986
KAZ	Eastern Europe and Central Asia (EECA)	Upper middle income	low	43364.1	39381.8	2386.5	341809	284007	26938.7	270897	262796	5510.28	1.11873e+06	654342	299011	463.829	426.194	26.2553	1.3264e+06	1.55781e+06	231240	735903	580113	114008	26328.2	10796.9	4188.55	0.0796644	0.0593489	5.97816e+06	2.18135e+07	3.84404e+07	1.91426e+08	6.43015	8.77507
MDA	Eastern Europe and Central Asia (EECA)	Upper middle income	low	4578.23	4195.83	234.68	38904.9	34755.1	2292.45	9040.93	8685.38	234.846	51981.5	30531	13819.8	155.766	146.797	6.26827	60686.3	78594.3	17898.8	52137.1	41347.8	7969.22	1671.4	718.336	261.892	0.141412	0.125459	434084	1.63443e+06	1.80106e+06	1.18943e+07	4.14911	7.27563
MNE	Eastern Europe and Central Asia (EECA)	Upper middle income	low	149.589	138.536	6.82396	4099.36	3700.06	208.267	3307.35	3158.84	100.398	16501.4	9616.5	4473.74	3.552	3.17322	0.266283	10402.7	14201.2	3798.37	9738.57	7666.94	1544.8	432.315	183.725	67.4161	0.0730114	0.0663969	97123	368028	403443	3.039e+06	4.15394	8.25732
SRB	Eastern Europe and Central Asia (EECA)	Upper middle income	low	3246.38	2772.22	242.802	31093	27924.9	1806.25	32398.8	31062.7	843.107	147599	85962.7	40376.2	50.5787	47.9401	1.86269	126876	161265	34385.7	88182.8	69432.4	14023	3690.43	1531.63	560.232	0.0555586	0.0487519	834014	3.13015e+06	3.64325e+06	2.58183e+07	4.36833	8.24707
TJK	Eastern Europe and Central Asia (EECA)	Lower middle income	low	92133.2	83993.2	5282.91	538067	516113	12959.8	306514	302967	2473.04	803462	466045	216896	411.743	386.036	18.0147	769399	937053	167110	651665	526584	91141.2	17761.9	7356.77	2802.54	0.17263	0.161588	4.08408e+06	1.4251e+07	1.34802e+07	1.33547e+08	3.30068	9.35992
TUR	Eastern Europe and Central Asia (EECA)	Upper middle income	low	104292	94641.6	5889.3	707951	625902	46169.6	411637	402013	6824.64	3.16865e+06	1.84064e+06	865929	1584.84	1477.57	75.7678	3.35636e+06	3.49813e+06	141412	1.52792e+06	1.17726e+06	259986	68382.9	29388.2	10972.9	0.0639988	0.0546962	1.54263e+07	5.68093e+07	7.47843e+07	4.53201e+08	4.84785	7.9758
UKR	Eastern Europe and Central Asia (EECA)	Lower middle income	low	20420.9	18404.4	1203.15	368824	334174	19809.4	216397	208795	5224.78	571667	329204	158106	359.102	339.843	13.5808	403802	547508	143688	325172	257877	50129.8	15767.4	6553.89	2491.87	0.143702	0.127274	3.56504e+06	1.33197e+07	1.46331e+07	1.51178e+08	4.10462	11.3481
UZB	Eastern Europe and Central Asia (EECA)	Lower middle income	low	140999	127159	8741.32	695921	603907	29650.2	446139	440156	3793.97	1.95821e+06	1.15843e+06	502586	2399.3	2301.98	67.3211	1.8736e+06	2.42628e+06	552352	3.04345e+06	2.38403e+06	474261	58283.7	24276.8	9439.72	0.0668841	0.050932	1.32505e+07	4.83001e+07	9.24823e+07	4.05257e+08	6.97955	8.38836
BLR	Eastern Europe and Central Asia (EECA)	Upper middle income	low	1660.47	1563.88	57.793	23481.4	21079.2	1368.91	29118.3	27945.6	752.57	141459	81906	38574.2	5.48631	5.17356	0.2205	113273	150373	37099	52436.4	41430.6	8228.69	4047.39	1706.46	638.344	0.0445754	0.039344	907945	3.48951e+06	3.71755e+06	3.10782e+07	4.09446	8.906
KGZ	Eastern Europe and Central Asia (EECA)	Lower middle income	low	32068.8	29060.8	1721.6	182499	175032	4477.73	63114.4	62207.7	583.464	536836	312563	145648	682.749	640.611	29.5657	569316	651203	81643.6	469135	368177	73940.4	9997.88	4158.47	1573.42	0.118007	0.111116	2.29008e+06	8.1332e+06	9.355e+06	5.35182e+07	4.08502	6.57595
TKM	Eastern Europe and Central Asia (EECA)	Upper middle income	low	69476.2	62554.2	4463.52	74266.3	60380.5	6147.27	130143	126016	2678.88	427453	253517	109347	65.7029	61.7538	2.73253	637298	698939	61017.8	231190	184330	33969.4	9333	3926.08	1480.15	0.0727023	0.0538135	2.18049e+06	7.91434e+06	1.41734e+07	6.67356e+07	6.50012	8.42383
MKD	Eastern Europe and Central Asia (EECA)	Upper middle income	low	13820.6	12862.4	692.825	53014.6	47227.9	2517.65	10540.9	10299.7	150.81	39465.4	23034.7	10686.6	921.739	864.356	40.4497	65875.7	72605.3	6639.26	21121.2	18148.9	2162.23	984.66	421.548	156.223	0.300416	0.245166	237202	845127	1.4365e+06	5.80917e+06	6.05604	6.86155
BEN	Africa West (AFW)	Lower middle income	high	492105	460447	40563.1	1.71163e+06	1.6177e+06	236066	478781	467637	22370.7	1.83758e+06	1.31102e+06	784208	24164.4	22727.2	1999.83	1.62321e+06	1.93061e+06	308979	1.3311e+06	1.05192e+06	350183	33218.2	25875	20371.6	0.334979	0.300973	7.91747e+06	2.52715e+07	1.01363e+08	3.16686e+08	12.8025	12.5432
BFA	Africa West (AFW)	Low income	high	723168	677923	57115.6	2.76978e+06	2.64062e+06	300300	2.31344e+06	2.25321e+06	96320	2.82291e+06	1.97572e+06	1.23754e+06	18379.8	17370.2	1382.87	1.5517e+06	2.09009e+06	539130	2.81126e+06	2.30402e+06	651053	50266.8	35947.2	31835.7	0.347126	0.316994	1.19082e+07	3.82992e+07	1.39225e+08	5.95395e+08	11.6915	15.5629
CPV	Africa West (AFW)	Lower middle income	high	839.716	761.776	125.089	25069.6	23195.5	3517.19	12830.7	12293.9	783.593	19657.5	14354.6	8097.39	24.0705	22.9287	1.63334	3518.3	6913.09	3395.03	13519.2	11095.1	3159.81	421.494	352.304	244.385	0.328814	0.290549	95852.5	359290	1.0515e+06	5.78078e+06	10.97	16.0946
CMR	Africa West (AFW)	Lower middle income	high	805239	747758	73454.5	2.73146e+06	2.55479e+06	425699	858734	836935	36097.5	3.5763e+06	2.52964e+06	1.54558e+06	40772.8	38815.2	2704.73	3.23752e+06	4.05996e+06	823852	2.82929e+06	2.42305e+06	503267	67505.9	50740.6	41690.5	0.288914	0.256996	1.59443e+07	5.14659e+07	1.98376e+08	6.10939e+08	12.4419	11.885
CAF	Africa West (AFW)	Low income	high	324227	299040	31151.1	1.02378e+06	951291	178402	264242	253232	18948.6	970556	675380	425442	20220.8	19136.4	1484.26	773570	1.02619e+06	254023	795999	605800	228330	17279.3	12666.9	10813.5	0.392193	0.343149	4.18728e+06	1.2458e+07	6.57036e+07	2.03625e+08	15.6912	16.3667
TCD	Africa West (AFW)	Low income	high	1.20523e+06	1.09312e+06	124857	3.24601e+06	3.00619e+06	608103	2.44595e+06	2.3536e+06	149673	3.31819e+06	2.33969e+06	1.43775e+06	90233.1	85432.8	6615.77	1.27422e+06	2.03216e+06	759484	3.09609e+06	2.44126e+06	802168	60392.2	44852.4	37344.8	0.374102	0.32714	1.46367e+07	4.44786e+07	2.10153e+08	7.44765e+08	14.358	16.7832
COG	Africa West (AFW)	Lower middle income	high	106298	97641.7	11939.9	405132	342532	120187	334964	314883	31026.9	812309	573199	352905	5354.83	5064.09	402.17	611838	783393	171767	562211	463001	118393	13996.7	10221.4	8810.95	0.213268	0.164786	3.26035e+06	1.06192e+07	5.05647e+07	1.87856e+08	15.509	17.7019
CIV	Africa West (AFW)	Lower middle income	high	90405.6	84002.2	11167	412283	389469	48219.1	388203	379174	14899	2.23727e+06	1.61912e+06	934631	2145.63	2103.74	60.1431	2.33953e+06	3.49228e+06	1.15281e+06	4.93628e+06	3.97453e+06	1.25525e+06	73192.7	61011.1	43161.1	0.0336622	0.0307856	1.65248e+07	5.58935e+07	1.74962e+08	5.30455e+08	10.5878	9.49196
GNQ	Africa West (AFW)	Upper middle income	high	51089.4	47478.2	4896.55	197129	188283	16235.1	108064	105304	4162.37	206930	140611	93519.7	1150.26	1085.88	87.0791	148052	236949	88975.6	134258	114983	26284.4	3923.27	2701.03	2543.81	0.326271	0.304618	925327	2.97449e+06	8.02639e+06	3.8221e+07	8.67411	12.8555
GAB	Africa West (AFW)	Upper middle income	high	33212.1	31023	3168.55	85665.2	78980.9	11465.7	48822.3	47067	2600.23	270120	187965	118889	1467.21	1357.73	149.617	103213	145332	42142.8	191928	169341	30908.9	4720.71	3461.57	2987.72	0.143187	0.128977	1.0987e+06	3.72112e+06	9.29349e+06	2.80556e+07	8.45866	7.54404
GMB	Africa West (AFW)	Low income	high	38944.8	35968.3	3951.25	100403	88260.1	23086.6	57047.4	54411	3908.48	313474	220348	135585	1714.69	1589.27	172.407	119863	128354	8554.57	286785	227370	75072.9	5478.4	4004.92	3455.53	0.14303	0.118747	1.27504e+06	4.35116e+06	1.64326e+07	5.26073e+07	12.8879	12.0994
GHA	Africa West (AFW)	Lower middle income	high	511340	474879	53992.9	1.70768e+06	1.56961e+06	257678	1.29358e+06	1.25647e+06	63226.4	3.04642e+06	2.19121e+06	1.28436e+06	22070.5	21223.6	1196.71	3.16572e+06	3.76653e+06	603582	2.53192e+06	2.23681e+06	371984	155748	126806	95091.3	0.173473	0.149922	1.43533e+07	4.78662e+07	1.59707e+08	4.80142e+08	11.1269	10.047
GIN	Africa West (AFW)	Lower middle income	high	550895	506260	52241.7	1.4038e+06	1.32154e+06	172956	891477	872863	28639	1.98385e+06	1.40595e+06	849686	25363.1	23979.7	1912.81	1.26656e+06	1.83359e+06	567673	1.61292e+06	1.34231e+06	350538	32711.7	24474.4	20141.7	0.299728	0.269534	7.8344e+06	2.5079e+07	8.70245e+07	3.78664e+08	11.108	15.1191
GNB	Africa West (AFW)	Low income	high	64732.8	60077.8	6260.11	175000	160340	34278	66573.4	64691.7	3414.27	235978	169621	99315.8	4440.49	4217.97	314.696	323187	359371	36863.3	229449	178314	63136.9	4334.84	3621.96	2538.76	0.275779	0.23716	1.05731e+06	3.38252e+06	3.10339e+07	6.75517e+07	29.3518	20.0201
LBR	Africa West (AFW)	Low income	high	170253	156596	17458.4	534467	474082	121943	114370	108111	10943.5	464628	330448	198835	10624.3	10131.6	688.075	776292	925539	150706	600169	496413	123964	11633.7	8851.74	7119.65	0.298707	0.244038	2.79259e+06	8.94266e+06	4.30007e+07	1.17672e+08	15.3981	13.1808
MLI	Africa West (AFW)	Low income	high	1.22904e+06	1.14566e+06	103032	2.70509e+06	2.54402e+06	303606	1.7647e+06	1.71581e+06	71430.5	3.93699e+06	2.81317e+06	1.67667e+06	42233.3	40021.2	3111.53	3.29653e+06	4.55054e+06	1.25984e+06	3.52317e+06	2.97402e+06	720803	68669.3	55012.7	41893.8	0.271475	0.245337	1.66101e+07	5.07602e+07	2.46327e+08	5.98973e+08	14.83	11.8152
MRT	Africa West (AFW)	Lower middle income	high	96217.1	88919.8	10699	496277	456970	67836	238833	230270	12860.4	609093	428935	262902	7956.83	7543.15	572.535	618650	851313	232935	625084	513964	146381	12515.9	9568.75	7687.32	0.259678	0.227522	2.93758e+06	9.60469e+06	3.02178e+07	9.61044e+07	10.2866	10.0162
NER	Africa West (AFW)	Low income	high	1.72199e+06	1.60666e+06	128722	4.98307e+06	4.76318e+06	571227	4.07117e+06	3.95985e+06	183732	4.59494e+06	3.2016e+06	2.01684e+06	47992.1	45313.2	3669.98	1.38575e+06	1.89179e+06	507942	3.50511e+06	2.85132e+06	813904	76935.4	55124.7	48510.4	0.434421	0.397877	1.87046e+07	5.66798e+07	2.36422e+08	1.01693e+09	12.6398	17.9713
NGA	Africa West (AFW)	Lower middle income	high	1.14366e+07	1.08056e+07	794369	2.76964e+07	2.61932e+07	3.04834e+06	9.88992e+06	9.60405e+06	428347	2.97041e+07	2.08275e+07	1.29058e+07	749320	708356	56268.4	2.17847e+07	3.04196e+07	8.72082e+06	2.27286e+07	1.90948e+07	4.61325e+06	499201	359164	311967	0.365513	0.331208	1.22548e+08	3.79778e+08	5.73074e+08	4.29025e+09	4.67631	11.3244
SEN	Africa West (AFW)	Lower middle income	high	297737	277811	28402.5	921649	847752	149370	911745	887862	38157.3	2.06784e+06	1.47258e+06	880357	13574.9	12858.4	1000.51	1.7943e+06	2.04978e+06	257134	1.75176e+06	1.40956e+06	439945	37815.8	28854.8	23170.9	0.179321	0.157184	8.90243e+06	2.92145e+07	1.00916e+08	3.26785e+08	11.3358	11.2009
SLE	Africa West (AFW)	Low income	high	308328	289240	25368.2	764787	710555	141720	271737	264871	16335.9	1.03257e+06	736238	438876	10601.1	10032.9	792.276	1.11659e+06	1.29066e+06	175771	994629	804899	230198	17009.8	13173.7	10280.7	0.294475	0.25529	4.07879e+06	1.3043e+07	5.07562e+07	2.99257e+08	12.4439	22.9847
TGO	Africa West (AFW)	Low income	high	253536	236949	21118.7	749941	697324	126136	342901	335079	16817.9	1.25478e+06	891181	538414	11255.8	10652.5	839.382	1.63658e+06	1.79187e+06	158691	1.02877e+06	855132	213087	20374.3	15497.2	12512.7	0.236082	0.20651	4.84778e+06	1.55968e+07	6.51066e+07	1.93651e+08	13.4302	12.4275
AGO	Eastern and Southern Africa (AFE)	Lower middle income	high	1.21063e+06	1.10733e+06	129843	5.46383e+06	5.03932e+06	785352	1.41839e+06	1.35694e+06	89862.9	5.65937e+06	4.11764e+06	2.39436e+06	30575.2	29039.4	2222.01	4.5056e+06	6.44293e+06	1.94051e+06	5.74914e+06	4.66839e+06	1.39738e+06	100113	78941.2	61406.2	0.379506	0.334491	2.36967e+07	7.53371e+07	1.96632e+08	1.11215e+09	8.29788	14.7765
BWA	Eastern and Southern Africa (AFE)	Upper middle income	high	24615	23058	2542.85	229890	219013	18790.5	59466.2	58053.7	1993.38	164817	121632	67402.7	1011.74	981.123	45.0079	199156	287629	88565.3	140090	115028	32915.9	5525.44	4608.28	3246.77	0.36035	0.33328	910466	3.19388e+06	5.99191e+06	4.67387e+07	6.58115	14.64
BDI	Eastern and Southern Africa (AFE)	Low income	high	311834	284205	36024.1	2.74094e+06	2.57443e+06	419062	484888	464157	38765.5	1.28095e+06	836003	619084	22136.3	20919	1609.34	3.321e+06	3.63625e+06	318444	1.59916e+06	1.24445e+06	433415	32771.4	24909.8	21238.2	0.556625	0.498006	7.68681e+06	2.4826e+07	1.00032e+08	4.32307e+08	13.0134	17.4351
COM	Eastern and Southern Africa (AFE)	Lower middle income	high	14295.9	13145.1	1636.09	73123.3	68620.3	7647.3	55761.5	54306.1	2012.86	67803.3	49382.1	28413.1	492.984	470.676	32.356	24974.7	29711.6	4755.94	62484.7	51021	15015.8	1640.61	1309.08	991.164	0.310022	0.28052	388834	1.29377e+06	2.66229e+06	2.16043e+07	6.84685	16.6958
COD	Eastern and Southern Africa (AFE)	Low income	high	4.38912e+06	3.97589e+06	518780	1.94762e+07	1.80205e+07	3.5454e+06	5.82323e+06	5.57767e+06	402483	1.4667e+07	1.06054e+07	6.24609e+06	240779	229203	16637.2	2.17616e+07	2.6474e+07	4.73676e+06	1.16849e+07	8.94956e+06	3.30519e+06	319986	242037	199654	0.414167	0.358726	7.64025e+07	2.3526e+08	1.0238e+09	5.34308e+09	13.4	22.7454
ERI	Eastern and Southern Africa (AFE)	Low income	high	53061.9	49009.4	5509.18	489294	464296	59213.3	152828	148259	7033.75	347616	256025	143729	3204.44	3058.3	215.686	311544	389822	78520.3	388458	308057	101367	7294.2	6024.31	4354.23	0.426849	0.389921	1.70247e+06	5.69346e+06	1.63812e+07	1.04482e+08	9.62202	18.3715
SWZ	Eastern and Southern Africa (AFE)	Lower middle income	high	12635.2	11706.2	1314.63	301773	292689	20663.3	68865.1	67349.6	2319.91	89812.5	66387.6	37034.9	842.871	804.42	56.3143	80629.7	106018	25450.6	111299	93196.6	23470.1	1884.58	1544.72	1114.68	0.432347	0.398466	439862	2.85147e+06	4.26413e+06	4.28107e+07	9.69425	15.0208
ETH	Eastern and Southern Africa (AFE)	Low income	high	2.72251e+06	2.4995e+06	308658	1.65648e+07	1.58454e+07	1.27171e+06	5.89454e+06	5.78639e+06	165295	9.06008e+06	6.04876e+06	4.229e+06	104140	99040.8	6829.77	2.02041e+07	2.48901e+07	4.71096e+06	1.66219e+07	1.36587e+07	3.89791e+06	572823	449811	365016	0.364477	0.334804	6.65425e+07	2.18173e+08	5.11289e+08	2.91896e+09	7.68366	13.3917
KEN	Eastern and Southern Africa (AFE)	Lower middle income	high	799727	752286	70059.7	2.6022e+06	2.39888e+06	400133	1.427e+06	1.39176e+06	55168.3	4.08786e+06	3.06192e+06	1.65648e+06	77189.5	74193.7	4496.6	1.02863e+07	1.0942e+07	670617	2.90519e+06	2.37689e+06	681138	106054	88367.8	62810.3	0.176151	0.155048	2.48739e+07	8.23979e+07	2.13245e+08	1.29723e+09	8.57306	15.7608
LSO	Eastern and Southern Africa (AFE)	Lower middle income	high	48719	45146.1	4957.67	181568	171646	25001.8	23822.7	23253.8	924.058	156194	117398	62752.7	2850.27	2743.74	160.27	258147	283496	25746.8	163453	130075	42271	3554.41	3039.53	2057.86	0.339772	0.307158	859481	2.89191e+06	8.63428e+06	4.40655e+07	10.0459	15.2641
MDG	Eastern and Southern Africa (AFE)	Low income	high	881956	793262	102677	3.93479e+06	3.6283e+06	798994	1.45098e+06	1.41087e+06	76617	3.07568e+06	2.13105e+06	1.37681e+06	37688	35726.4	2695.01	4.62319e+06	5.52067e+06	904054	2.78033e+06	2.14067e+06	770147	69324.6	53058.2	43586.3	0.400657	0.347635	1.64077e+07	5.22006e+07	1.80264e+08	8.75756e+08	10.9866	16.8076
MWI	Eastern and Southern Africa (AFE)	Low income	high	351998	326060	38299.3	2.51949e+06	2.31491e+06	426796	361374	346365	23590.1	2.2975e+06	1.75597e+06	907084	24780.6	23815	1495.62	3.5392e+06	3.99612e+06	458640	2.59833e+06	2.06648e+06	670928	96036.7	82281	56795.4	0.352329	0.305544	1.11015e+07	3.68811e+07	1.12681e+08	5.63437e+08	10.1501	15.287
MUS	Eastern and Southern Africa (AFE)	Upper middle income	high	2556.42	2381.54	256.634	57279.5	54598	4670.67	16712.1	16160.9	780.37	26686.2	20042.6	10879.7	83.8021	78.9559	7.23167	47008.9	61964.2	14986	22921.5	19027.8	5161.45	720.882	618.033	411.331	0.43016	0.400684	165468	634316	979025	1.0687e+07	5.9167	16.8539
MOZ	Eastern and Southern Africa (AFE)	Low income	high	1.10775e+06	1.03689e+06	103655	5.40352e+06	5.08036e+06	734779	1.59502e+06	1.54618e+06	77331.3	4.78334e+06	3.46598e+06	2.02345e+06	15824.1	15275.3	787.729	6.1687e+06	6.79725e+06	634247	4.13927e+06	3.28199e+06	1.08582e+06	90096.4	68714	57058	0.429763	0.388387	2.13275e+07	6.74096e+07	2.1261e+08	1.18624e+09	9.96882	17.6331
NAM	Eastern and Southern Africa (AFE)	Upper middle income	high	39180.2	36669.6	3813.89	188861	180219	15686.7	112621	110149	3508.63	177897	130222	74651.8	1559.77	1504.04	81.0801	324584	354895	30539.3	224343	182653	54854.2	5267.23	4233.92	3162.17	0.226005	0.20911	1.23143e+06	4.03087e+06	8.35955e+06	6.38895e+07	6.78852	15.8491
RWA	Eastern and Southern Africa (AFE)	Low income	high	195116	180045	21796.6	1.46386e+06	1.37104e+06	223610	94854.7	92582.2	4431.33	982163	688155	436022	9866.1	9406.24	637.439	2.73371e+06	2.80248e+06	70733.9	1.40211e+06	1.13913e+06	328193	58718.1	48453	36663	0.329879	0.293338	6.49229e+06	2.20629e+07	7.06167e+07	3.32627e+08	10.877	15.091
STP	Eastern and Southern Africa (AFE)	Lower middle income	high	1250.46	1146.77	136.74	4658.39	4009.85	1159.99	4375.72	4182.75	279.662	26222.8	19578	10687.2	37.5472	35.4657	3.11443	31330.3	33243	1919.51	21690.9	17024.3	5810.07	474.371	407.27	280.857	0.0720739	0.0585177	107757	366382	1.14929e+06	6.18263e+06	10.6655	16.8805
SOM	Eastern and Southern Africa (AFE)	Low income	high	1.05919e+06	941464	137272	3.60931e+06	3.39504e+06	456286	2.11855e+06	2.03869e+06	119459	2.86261e+06	2.08307e+06	1.20047e+06	48847.6	46478.5	3444.06	677547	1.25803e+06	580980	2.1784e+06	1.70282e+06	587219	56268.8	44815.9	34252	0.413812	0.37164	1.36346e+07	4.14474e+07	1.46765e+08	9.25746e+08	10.7642	22.386
ZAF	Eastern and Southern Africa (AFE)	Upper middle income	high	413838	391138	32443.5	2.83422e+06	2.61201e+06	510324	584168	565496	28703.2	2.76767e+06	2.0783e+06	1.11872e+06	13379.2	13080.8	445.7	2.85165e+06	3.43669e+06	585536	1.55577e+06	1.23772e+06	401181	107850	88541.8	63970.8	0.274281	0.241364	1.77108e+07	6.20055e+07	1.92114e+08	9.54776e+08	10.8473	15.4028
SSD	Eastern and Southern Africa (AFE)	Low income	high	456820	417456	49590.5	1.07984e+06	1.00127e+06	217011	1.5645e+06	1.51928e+06	80490.8	1.23557e+06	896657	521679	42654.3	40488.4	3140.9	1.34404e+06	1.65938e+06	317278	1.25304e+06	953245	361308	24749	19446.8	15233.2	0.296365	0.257015	6.04109e+06	1.81289e+07	8.43343e+07	5.13259e+08	13.9601	28.3542
SDN	Eastern and Southern Africa (AFE)	Low income	high	1.17376e+06	1.08372e+06	121759	7.13741e+06	6.87417e+06	464013	5.45538e+06	5.3285e+06	187343	4.83929e+06	3.59781e+06	1.97876e+06	42574.5	40640.2	2882.38	7.92273e+06	8.99212e+06	1.07826e+06	5.2026e+06	4.26031e+06	1.25431e+06	113579	95297.5	66708.1	0.389342	0.367691	2.69914e+07	8.71931e+07	1.67023e+08	1.64546e+09	6.18801	18.8709
TZA	Eastern and Southern Africa (AFE)	Lower middle income	high	956831	877741	97579.4	5.74655e+06	5.41846e+06	410792	2.87818e+06	2.83283e+06	75645.6	7.78403e+06	6.07943e+06	2.99194e+06	3952.51	3811.62	226.794	7.45647e+06	1.03001e+07	2.84433e+06	9.91023e+06	8.06858e+06	2.41003e+06	172222	156236	99058.9	0.249333	0.228769	3.9567e+07	1.31803e+08	2.82597e+08	2.75889e+09	7.14223	20.9498
UGA	Eastern and Southern Africa (AFE)	Low income	high	927613	863298	91413.5	5.1455e+06	4.79035e+06	608518	1.26737e+06	1.22503e+06	56914.3	4.66498e+06	3.33902e+06	2.00257e+06	45563	43525.1	2890.3	9.23358e+06	1.12568e+07	2.03253e+06	4.68919e+06	3.83306e+06	1.13078e+06	239435	194901	147586	0.286389	0.255358	2.71602e+07	9.18235e+07	1.9235e+08	1.23693e+09	7.08204	13.4784
ZMB	Eastern and Southern Africa (AFE)	Lower middle income	high	534938	508827	47488.8	2.43476e+06	2.25639e+06	406016	614485	594475	31646	2.27909e+06	2.33279e+06	576850	9171.7	9166.91	308.3	4.12978e+06	4.60266e+06	478273	2.37926e+06	1.88393e+06	620726	104065	157175	53704.4	0.345063	0.305809	1.1602e+07	3.76635e+07	1.1483e+08	6.75161e+08	9.89741	17.9635
ZWE	Eastern and Southern Africa (AFE)	Lower middle income	high	336068	311649	34949.1	1.20273e+06	1.0986e+06	191181	300246	290223	16420	1.42321e+06	1.09112e+06	564867	17025	16521.6	785.391	1.70862e+06	2.17272e+06	466303	1.3689e+06	1.09758e+06	345853	72305.9	61903.4	44042.3	0.233982	0.203897	8.17472e+06	2.6823e+07	6.85e+07	3.59058e+08	8.37949	13.398
DZA	Middle East and North Africa (MENA)	MIC	high	205457	191306	24851	868065	819756	86168.2	475913	465340	15283.2	2.69646e+06	1.95299e+06	1.11825e+06	5702.33	5407.67	417.091	1.89606e+06	2.64899e+06	753143	1.24444e+06	1.03901e+06	276861	52585.4	44366.8	29876.6	0.098005	0.0901743	1.20951e+07	4.57419e+07	1.25045e+08	4.5012e+08	10.3384	9.8472
DJI	Middle East and North Africa (MENA)	FVC & LIC	high	15114.1	13910.8	1709.2	73605	70456.3	6256.08	133685	130931	3990.01	77410	56674.5	31703.7	529.928	504.862	36.2134	3608.53	7896.94	4291.03	69992.4	57642.4	16558.5	1622.65	1360.17	938.411	0.323684	0.302266	387098	1.2994e+06	4.71784e+06	5.07056e+07	12.1877	39.0762
EGY	Middle East and North Africa (MENA)	MIC	high	506324	466205	63271.9	5.47546e+06	5.20636e+06	580268	4.86295e+06	4.79383e+06	99788.5	5.15072e+06	3.7176e+06	2.19186e+06	3875.77	3578.24	422.312	8.53253e+06	8.86268e+06	332280	5.57454e+06	4.65887e+06	1.23233e+06	168867	141456	98512.8	0.222919	0.206056	3.85394e+07	1.34496e+08	4.98376e+08	2.59929e+09	12.9316	19.3351
IRN	Middle East and North Africa (MENA)	MIC	high	264131	248460	25998.2	4.30443e+06	4.1495e+06	271720	2.28339e+06	2.23433e+06	76465.9	3.95333e+06	2.90474e+06	1.62541e+06	16865.9	15880.1	1408.06	4.57226e+06	5.28868e+06	717110	1.63829e+06	1.47603e+06	228646	70600.7	59578.1	40659.6	0.337504	0.319271	1.61608e+07	6.04447e+07	1.71561e+08	7.90057e+08	10.6158	13.0759
IRQ	Middle East and North Africa (MENA)	FVC & LIC	high	352589	324626	43398	1.47039e+06	1.37375e+06	162579	828278	809573	27296.7	3.85506e+06	2.59607e+06	1.78778e+06	8948.33	8164.46	1053.93	2.84456e+06	4.11769e+06	1.27342e+06	3.44378e+06	2.87771e+06	771466	87071.2	55975	58771.6	0.123755	0.112255	2.00224e+07	6.77771e+07	2.31082e+08	5.93917e+08	11.5412	8.76985
JOR	Middle East and North Africa (MENA)	MIC	high	39731.2	37236.7	3814.9	154584	145882	14825.3	121741	119723	3164.97	804929	592185	331333	881.733	854.553	38.9965	471594	513568	42073.9	546191	463257	113737	15780.5	13256.9	9105.27	0.0777907	0.0715979	3.59585e+06	1.28175e+07	4.19461e+07	8.88763e+07	11.6651	6.93522
LBY	Middle East and North Africa (MENA)	FVC & LIC	high	107523	100626	9126.52	372442	348016	47806.4	76432.7	74248.8	3841.87	297364	210439	128300	6840.64	6520.14	444.675	497160	570809	74612.2	143834	114855	36676.6	7445.59	5701.91	4522.22	0.299082	0.266061	1.78727e+06	6.06371e+06	2.55564e+07	6.84724e+07	14.2991	11.3048
LBN	Middle East and North Africa (MENA)	MIC	high	8687.14	7953.49	1082.86	183444	173460	17561.1	119296	115935	4910.72	309540	223747	131208	180.7	173.696	9.92233	237274	379624	142366	143429	118943	32993.7	4871.58	4083.79	2800.75	0.187777	0.174241	1.44694e+06	5.09519e+06	1.49244e+07	6.93963e+07	10.3145	13.6221
MAR	Middle East and North Africa (MENA)	MIC	high	119505	110155	15647.6	1.43468e+06	1.39484e+06	63222.3	1.38955e+06	1.37403e+06	25438	2.0712e+06	1.51887e+06	840164	3968.27	3738.92	330.317	1.60443e+06	2.17279e+06	568488	1.31263e+06	1.11603e+06	273492	40189.3	33844.7	23033.5	0.23148	0.221255	9.22247e+06	3.33575e+07	9.51098e+07	6.72169e+08	10.3128	20.1594
PSE	Middle East and North Africa (MENA)	FVC & LIC	high	118173	107492	15931.1	616549	593732	36823.1	207001	203215	5731.33	512074	371495	213764	2046.38	1922.41	176.281	551262	659787	109422	193491	168803	33755.6	48342.3	40737.5	28495.8	0.373502	0.347165	2.28652e+06	7.62933e+06	2.41143e+07	9.18316e+07	10.5463	12.0532
SYR	Middle East and North Africa (MENA)	FVC & LIC	high	133241	123377	16212.6	534106	486436	80521.6	689803	664115	38644.2	1.70573e+06	1.22328e+06	728338	5710.47	5530.54	255.771	505061	948542	443573	1.40158e+06	1.12545e+06	361601	44834.1	37235.8	26318.3	0.0830756	0.0731533	1.02427e+07	3.20488e+07	1.27183e+08	4.06808e+08	12.4169	12.6988
TUN	Middle East and North Africa (MENA)	MIC	high	27553.6	25452.4	3465.63	128520	120941	13220.7	71685.8	70081.5	2368.22	485900	352786	202782	509.939	474.643	49.9644	167756	286695	118954	230786	194382	48820.5	9968.89	8407.97	5670.31	0.0830807	0.0762656	2.28219e+06	8.63772e+06	2.35297e+07	8.24788e+07	10.3101	9.55248
YEM	Middle East and North Africa (MENA)	FVC & LIC	high	750380	669950	98695.9	5.30333e+06	4.81045e+06	873446	3.33533e+06	3.08912e+06	341966	5.57102e+06	3.96046e+06	2.38583e+06	17174.8	16120.8	1463.76	885866	1.33135e+06	446379	5.30563e+06	4.25521e+06	1.34882e+06	67225.9	49175.8	41925.7	0.465019	0.395366	1.66582e+07	5.31818e+07	2.55049e+08	1.41864e+09	15.3107	26.6915
AFG	Middle East and North Africa (MENA)	FVC & LIC	high	1.16928e+06	1.04182e+06	173060	5.39315e+06	4.76986e+06	1.10647e+06	3.01035e+06	2.84283e+06	240029	4.53954e+06	3.28162e+06	1.9027e+06	88064.2	80427.1	10870.6	5.51421e+06	7.19119e+06	1.6857e+06	3.08095e+06	2.43132e+06	808355	530318	446150	316605	0.335508	0.271548	2.44612e+07	7.92196e+07	3.77242e+08	1.63442e+09	15.422	20.6652
PAK	Middle East and North Africa (MENA)	FVC & LIC	high	5.77382e+06	5.20445e+06	821107	2.87648e+07	2.7464e+07	2.20457e+06	9.86096e+06	9.64891e+06	308966	2.49408e+07	1.80121e+07	1.05835e+07	99328.2	93180.8	8681.18	2.68387e+07	3.15944e+07	4.79975e+06	2.32485e+07	1.88898e+07	5.70384e+06	2.35453e+06	1.98205e+06	1.39369e+06	0.373347	0.3373	1.11366e+08	3.60841e+08	1.61969e+09	4.81618e+09	14.5439	13.3591
KHM	East Asia and Pacific (EAP)	Lower middle income	high	81157.5	74774.3	9615.49	737317	712073	46244.8	652403	645139	10886.6	1.21809e+06	872779	519076	6034.66	5654.55	529.942	1.24428e+06	1.37624e+06	132187	1.01876e+06	845548	230387	20188.4	16323.1	12113.8	0.216151	0.202766	4.63962e+06	1.74147e+07	4.7477e+07	2.45296e+08	10.233	14.0948
CHN	East Asia and Pacific (EAP)	Upper middle income	high	808094	761609	64182.3	3.76777e+07	3.64434e+07	2.19742e+06	2.07777e+07	2.03335e+07	675862	3.28025e+07	2.40215e+07	1.37682e+07	21338.5	19860	2097.25	3.9389e+07	5.44538e+07	1.50661e+07	8.06879e+06	6.80178e+06	1.69767e+06	606926	510371	352781	0.33722	0.321967	1.5397e+08	5.44966e+08	1.32803e+09	8.83297e+09	8.62525	16.2094
FJI	East Asia and Pacific (EAP)	Upper middle income	high	5227.72	4892.63	491.936	12954.2	12389.7	1015.57	15321.9	15015.6	485.147	46302	34005.8	18992	55.9848	53.445	3.65163	56546.7	70098.2	13563.6	33969.2	29985	5602.86	1069.36	899.449	620.604	0.0724999	0.0677259	245831	874177	2.14389e+06	8.21504e+06	8.72096	9.40032
IDN	East Asia and Pacific (EAP)	Upper middle income	high	1.08603e+06	1.01967e+06	108702	1.66363e+07	1.60436e+07	981295	9.03111e+06	8.86636e+06	242081	1.63012e+07	1.18073e+07	6.81325e+06	68895.7	64728.2	5894.7	1.88334e+07	2.18137e+07	2.98306e+06	4.7903e+06	3.98864e+06	1.07149e+06	291116	238704	172377	0.337254	0.317528	6.66378e+07	2.37958e+08	8.25847e+08	3.56705e+09	12.3931	14.9955
KIR	East Asia and Pacific (EAP)	Lower middle income	high	1884.7	1770.31	169.269	6108.54	5860.99	425.938	2340.62	2304.64	50.0488	10652.8	7738.17	4475.13	23.454	22.3312	1.59992	17724.4	19230.8	1516.28	7049.07	6003.61	1400.72	223.129	187.416	130.317	0.153907	0.143724	52065.3	177958	518781	1.89246e+06	9.96404	10.6437
LAO	East Asia and Pacific (EAP)	Lower middle income	high	34515.1	32107.9	3814.78	190926	182575	15835	65444.9	64459.3	1469.61	549245	397800	229434	705.097	674.183	43.719	583602	706652	123245	358667	293632	85219.1	10239.7	8603.91	5951.86	0.118271	0.109846	2.34301e+06	8.46314e+06	2.48166e+07	9.99608e+07	10.5918	11.8182
MYS	East Asia and Pacific (EAP)	Upper middle income	high	37126.7	34417.6	4312.16	1.69205e+06	1.63156e+06	102537	925146	904777	30727.8	1.50591e+06	1.08418e+06	640708	853.635	822.841	43.5397	1.73922e+06	2.41125e+06	672122	366607	305235	82116.1	56943.6	48151	33871.3	0.33672	0.318007	6.81411e+06	2.43244e+07	5.90141e+07	3.90851e+08	8.66058	16.07
MHL	East Asia and Pacific (EAP)	Upper middle income	high	881.164	831.234	62.4567	2163.42	2095.33	111.775	1351.85	1334.05	25.344	2867.89	2048.66	1234.08	31.039	29.4015	2.2886	2403.61	3081.33	682.104	1184.98	983.082	267.198	50.022	40.1883	30.2942	0.271922	0.257672	12099.6	39386.2	113824	479980	9.40722	12.2144
MNG	East Asia and Pacific (EAP)	Upper middle income	high	10078.8	9576.28	850.153	67312.4	65954.6	2359.09	11724.1	11620.1	162.606	163249	118881	68060.2	213.706	202.315	16.2434	254785	297783	43023	113352	98876.5	20039.1	4031.19	3394.29	2367.07	0.0935161	0.0906795	914589	3.3719e+06	7.88e+06	2.6057e+07	8.61589	7.72898
MMR	East Asia and Pacific (EAP)	Lower middle income	high	469576	441025	39414.4	3.06617e+06	2.99827e+06	121050	1.19628e+06	1.17961e+06	26266.4	3.97927e+06	2.84124e+06	1.68179e+06	14053.1	13037.2	1413.34	3.61736e+06	4.19434e+06	581401	1.96202e+06	1.79892e+06	222390	55906.1	44873.1	33280.5	0.289486	0.278905	1.31181e+07	4.62174e+07	1.17021e+08	3.83395e+08	8.92054	8.29941
PNG	East Asia and Pacific (EAP)	Lower middle income	high	130656	119271	15787.5	1.14814e+06	1.0669e+06	153529	484294	464477	28060.9	921287	652033	394218	4526.47	4246.89	388.585	1.28906e+06	1.55461e+06	266308	764589	611668	194895	41858.3	33661.5	25608.2	0.423805	0.372291	3.98942e+06	1.36402e+07	5.17357e+07	2.66367e+08	12.9682	19.5438
PHL	East Asia and Pacific (EAP)	Lower middle income	high	788828	737625	74631.8	8.77051e+06	8.57128e+06	411342	3.3579e+06	3.31645e+06	67374.1	6.20057e+06	4.5134e+06	2.56232e+06	17967.9	17177	1134.64	8.47915e+06	9.72454e+06	1.2466e+06	4.89122e+06	4.30096e+06	786378	168620	141196	98358.5	0.327374	0.313539	3.86927e+07	1.23351e+08	4.0857e+08	1.42595e+09	10.5593	11.5675
WSM	East Asia and Pacific (EAP)	Lower middle income	high	981.912	898.732	107.492	3827.33	3659.67	307.859	3516.04	3452.94	90.0562	20636.6	14983.2	8675.66	29.6314	27.8642	2.51541	24663.9	28419.3	3760.72	12632.6	10610.6	2742.78	373.318	313.136	219.434	0.0720155	0.0680939	84802	297092	732061	3.17933e+06	8.6326	10.7028
SLB	East Asia and Pacific (EAP)	Lower middle income	high	4654.3	4277.31	544.148	83849.6	79301.2	8463.4	46648.3	45366.3	1903.78	94136.4	68379.1	39166.3	257.335	241.745	22.266	90335.8	125566	35241.9	65463.6	53272.8	16055.9	1571.74	1315.47	928.58	0.335761	0.307151	358023	1.22315e+06	4.04792e+06	2.15856e+07	11.3063	17.6537
THA	East Asia and Pacific (EAP)	Upper middle income	high	49749.1	46278	5472.79	632613	600327	55318.6	932710	910614	33193.2	1.93517e+06	1.38979e+06	820562	1477.98	1367.72	154.486	729781	1.20888e+06	479128	1.05363e+06	894341	215068	37398.9	30612.9	22085.8	0.134795	0.12621	8.45428e+06	3.12245e+07	7.40819e+07	4.9156e+08	8.76265	15.7441
TLS	East Asia and Pacific (EAP)	Lower middle income	high	19298.8	17587.3	2239.24	148262	141120	16999.6	156484	152565	5947.86	127778	92426.1	53151.4	611.78	574.64	52.5393	135582	160394	24913.8	147824	119037	36766.4	2149.47	1804.41	1253.02	0.450153	0.414233	503760	1.69709e+06	6.72939e+06	5.24257e+07	13.3583	30.9101
TON	East Asia and Pacific (EAP)	Upper middle income	high	292.275	273.058	27.6172	502.279	482.385	39.6746	519.838	508.328	17.744	5925.04	4271.56	2498.59	26.5631	25.1536	1.99482	7646.05	9694.44	2049.04	2812.74	2352.25	615.68	155.064	129.792	90.1185	0.0216166	0.0206195	35118.5	126166	304119	1.27542e+06	8.65979	10.1099
VUT	East Asia and Pacific (EAP)	Lower middle income	high	2555.52	2335.84	320.256	28569	27193	2547.76	11639.4	11329.2	443.149	27944.8	20051.4	11860.8	87.1252	82.3832	6.70953	35749.5	44568.1	8825.01	28936.7	23593.7	7049.11	689.875	577.493	408.047	0.253589	0.236268	157789	527473	1.61957e+06	7.45541e+06	10.2642	14.1436
VNM	East Asia and Pacific (EAP)	Lower middle income	high	449652	423899	40542.8	2.77623e+06	2.60861e+06	285221	656557	637876	27379.2	3.33676e+06	2.44551e+06	1.39015e+06	30612.6	29894.7	1025.85	4.09721e+06	4.5528e+06	458910	2.19439e+06	1.83942e+06	478399	85373	71651.3	49249	0.196702	0.180237	1.97659e+07	7.14034e+07	1.74833e+08	9.28126e+08	8.84519	13.0071
BGD	South Asia (SA)	Lower middle income	high	1.32064e+06	1.18717e+06	176861	9.97148e+06	9.57279e+06	762560	6.76172e+06	6.70748e+06	90999.3	1.13063e+07	7.93722e+06	4.92737e+06	37072.6	34790.6	3123.53	1.69482e+07	1.96905e+07	2.76488e+06	1.00159e+07	8.2286e+06	2.3543e+06	1.09117e+06	808708	680420	0.280384	0.253313	5.05128e+07	1.7941e+08	6.21537e+08	3.11122e+09	12.3046	17.356
BTN	South Asia (SA)	Lower middle income	high	3088.34	2805.2	432.542	35884.7	34614.8	2068.23	12180.9	11985	300.619	23675	17140.4	9938.93	53.0592	50.8355	3.14865	38203.6	45641.7	7454.27	44026.8	36708.9	9947.72	3360.36	2847.73	1981.02	0.334781	0.314219	147672	525755	1.52768e+06	6.96677e+06	10.3451	13.2577
IND	South Asia (SA)	Lower middle income	high	8.60281e+06	7.73434e+06	1.24707e+06	8.35412e+07	7.94413e+07	7.62651e+06	8.82703e+07	8.67818e+07	2.10717e+06	7.86566e+07	5.7009e+07	3.33481e+07	213003	200794	17171.4	1.16016e+08	1.28549e+08	1.26051e+07	7.0858e+07	5.7856e+07	1.71377e+07	7.73043e+06	6.37954e+06	4.6146e+06	0.354573	0.318827	3.45979e+08	1.22259e+09	4.87588e+09	2.99435e+10	14.093	24.4993
MDV	South Asia (SA)	Upper middle income	high	371.578	345.944	40.3699	6541.11	6321.24	350.403	10162.8	10023.3	240.27	19369.2	14160.6	8041.73	25.9988	24.3901	2.274	25272	27764.8	2495.03	9539.23	8591.94	1301.71	331.832	278.915	187.903	0.155944	0.148831	74868.4	287585	770820	3.28084e+06	10.2957	11.4099
NPL	South Asia (SA)	Lower middle income	high	207700	191733	23610.6	1.41157e+06	1.35883e+06	96854.5	775828	766921	14939.4	1.62833e+06	1.18826e+06	677056	8377.57	8016.39	513.781	2.37643e+06	2.70632e+06	332883	1.56698e+06	1.35271e+06	287585	182183	154071	107008	0.248727	0.230048	8.02846e+06	2.87323e+07	9.20704e+07	2.6101e+08	11.468	9.09494
LKA	South Asia (SA)	Lower middle income	high	24415.8	22767.1	2498.23	1.21397e+06	1.17351e+06	71409.2	657554	648345	14358.4	1.0606e+06	773669	441672	829.049	790.314	55.1214	1.2153e+06	1.68136e+06	466138	460953	382039	104124	45853	38853.3	27124.3	0.337524	0.317241	4.76087e+06	1.73173e+07	5.41148e+07	2.97729e+08	11.3666	17.1953
BLZ	Latin America and Caribbean (LAC)	Upper middle income	high	981.465	918.928	105.178	12258.3	11615.6	1136.98	2910.5	2850.18	94.6721	13359	9825.39	5488.25	86.2811	83.4045	4.14292	19787.4	26606.7	6821.37	16127.2	13556.3	3539.68	484.718	407.72	278.145	0.148129	0.136954	110107	395451	730220	4.31136e+06	6.63189	10.9052
BOL	Latin America and Caribbean (LAC)	Lower middle income	high	75818.2	70908.6	7567.14	416462	389698	45295.7	109110	106022	4601.39	767163	558355	317115	3834.43	3523.13	445.274	1.25322e+06	1.39654e+06	143701	814780	712461	142787	17395.6	14631	10043.8	0.161468	0.147732	3.99064e+06	1.39668e+07	2.28833e+07	1.2993e+08	5.73425	9.30888
BRA	Latin America and Caribbean (LAC)	Upper middle income	high	441302	415411	37807.3	1.70241e+06	1.5893e+06	201184	922324	899962	33804.1	7.70779e+06	5.67648e+06	3.15147e+06	15968.6	15532.2	626.564	6.46267e+06	9.92771e+06	3.46651e+06	3.72398e+06	3.15078e+06	786103	160417	134825	91009.3	0.0746656	0.0684137	3.6712e+07	1.35082e+08	2.10595e+08	1.66616e+09	5.73639	12.3381
COL	Latin America and Caribbean (LAC)	Upper middle income	high	115756	109622	8835.47	877645	821229	97374.9	131323	127830	5442.41	1.52568e+06	1.11658e+06	627832	4563.51	4428.62	193.23	2.39766e+06	2.94339e+06	546381	585679	565403	31403.9	44271.1	37252.3	25274	0.126272	0.115266	1.00722e+07	3.71051e+07	5.75483e+07	2.82925e+08	5.71355	7.62842
CRI	Latin America and Caribbean (LAC)	Upper middle income	high	4091.54	3831.14	464.028	21131.7	20012.9	2227.26	19270.5	18625.1	1091.98	101382	74261.1	41796.8	99.3389	97.4378	2.73208	106252	153913	47663.3	43133.6	36017.6	9812.57	3316.72	2791.04	1906.47	0.0341423	0.0319717	748818	2.76151e+06	4.07972e+06	2.9477e+07	5.44822	10.6768
CUB	Latin America and Caribbean (LAC)	Upper middle income	high	6636.63	6282.78	443.031	69151.1	65120.4	7451.82	40249.7	39051.6	1784.94	223484	164895	91655.3	320.428	311.894	12.2811	332159	405262	73173.1	128016	108205	27190.7	6012.33	5079.15	3497.55	0.0707237	0.065427	1.36066e+06	5.02636e+06	7.43577e+06	5.3648e+07	5.46481	10.6758
DOM	Latin America and Caribbean (LAC)	Upper middle income	high	75614.5	70729.7	8242.46	95562.7	89225.5	11106.6	86660.4	84264.5	3712.63	523616	382616	216861	1880.8	1829.55	73.151	219264	369979	150755	294120	283689	15391	12585.4	10613.1	7206.27	0.0670136	0.0616781	2.93235e+06	1.0452e+07	1.58885e+07	1.03149e+08	5.41836	9.87755
ECU	Latin America and Caribbean (LAC)	Upper middle income	high	39504.8	37122.6	3590.65	539227	506681	55534.2	208344	202736	8104.1	595429	436177	244494	1597.3	1532.75	92.9843	1.31892e+06	1.46284e+06	144215	213903	180254	46207.1	17762.2	14959.1	10323.9	0.229816	0.212992	4.04426e+06	1.45761e+07	2.27506e+07	1.55569e+08	5.62541	10.6747
SLV	Latin America and Caribbean (LAC)	Upper middle income	high	13217.4	12452.5	1223.01	139072	130943	14626.8	43435.2	42316.7	1762.78	234329	171903	96300.9	370.977	354.975	22.9423	368038	440955	72948.1	186592	158426	38347.9	6297.86	5304.75	3616.98	0.136398	0.125847	1.43121e+06	5.22185e+06	7.82919e+06	5.05232e+07	5.47034	9.67946
GRD	Latin America and Caribbean (LAC)	Upper middle income	high	263.782	248.23	24.5312	2743.35	2587.08	276.72	645.368	626.76	27.668	2868.15	2110.17	1178.7	2.41444	2.3258	0.127359	3994.06	5886.88	1893.83	3284.18	2774.64	698.462	83.1504	70.0503	47.5018	0.197369	0.181968	19030.3	70261.7	104059	917793	5.46806	13.0675
GTM	Latin America and Caribbean (LAC)	Upper middle income	high	101077	91838.4	13307.8	1.83592e+06	1.70015e+06	304202	59432.2	57201.1	3369.89	804500	586240	331873	3329.9	3102.7	326.573	1.6815e+06	1.88642e+06	205283	916967	774687	194523	55290.4	46642.5	32672.5	0.466726	0.414128	5.84358e+06	2.04513e+07	6.7137e+07	2.29438e+08	11.489	11.2209
HTI	Latin America and Caribbean (LAC)	Lower middle income	high	180825	167772	17349.4	590480	538709	88332.8	195931	189048	9889.84	900366	653937	371453	8134.75	7696.88	624.604	732536	1.01768e+06	285857	854627	717884	186439	16595.8	13943.6	9579.39	0.217565	0.18922	3.91946e+06	1.33239e+07	1.89467e+07	1.66572e+08	4.83399	12.517
HND	Latin America and Caribbean (LAC)	Lower middle income	high	46464.8	42792.5	5161.07	496205	469498	47014.1	91721.7	89584.2	3170.99	473746	345188	195705	1526.74	1421.29	151.627	555263	779064	223897	557234	498395	82445.2	15530.6	13046.1	8969	0.186204	0.171581	3.54346e+06	1.26086e+07	2.43613e+07	1.26109e+08	6.87502	10.0052
JAM	Latin America and Caribbean (LAC)	Upper middle income	high	5040.6	4691.21	601.132	65559.5	61884.7	6550.15	15393.6	14960.3	650.167	67968.6	50028.3	27727.6	271.039	266.893	5.95151	54894.1	82225.2	27342.3	63555.5	53574.1	13693.5	1969.69	1661.35	1119.62	0.19776	0.182609	453045	1.6768e+06	2.49221e+06	2.0149e+07	5.50102	12.0209
MEX	Latin America and Caribbean (LAC)	Upper middle income	high	318741	298809	30055	2.53628e+06	2.34307e+06	347544	601233	585455	23676	3.58975e+06	2.62134e+06	1.49173e+06	10525.4	10096.7	613.44	4.14033e+06	6.00769e+06	1.86789e+06	3.98041e+06	3.33779e+06	869780	114167	95900	65863.3	0.141527	0.127835	2.99771e+07	1.07914e+08	1.55743e+08	1.61814e+09	5.19539	14.9979
NIC	Latin America and Caribbean (LAC)	Lower middle income	high	25022	23534.4	2064.91	305371	289388	29186.4	38886.6	37831.1	1531.96	255155	186350	105353	921.131	869.459	74.1881	325420	448856	123525	186445	173238	18671.1	8618.11	7277.36	5038.54	0.204193	0.189531	1.97253e+06	7.07078e+06	1.10733e+07	6.65561e+07	5.61374	9.41479
PRY	Latin America and Caribbean (LAC)	Upper middle income	high	28509.7	26756.9	2844.23	62550.9	58476.7	7380.44	27497.5	26896.8	888.932	376115	274612	154925	858.819	824.259	49.4589	388489	510636	122209	222381	186626	48821.9	8826.13	7433.12	5091.08	0.0556318	0.0511296	2.01859e+06	7.24895e+06	1.10302e+07	7.59247e+07	5.46429	10.4817
PER	Latin America and Caribbean (LAC)	Upper middle income	high	88532.9	83801.4	6948.49	550297	516546	59634	46569.1	45415.4	1853.99	1.24637e+06	906020	514784	3305.05	3195.37	156.815	2.78099e+06	3.01761e+06	237285	1.84446e+06	1.73868e+06	152928	22624.3	19012.8	12905.5	0.114199	0.105576	7.96578e+06	2.88323e+07	4.42634e+07	1.82303e+08	5.55669	6.32508
LCA	Latin America and Caribbean (LAC)	Upper middle income	high	536.739	500.396	52.6762	4080.77	3785.32	544.48	961.807	935.256	40.1463	4100.7	3010.32	1673.83	12.6109	12.0347	0.830521	1181.49	1594.5	413.134	2206.26	1872.7	454.404	124.529	104.744	71.2912	0.197529	0.177442	28615.1	104678	221157	1.45974e+06	7.72869	13.9518
VCT	Latin America and Caribbean (LAC)	Upper middle income	high	235.447	219.191	22.8154	2439.73	2299.74	246.74	577.464	560.643	24.7199	2673.09	1967.69	1099.2	6.41157	6.19139	0.316764	3602.75	5312.65	1711.78	2031.47	1712.07	438.348	75.0232	63.1433	42.9592	0.19711	0.181747	17218.8	62743.5	93965.5	813395	5.45715	12.9694
SUR	Latin America and Caribbean (LAC)	Upper middle income	high	2141.9	1997.53	241.918	10285	9542.25	1340.64	12352.1	11994.7	554.281	27259.4	19913.5	11231.3	93.856	91.053	4.01791	8094.73	15016.2	6923	14837.1	12538.7	3132.19	716.497	599.388	409.363	0.0832818	0.0747853	163690	582684	1.23493e+06	8.14203e+06	7.54435	13.9786
ALB	Eastern Europe and Central Asia (EECA)	Upper middle income	high	2577.42	2391.23	321.752	30279	28651.2	2908.52	8511.81	8297.26	331.497	58395.3	42902.1	24041.9	18.0785	17.3443	1.04138	72126	93689.3	21566.4	56047.6	48471	10323.2	1615.09	1367.57	916.458	0.113729	0.105389	365769	1.40903e+06	2.45594e+06	1.34135e+07	6.71444	9.52141
ARM	Eastern Europe and Central Asia (EECA)	Upper middle income	high	3832.97	3597.26	367.661	23299.5	21803.4	2481.83	30569.2	29589.8	1538.66	100333	73604.9	41253.4	77.6859	74.2207	4.9085	118631	142834	24218.8	91513	77242.6	19350.9	2064.99	1745.06	1169.23	0.0930823	0.0856558	470118	1.77902e+06	3.15476e+06	2.31491e+07	6.71059	13.0136
AZE	Eastern Europe and Central Asia (EECA)	Upper middle income	high	24233	22611.1	2676.43	405603	393390	22127.3	170362	167728	3837.18	434427	314388	184794	457.806	437.319	29.037	110535	198212	87682.9	270754	227835	57730.5	8258.12	6937.27	4789.98	0.267097	0.253818	1.88221e+06	6.71757e+06	1.24163e+07	9.87157e+07	6.59668	14.7024
BIH	Eastern Europe and Central Asia (EECA)	Upper middle income	high	1454.85	1351.23	179.197	14672.2	13786.2	1522.58	11797.5	11524.8	416.989	65596.1	47702.5	27602.5	12.9288	12.3647	0.799363	35978.4	57298.3	21320.5	41956	35155	9134.13	1581.48	1333.44	916.633	0.089113	0.082927	356314	1.31496e+06	2.36315e+06	1.74578e+07	6.63223	13.2777
GEO	Eastern Europe and Central Asia (EECA)	Upper middle income	high	4250.62	3982.68	434.28	29832.7	28354.4	2829.84	5693.11	5625.98	98.9967	114041	82862	47757.3	103.64	101.583	2.91469	65788.4	102945	37158.5	22221.8	18532.7	4922.8	2712.87	2283.64	1563.79	0.0564796	0.0526491	613851	2.29779e+06	4.17251e+06	2.08154e+07	6.79728	9.06009
KAZ	Eastern Europe and Central Asia (EECA)	Upper middle income	high	44178.7	41564.3	4248.1	341846	314897	57820.6	270934	265401	8121.8	1.11873e+06	819717	464386	463.829	437.574	37.6352	1.32667e+06	1.67254e+06	345941	736001	621977	155847	26333.4	22143.5	15532.6	0.0796646	0.0707905	5.97816e+06	2.18205e+07	5.62852e+07	2.4377e+08	9.41514	11.1735
MDA	Eastern Europe and Central Asia (EECA)	Upper middle income	high	4700.98	4436.26	416.652	38913.7	36618.1	4153.11	9043.55	8806.95	355.984	51981.5	38161.8	21450.6	155.766	149.497	8.96911	60712.5	87839.4	27134.5	52151.8	44179.5	10793.7	1672.19	1409.85	953.529	0.141413	0.13095	434084	1.63524e+06	2.89306e+06	1.53358e+07	6.66475	9.37921
MNE	Eastern Europe and Central Asia (EECA)	Upper middle income	high	152.306	144.408	11.9835	4099.46	3891.12	399.345	3307.42	3206.98	148.556	16501.4	12027.7	6884.91	3.552	3.28571	0.37878	10403	16272.7	5869.81	9738.81	8193.88	2071.71	432.322	364.903	248.595	0.0730115	0.0688708	97123	368047	648054	3.83808e+06	6.67251	10.4285
SRB	Eastern Europe and Central Asia (EECA)	Upper middle income	high	3302.2	3035.9	495.735	31094.7	29287.4	3168.62	32400.8	31556.8	1336.71	147599	107223	61636.5	50.5787	48.716	2.6386	126886	179114	52230.1	88188.2	74162.9	18751.7	3690.74	3130.4	2158.9	0.0555588	0.0511796	834014	3.13101e+06	5.73741e+06	3.24104e+07	6.87928	10.3527
TJK	Eastern Europe and Central Asia (EECA)	Lower middle income	high	98995.4	91955.6	9161.89	630188	612403	23327.8	306984	304408	3903.74	803462	586566	337416	411.743	393.728	25.7068	770403	1.01973e+06	249399	652659	561403	125822	17776.6	14970	10414.5	0.249121	0.241633	4.08408e+06	1.42765e+07	2.16009e+07	1.75111e+08	5.28905	12.2689
TUR	Eastern Europe and Central Asia (EECA)	Upper middle income	high	107296	100629	10480.2	708061	661827	82087.4	411732	404835	9663.87	3.16865e+06	2.30272e+06	1.32801e+06	1584.84	1509.07	107.265	3.35736e+06	3.55731e+06	200268	1.52821e+06	1.26817e+06	350837	68403.3	57419	39007.4	0.063999	0.0584721	1.54263e+07	5.68292e+07	1.1403e+08	5.68994e+08	7.39195	10.0133
UKR	Eastern Europe and Central Asia (EECA)	Lower middle income	high	20867.8	19569.3	2157.05	368860	349030	34665.1	216424	211182	7619.01	571667	413561	242463	359.102	345.521	19.259	403868	624889	221035	325212	275073	67303.8	15770.1	13277.6	9215.03	0.143702	0.132953	3.56504e+06	1.33235e+07	2.35973e+07	1.88829e+08	6.61909	14.1748
UZB	Eastern Europe and Central Asia (EECA)	Lower middle income	high	145450	134825	15706.7	696111	666405	92076.5	446301	442417	6084.68	1.95821e+06	1.45563e+06	799780	2399.3	2331.98	97.3153	1.87452e+06	2.71079e+06	836432	3.04445e+06	2.57002e+06	659872	58316.3	48865	34023.9	0.0668847	0.062055	1.32505e+07	4.8326e+07	1.35415e+08	5.25972e+08	10.2196	10.8877
BLR	Eastern Europe and Central Asia (EECA)	Upper middle income	high	1674.77	1611.21	100.183	23481.7	22112.7	2402.31	29118.7	28366	1172.88	141459	102885	59553.3	5.48631	5.26581	0.312743	113275	170078	56803.3	52437.1	44208.1	11006	4047.44	3409.08	2340.96	0.0445755	0.0411092	907945	3.48966e+06	5.9949e+06	3.87502e+07	6.60271	11.1046
KGZ	Eastern Europe and Central Asia (EECA)	Lower middle income	high	33581.7	31545.3	3357.5	182599	178065	7510.92	63158.2	62543.8	932.094	536836	391188	224273	682.749	653.183	42.1373	569849	690856	121205	469442	395429	101078	10008.3	8431.67	5846.11	0.118009	0.113576	2.29008e+06	8.14148e+06	1.5095e+07	7.01779e+07	6.59149	8.62382
TKM	Eastern Europe and Central Asia (EECA)	Upper middle income	high	72176.3	67183.9	7852.97	74355.7	68410.3	14059.2	130310	127572	4205.41	427453	318106	173937	65.7029	62.9703	3.94908	638428	727934	89982.5	231479	197424	46953.8	9350.19	7865.58	5416.22	0.0727076	0.0654782	2.18049e+06	7.92972e+06	2.07389e+07	8.55476e+07	9.5111	10.7955
MKD	Eastern Europe and Central Asia (EECA)	Upper middle income	high	14389.3	13546.1	1146.71	53124.3	50566.5	5825.09	10567.1	10405.1	257.819	39465.4	28778.9	16430.8	921.739	881.289	57.3823	66092	75733.1	9771.31	21171.1	18993.8	2980.89	988.162	830.467	564.876	0.300435	0.276363	237202	847488	2.11968e+06	7.09978e+06	8.9362	8.38556

## Sheet: C3_budgets
Country	Region	Income group	Estimate	Base discounted budget 2025-2034	Scaled up discounted budget 2025-2034	Total extra budget 2025-2034	Small quantity lipid-based nutrition supplements Base cost 2025-2034 (discounted)	Cash transfers Base cost 2025-2034 (discounted)	Zinc supplementation Base cost 2025-2034 (discounted)	Multiple micronutrient supplementation Base cost 2025-2034 (discounted)	IPTp Base cost 2025-2034 (discounted)	IYCF 1 Base cost 2025-2034 (discounted)	Vitamin A supplementation Base cost 2025-2034 (discounted)	Calcium supplementation Base cost 2025-2034 (discounted)	IFA fortification of wheat flour Base cost 2025-2034 (discounted)	Treatment of SAM Base cost 2025-2034 (discounted)	Zinc for treatment + ORS Base cost 2025-2034 (discounted)	Kangaroo mother care Base cost 2025-2034 (discounted)	Delayed cord clamping Base cost 2025-2034 (discounted)	Micronutrient powders Base cost 2025-2034 (discounted)	Iron and iodine fortification of salt Base cost 2025-2034 (discounted)	IFAS for pregnant women Base cost 2025-2034 (discounted)	Small quantity lipid-based nutrition supplements Add cost 2025-2034 (discounted)	Cash transfers Add cost 2025-2034 (discounted)	Zinc supplementation Add cost 2025-2034 (discounted)	Multiple micronutrient supplementation Add cost 2025-2034 (discounted)	IPTp Add cost 2025-2034 (discounted)	IYCF 1 Add cost 2025-2034 (discounted)	Vitamin A supplementation Add cost 2025-2034 (discounted)	Calcium supplementation Add cost 2025-2034 (discounted)	IFA fortification of wheat flour Add cost 2025-2034 (discounted)	Treatment of SAM Add cost 2025-2034 (discounted)	Zinc for treatment + ORS Add cost 2025-2034 (discounted)	Kangaroo mother care Add cost 2025-2034 (discounted)	Delayed cord clamping Add cost 2025-2034 (discounted)	Micronutrient powders Add cost 2025-2034 (discounted)	Iron and iodine fortification of salt Add cost 2025-2034 (discounted)	IFAS for pregnant women Add cost 2025-2034 (discounted)
BEN	Africa West (AFW)	Lower middle income	point	4.98353e+07	4.22703e+08	3.72867e+08	0	0	0	0	1.0577e+07	2.23701e+07	6.58753e+06	0	5.86673e+06	523853	498618	0	0	1.06838e+06	2.3431e+06	0	1.07551e+08	1.26488e+07	4.06865e+07	4.90417e+07	2.0363e+06	1.34109e+07	672300	3.61279e+07	3.73862e+06	4.66117e+07	2.97777e+06	574555	147048	4.52808e+07	1.13613e+07	0
BFA	Africa West (AFW)	Low income	point	2.04654e+08	8.59587e+08	6.54933e+08	0	0	0	0	1.05019e+07	7.62984e+06	4.33461e+06	0	3.78535e+07	1.1567e+08	1.67552e+06	0	0	2.46662e+07	2.32328e+06	0	1.00941e+08	4.4158e+06	6.4143e+07	7.38084e+07	7.33972e+06	8.91453e+06	14477	3.94451e+07	2.41378e+07	2.23272e+08	5.58528e+06	1.65253e+06	48734	8.14968e+07	1.97171e+07	0
CPV	Africa West (AFW)	Lower middle income	point	496326	6.60728e+06	6.11096e+06	0	0	0	0	0	36991.6	0	0	172533	0	0	0	0	103257	183544	0	978391	115065	610379	595782	1257.58	377767	83301	300845	108036	2.02078e+06	58453.8	7057.53	1806.26	612929	239103	0
CMR	Africa West (AFW)	Lower middle income	point	1.76028e+08	8.96701e+08	7.20673e+08	0	0	0	0	1.13649e+07	3.68015e+07	1.4254e+07	0	1.2099e+07	2.36541e+07	2.31967e+06	0	0	6.90425e+07	6.49223e+06	0	1.98899e+08	2.33919e+07	8.40948e+07	9.87688e+07	6.48357e+06	3.4111e+07	707061	6.60139e+07	7.71296e+06	1.29648e+08	6.19493e+06	1.15847e+06	296492	4.10686e+07	2.21246e+07	0
CAF	Africa West (AFW)	Low income	point	2.1337e+07	2.5875e+08	2.37413e+08	0	0	0	0	4.59444e+06	6.12503e+06	1.83371e+06	0	0	8.41404e+06	369833	0	0	0	0	0	8.09415e+07	9.51927e+06	1.84354e+07	2.59885e+07	1.8468e+06	1.09909e+07	1.41885e+06	2.83e+07	3.51446e+06	2.78839e+07	1.76279e+06	302523	77425.7	2.08969e+07	5.5344e+06	0
TCD	Africa West (AFW)	Low income	point	1.67294e+08	1.00162e+09	8.34323e+08	0	0	0	0	1.56393e+07	1.19563e+07	6.97054e+06	0	8.73653e+06	1.15521e+08	91385.2	0	0	8.37827e+06	0	0	8.37098e+07	2.21511e+07	6.8696e+07	9.06189e+07	7.47049e+06	3.46128e+07	44519.2	8.24144e+07	5.60632e+06	3.61303e+08	1.30158e+07	2.16467e+06	56666.9	4.2674e+07	1.97852e+07	0
COG	Africa West (AFW)	Lower middle income	point	2.97216e+07	2.38449e+08	2.08727e+08	0	0	0	0	3.51096e+06	7.06791e+06	206957	0	2.13531e+06	734119	573611	0	0	1.23835e+07	3.10926e+06	0	6.59255e+07	7.75329e+06	1.59922e+07	2.01656e+07	1.47777e+06	7.45675e+06	2.29364e+06	2.1581e+07	1.36234e+06	5.06924e+07	2.09855e+06	237278	60727.4	8.35326e+06	3.27688e+06	0
CIV	Africa West (AFW)	Lower middle income	point	5.81799e+07	6.83398e+08	6.25218e+08	0	0	0	0	0	1.782e+07	1.31057e+07	0	1.31432e+07	0	1.10659e+06	0	0	0	1.30044e+07	0	1.48478e+08	1.74621e+07	9.54537e+07	1.021e+08	215514	5.45243e+07	2.60091e+06	4.66332e+07	8.37813e+06	1.38293e+07	6.49607e+06	1.21543e+06	311070	1.08199e+08	1.93208e+07	0
GNQ	Africa West (AFW)	Upper middle income	point	2.4219e+06	4.31591e+07	4.07372e+07	0	0	0	0	457539	0	67731	0	0	0	1374.59	0	0	1.89525e+06	0	0	345372	40618.1	5.08013e+06	5.73096e+06	813564	3.64499e+06	634675	115142	1.02715e+06	1.68466e+07	487384	67484.4	17271.5	4.26834e+06	1.6175e+06	0
GAB	Africa West (AFW)	Upper middle income	point	7.14218e+06	4.04507e+07	3.33085e+07	0	0	0	0	989228	2.08322e+06	0	0	0	0	39021.9	0	0	4.03071e+06	0	0	961497	113079	6.36542e+06	6.80358e+06	603162	2.82702e+06	861974	309836	1.1729e+06	6.16308e+06	755367	80189	20523.1	4.06752e+06	2.20334e+06	0
GMB	Africa West (AFW)	Low income	point	8.74809e+06	7.04202e+07	6.16721e+07	0	0	0	0	1.15797e+06	5.71472e+06	344227	0	1.11345e+06	0	321668	0	0	96047.3	0	0	1.74503e+07	2.05227e+06	7.09998e+06	7.92106e+06	702230	756123	742202	5.59125e+06	708822	7.22555e+06	823097	93360	23894	7.97293e+06	2.50899e+06	0
GHA	Africa West (AFW)	Lower middle income	point	1.64851e+08	7.34835e+08	5.69984e+08	0	0	0	0	2.06601e+07	4.06921e+07	6.44471e+06	0	4.47762e+06	0	2.66479e+06	0	0	7.81075e+07	1.18041e+07	0	1.39821e+08	1.64439e+07	8.08491e+07	8.90101e+07	2.21618e+06	2.5709e+07	6.05759e+06	4.56618e+07	2.83567e+06	1.03232e+08	5.66098e+06	1.04132e+06	266510	3.0574e+07	2.06045e+07	0
GIN	Africa West (AFW)	Lower middle income	point	8.23726e+07	4.95751e+08	4.13379e+08	0	0	0	0	9.01348e+06	8.08588e+06	7.78464e+06	0	6.03016e+06	3.03477e+07	1.79498e+06	0	0	1.62195e+07	3.09619e+06	0	6.82623e+07	8.02811e+06	4.25324e+07	4.8674e+07	3.11945e+06	2.42817e+07	37109.8	2.30137e+07	3.84059e+06	1.40752e+08	3.47555e+06	568362	145463	3.55278e+07	1.11202e+07	0
GNB	Africa West (AFW)	Low income	point	3.04647e+07	1.18016e+08	8.75518e+07	0	0	0	0	198933	2.77346e+07	1.77942e+06	0	0	290786	460978	0	0	0	0	0	9.96517e+06	1.71581e+07	5.28402e+06	1.06075e+07	0	1.267e+07	243363	1.55049e+07	1.26785e+06	7.38921e+06	596383	78305.5	10117.3	5.98954e+06	787369	0
LBR	Africa West (AFW)	Low income	point	2.59816e+07	1.66347e+08	1.40365e+08	0	0	0	0	3.58419e+06	6.04485e+06	204196	0	2.25363e+06	1.68174e+06	604213	0	0	1.04944e+07	1.11435e+06	0	5.4852e+07	6.45096e+06	1.34732e+07	1.7333e+07	844494	6.15425e+06	1.90953e+06	1.85032e+07	1.43585e+06	6.5612e+06	1.36203e+06	202475	51820.2	7.03905e+06	4.1924e+06	0
MLI	Africa West (AFW)	Low income	point	2.684e+08	1.01091e+09	7.42511e+08	0	0	0	0	2.08419e+07	1.92615e+07	1.28037e+07	0	1.15768e+07	1.86747e+08	654928	0	0	1.2508e+07	4.00556e+06	0	1.45592e+08	1.48612e+07	8.64317e+07	1.6723e+08	3.02182e+06	6.2246e+07	1.93212e+06	3.56604e+07	7.42546e+06	1.71764e+08	2.5328e+06	1.20016e+06	307161	2.20277e+07	2.0279e+07	0
MRT	Africa West (AFW)	Lower middle income	point	1.4348e+07	1.27413e+08	1.13065e+08	0	0	0	0	507404	2.9033e+06	0	0	2.17926e+06	5.45847e+06	157788	0	0	3.14176e+06	0	0	1.95828e+07	2.30307e+06	1.64426e+07	1.81948e+07	1.17416e+06	9.46528e+06	2.22658e+06	6.40941e+06	1.39106e+06	1.30654e+07	1.45818e+06	213881	54739.2	1.61607e+07	4.92214e+06	0
NER	Africa West (AFW)	Low income	point	4.81485e+08	1.58649e+09	1.10501e+09	0	0	0	0	1.33971e+07	3.99487e+07	1.59033e+07	0	1.14202e+07	3.62898e+08	4.31427e+06	0	0	3.25055e+07	1.09822e+06	0	2.59276e+08	2.64e+07	9.19191e+07	1.15961e+08	1.12194e+07	3.98048e+07	515484	7.766e+07	7.34323e+06	3.62481e+08	7.10924e+06	1.35656e+06	347190	7.85526e+07	2.50609e+07	0
NGA	Africa West (AFW)	Lower middle income	point	9.96312e+08	5.32272e+09	4.32641e+09	0	0	0	0	3.6126e+07	1.30611e+08	6.81475e+07	0	2.80754e+07	8.16469e+07	1.14896e+07	0	0	5.23138e+08	1.17078e+08	0	1.00921e+09	1.13191e+08	1.03471e+08	2.25475e+08	2.14463e+07	3.38036e+08	1.87095e+07	2.43151e+08	1.78732e+07	9.28085e+08	1.12159e+07	4.98255e+06	4.05086e+06	7.95492e+08	4.92018e+08	0
SEN	Africa West (AFW)	Lower middle income	point	6.17419e+07	4.45064e+08	3.83322e+08	0	0	0	0	1.08592e+07	3.04514e+07	5.43596e+06	0	2.70669e+06	0	1.32655e+06	0	0	2.31506e+06	8.64701e+06	0	8.81759e+07	1.03701e+07	4.9256e+07	5.52256e+07	2.75731e+06	1.16972e+07	2.49741e+06	2.88483e+07	1.72263e+06	6.40589e+07	3.91842e+06	647597	165742	5.40091e+07	9.97209e+06	0
SLE	Africa West (AFW)	Low income	point	9.33674e+07	4.01934e+08	3.08567e+08	0	0	0	0	1.21452e+07	1.05883e+07	4.79017e+06	0	1.72648e+06	0	785596	0	0	6.22081e+07	1.12352e+06	0	7.66652e+07	8.51613e+06	4.32629e+07	1.16705e+07	2.20447e+06	6.90541e+06	1.16414e+06	2.88354e+07	3.5587e+06	2.53685e+07	425784	88427.4	104505	9.2931e+07	6.86583e+06	0
TGO	Africa West (AFW)	Low income	point	5.71153e+07	2.86621e+08	2.29506e+08	0	0	0	0	7.35471e+06	2.74241e+07	2.44936e+06	0	922427	1.87434e+06	8138.91	0	0	1.58064e+07	1.27578e+06	0	7.2613e+07	1.50601e+07	2.47685e+07	3.00141e+07	1.75414e+06	1.19925e+07	7419.59	2.42816e+07	586202	1.9293e+07	5.76683e+06	52220.5	169873	1.56727e+07	7.47393e+06	0
AGO	Eastern and Southern Africa (AFE)	Lower middle income	point	7.16303e+07	1.25012e+09	1.17849e+09	0	0	0	0	6.72298e+06	2.14408e+07	1.71706e+06	0	0	2.72386e+06	0	0	0	2.58221e+07	0	0	2.4376e+08	2.91703e+07	2.20529e+08	9.62903e+07	7.14013e+06	1.04634e+08	2.31497e+07	6.95173e+07	2.2736e+07	1.40741e+08	8.23081e+06	5.69281e+06	1.66868e+06	1.47133e+08	6.1284e+07	0
BWA	Eastern and Southern Africa (AFE)	Upper middle income	point	1.47755e+06	4.92336e+07	4.7756e+07	0	0	0	0	0	0	955546	0	0	0	0	0	0	0	0	0	4.95446e+06	592891	9.42048e+06	3.72689e+06	118231	4.91524e+06	304116	1.34116e+06	1.3568e+06	9.75091e+06	285362	221367	64887	7.15543e+06	3.65718e+06	0
BDI	Eastern and Southern Africa (AFE)	Low income	point	3.84204e+07	5.06559e+08	4.68138e+08	0	0	0	0	296760	571869	2.67044e+07	0	5.60196e+06	3.35717e+06	749078	0	0	947870	0	0	1.77784e+08	1.28119e+07	6.54265e+07	3.12199e+07	783113	2.35194e+07	6.64204e+06	5.0103e+07	3.58602e+06	3.19611e+07	8.3057e+06	1.84776e+06	541616	2.96475e+07	2.17108e+07	0
COM	Eastern and Southern Africa (AFE)	Lower middle income	point	6.02009e+06	2.78077e+07	2.17877e+07	0	0	0	0	113646	1.74007e+06	289953	0	0	3.65652e+06	418.822	0	0	0	0	0	2.26272e+06	270776	3.79928e+06	1.58383e+06	104371	668328	195482	633678	460240	7.4642e+06	147501	93167.3	27309.2	2.88578e+06	1.24056e+06	0
COD	Eastern and Southern Africa (AFE)	Low income	point	5.52735e+08	6.1724e+09	5.61966e+09	0	0	0	0	5.79252e+07	1.4965e+08	8.15748e+07	0	0	2.23472e+08	332998	0	0	0	0	0	1.82182e+09	2.0391e+08	6.09146e+08	3.10543e+08	3.18164e+07	2.40718e+08	1.85523e+07	5.3169e+08	7.52618e+07	1.25451e+09	1.46843e+07	1.8203e+07	5.33566e+06	4.73894e+08	1.91994e+07	0
ERI	Eastern and Southern Africa (AFE)	Low income	point	7.75625e+06	1.17286e+08	1.09529e+08	0	0	0	0	55218.2	4.70283e+06	2.04687e+06	0	0	0	0	0	0	0	0	0	2.52182e+07	3.01782e+06	1.61999e+07	6.93409e+06	227120	5.25748e+06	251710	7.00544e+06	1.96981e+06	2.49778e+07	552340	411276	120553	1.23048e+07	5.30953e+06	0
SWZ	Eastern and Southern Africa (AFE)	Lower middle income	point	2.54421e+06	4.55927e+07	4.30485e+07	0	0	0	0	100.636	1.11374e+06	1.17896e+06	0	0	0	0	0	0	0	0	0	7.63807e+06	914033	7.99079e+06	1.79824e+06	70133.7	1.8671e+06	120336	1.81675e+06	781934	1.15564e+07	233073	106658	31263.5	6.06949e+06	2.10767e+06	0
ETH	Eastern and Southern Africa (AFE)	Low income	point	3.43088e+08	3.42942e+09	3.08633e+09	0	0	0	0	98414.5	8.8995e+07	7.32332e+07	0	5.23395e+07	8.09724e+07	4.31828e+06	0	0	3.49735e+07	0	0	5.08028e+08	6.07947e+07	6.41477e+08	2.71331e+08	9.19265e+06	2.77021e+08	1.37038e+07	1.4252e+08	3.33474e+07	4.1517e+08	1.50777e+07	1.60208e+07	4.69603e+06	4.59745e+08	2.01911e+08	0
KEN	Eastern and Southern Africa (AFE)	Lower middle income	point	4.05911e+08	1.73959e+09	1.33368e+09	0	0	0	0	3.27457e+06	1.29516e+08	2.65435e+07	0	2.21261e+07	7.33031e+06	2.85321e+06	0	0	2.01524e+07	1.79543e+08	0	2.93898e+08	4.4815e+07	2.40009e+08	1.01376e+08	2.62011e+06	6.46933e+07	8.7313e+06	8.17994e+07	1.4049e+07	6.63187e+07	4.16128e+06	5.99821e+06	1.7582e+06	8.834e+07	3.18518e+08	0
LSO	Eastern and Southern Africa (AFE)	Lower middle income	point	6.64861e+06	5.36241e+07	4.69755e+07	0	0	0	0	0	3.91824e+06	938623	0	892836	377449	33110.9	0	0	0	0	0	1.36873e+07	1.63794e+06	8.13487e+06	3.50638e+06	8556.58	1.38926e+06	216941	3.89515e+06	562741	3.99344e+06	196861	205747	60308.7	6.17893e+06	3.40761e+06	0
MDG	Eastern and Southern Africa (AFE)	Low income	point	3.21305e+07	9.56448e+08	9.24318e+08	0	0	0	0	7.47771e+06	1.14447e+07	702489	0	0	1.77517e+06	64187.3	0	0	4.71554e+06	0	0	4.08073e+08	1.23597e+07	7.92051e+07	2.92824e+07	3.91362e+06	1.24041e+07	774868	1.159e+08	1.77924e+07	9.1269e+07	689078	3.95435e+06	1.1591e+06	9.89377e+07	4.79587e+07	0
MWI	Eastern and Southern Africa (AFE)	Low income	point	9.15462e+07	6.92218e+08	6.00672e+08	0	0	0	0	9.07764e+06	4.23111e+07	1.30644e+07	0	9.03891e+06	4.84569e+06	1.95336e+06	0	0	2.43559e+06	1.53532e+06	0	1.84702e+08	2.21029e+07	1.03468e+08	4.52076e+07	1.34612e+06	2.52131e+07	1.76869e+06	5.12303e+07	5.76373e+06	4.42531e+07	4.14598e+06	2.68158e+06	786025	7.66775e+07	3.36938e+07	0
MUS	Eastern and Southern Africa (AFE)	Upper middle income	point	95419.9	1.06166e+07	1.05212e+07	0	0	0	0	0	0	0	0	0	0	0	0	0	0	0	0	594463	71138.3	1.86335e+06	677700	1653.78	917326	207049	156021	477745	2.76265e+06	56046	40432.8	11851.7	1.41533e+06	1.28774e+06	0
MOZ	Eastern and Southern Africa (AFE)	Low income	point	1.62137e+08	1.42571e+09	1.26358e+09	0	0	0	0	1.46362e+07	9.7069e+07	1.53738e+07	0	1.43389e+07	0	2.13428e+06	0	0	0	6.65446e+06	0	3.13507e+08	3.75168e+07	1.90542e+08	8.68095e+07	8.79444e+06	3.29378e+07	9.7941e+06	8.94491e+07	9.18576e+06	2.827e+08	3.50673e+06	5.14256e+06	1.50739e+06	1.44728e+08	5.02913e+07	0
NAM	Eastern and Southern Africa (AFE)	Upper middle income	point	8.41468e+06	7.33956e+07	6.49809e+07	0	0	0	0	23125.5	6.14952e+06	1.54451e+06	0	0	0	1376.69	0	0	0	0	0	7.04074e+06	842551	1.18805e+07	5.01792e+06	312554	1.66126e+06	97154.3	1.95155e+06	1.61602e+06	2.04629e+07	489447	297278	87138.4	9.02395e+06	4.35591e+06	0
RWA	Eastern and Southern Africa (AFE)	Low income	point	6.94421e+07	4.2413e+08	3.54687e+08	0	0	0	0	310742	3.3672e+07	6.32062e+06	0	5.65162e+06	0	67803.1	0	0	2.23394e+07	170238	0	1.19027e+08	1.24935e+07	6.12278e+07	2.64481e+07	207677	3.82187e+06	213989	3.28092e+07	3.57981e+06	7.78677e+06	201092	782024	815465	6.34202e+07	2.15533e+07	0
STP	Eastern and Southern Africa (AFE)	Lower middle income	point	687988	7.24376e+06	6.55577e+06	0	0	0	0	0	609045	0	0	0	0	18590.7	0	0	0	0	0	2.01625e+06	241280	1.01637e+06	438482	1070.02	102292	119733	543942	129623	780292	25361.8	26232.6	7689.3	771994	349393	0
SOM	Eastern and Southern Africa (AFE)	Low income	point	1.14407e+08	1.07519e+09	9.6078e+08	0	0	0	0	132989	8.34779e+06	5.24682e+06	0	0	9.30668e+07	0	0	0	0	0	0	2.28625e+08	2.73591e+07	1.14091e+08	5.54271e+07	3.6931e+06	6.12889e+07	9.31568e+06	6.73951e+07	1.13559e+07	2.58865e+08	3.71076e+06	3.24778e+06	951990	8.66588e+07	3.06095e+07	0
ZAF	Eastern and Southern Africa (AFE)	Upper middle income	point	1.73777e+08	1.19073e+09	1.01695e+09	0	0	0	0	0	7.25764e+07	1.21644e+07	0	2.24323e+07	0	1.81532e+06	0	0	0	5.46712e+07	0	3.31639e+08	3.96866e+07	1.7263e+08	7.2375e+07	2.64924e+06	3.92893e+07	1.08389e+07	8.9782e+07	1.40589e+07	6.39068e+07	3.14608e+06	4.2926e+06	1.25825e+06	1.31123e+08	4.24308e+07	0
SSD	Eastern and Southern Africa (AFE)	Low income	point	2.34067e+08	7.5944e+08	5.25373e+08	0	0	0	0	633217	1.71633e+07	7.3529e+06	0	0	2.05495e+08	58078.6	0	0	0	0	0	1.53051e+08	1.83153e+07	4.59969e+07	2.46066e+07	1.83995e+06	1.64307e+07	46025	4.52647e+07	6.59842e+06	1.58147e+08	1.30958e+06	1.44508e+06	423581	3.49375e+07	1.77858e+07	0
SDN	Eastern and Southern Africa (AFE)	Low income	point	1.5211e+08	1.75358e+09	1.60147e+09	0	0	0	0	138622	1.04379e+08	1.55798e+07	0	1.00724e+07	0	1.39109e+06	0	0	0	5.36259e+06	0	1.10652e+08	1.32416e+07	2.56329e+08	1.10088e+08	2.57757e+06	5.78495e+07	1.61884e+07	3.12502e+07	2.08531e+07	7.03936e+08	5.41498e+06	6.49074e+06	1.90257e+06	1.94698e+08	7.35263e+07	0
TZA	Eastern and Southern Africa (AFE)	Lower middle income	point	2.55307e+08	2.97876e+09	2.72346e+09	0	0	0	0	0	1.25604e+08	4.2872e+07	0	2.81611e+07	0	5.21002e+06	0	0	7.86927e+06	0	0	3.45137e+08	7.64791e+07	8.6684e+08	1.60732e+08	454706	2.89769e+08	70984.7	9.48452e+07	1.79557e+07	3.80442e+08	1.47331e+07	1.38418e+07	2.81433e+06	3.66851e+08	1.08796e+08	0
UGA	Eastern and Southern Africa (AFE)	Low income	point	7.63197e+07	1.36547e+09	1.28915e+09	0	0	0	0	2.08438e+07	1.55996e+06	8.18221e+06	0	1.88482e+07	7.74663e+06	3.70023e+06	0	0	0	4.291e+06	0	1.96376e+08	2.78148e+07	2.70018e+08	1.10826e+08	3.44399e+06	1.82265e+08	2.97761e+06	5.02858e+07	1.20054e+07	1.92756e+08	3.59329e+06	6.58028e+06	1.92881e+06	1.52364e+08	7.60574e+07	0
ZMB	Eastern and Southern Africa (AFE)	Lower middle income	point	9.67734e+07	8.06322e+08	7.09548e+08	0	0	0	0	1.08836e+07	3.63002e+07	2.16244e+07	0	4.06157e+06	0	997563	0	0	6.75804e+06	0	0	2.0355e+08	2.27118e+07	1.04314e+08	4.71983e+07	972602	2.75731e+07	5.77999e+06	5.73896e+07	8.41387e+06	1.25848e+08	1.33208e+06	2.80485e+06	822159	7.72115e+07	3.38744e+07	0
ZWE	Eastern and Southern Africa (AFE)	Lower middle income	point	3.56601e+07	4.18358e+08	3.82697e+08	0	0	0	0	1.70397e+06	2.00826e+07	1.9727e+06	0	0	2.02033e+06	510068	0	0	0	3.13313e+06	0	8.95531e+07	1.07166e+07	7.83525e+07	3.3255e+07	3.04028e+06	2.66658e+07	7.18392e+06	2.51979e+07	9.53934e+06	1.44035e+07	1.99252e+06	1.96573e+06	576194	5.95135e+07	2.32347e+07	0
DZA	Middle East and North Africa (MENA)	MIC	point	2.6741e+07	5.41422e+08	5.14681e+08	0	0	0	0	0	2.6741e+07	0	0	0	0	0	0	0	0	0	0	0	815247	7.88503e+07	9.96808e+07	0	5.1863e+07	1.21915e+07	1.65466e+06	3.8139e+07	1.48458e+08	4.05409e+06	3.03366e+06	194673	6.79702e+07	7.77604e+06	0
DJI	Middle East and North Africa (MENA)	FVC & LIC	point	2.52353e+07	7.22213e+07	4.6986e+07	0	0	0	0	0	43789.7	383821	0	755937	2.37735e+07	0	0	0	0	278196	0	2.45168e+06	343327	2.23909e+06	3.1927e+06	4472.35	2.14424e+06	47276.1	745496	475379	3.31711e+07	139298	95504.6	6128.64	1.93013e+06	194.651	0
EGY	Middle East and North Africa (MENA)	MIC	point	2.94166e+08	2.95482e+09	2.66065e+09	0	0	0	0	0	2.5943e+08	3.46324e+07	0	0	0	103609	0	0	0	0	0	0	5.00345e+07	2.31543e+08	3.16295e+08	0	2.26402e+07	8.78607e+06	1.03957e+08	1.03833e+08	1.57805e+09	1.4497e+07	9.63212e+06	618104	1.99593e+08	2.11702e+07	0
IRN	Middle East and North Africa (MENA)	MIC	point	1.82338e+08	1.01528e+09	8.32943e+08	0	0	0	0	0	6.99349e+07	0	0	5.12465e+07	0	0	0	0	5.744e+07	3.71637e+06	0	0	3.33346e+06	1.04236e+08	1.33275e+08	0	4.29673e+07	1.61165e+07	6.78442e+06	3.18761e+07	4.27729e+08	4.65095e+06	4.05913e+06	260479	4.59243e+07	1.17311e+07	0
IRQ	Middle East and North Africa (MENA)	FVC & LIC	point	6.02068e+07	7.93975e+08	7.33769e+08	0	0	0	0	0	3.74426e+07	0	0	1.61744e+07	0	629495	0	0	0	5.96032e+06	0	1.54214e+07	2.15958e+06	1.16722e+08	1.64494e+08	2.30423e+07	8.62764e+07	1.80471e+07	4.55086e+06	3.33795e+07	1.53478e+08	5.56979e+06	4.99675e+06	320647	1.00616e+08	4.69374e+06	0
JOR	Middle East and North Africa (MENA)	MIC	point	3.17942e+07	1.46448e+08	1.14653e+08	0	0	0	0	0	2.22403e+07	830560	0	7.1156e+06	0	32542.5	0	0	0	1.57518e+06	0	0	2.50807e+06	2.21479e+07	2.96449e+07	0	4.04564e+06	2.77811e+06	5.15056e+06	4.46041e+06	2.20823e+07	970844	902953	57943.5	1.90918e+07	811985	0
LBY	Middle East and North Africa (MENA)	FVC & LIC	point	1.25385e+07	9.68379e+07	8.42993e+07	0	0	0	0	2.03407e+06	7.28428e+06	1.15627e+06	0	0	1.58242e+06	216803	0	0	0	264699	0	2.1615e+07	3.0269e+06	1.02046e+07	1.47136e+07	475739	4.30513e+06	717567	6.65957e+06	5.81023e+06	6.04758e+06	478490	441890	28356.6	8.79653e+06	978160	0
LBN	Middle East and North Africa (MENA)	MIC	point	0	7.47289e+07	7.47289e+07	0	0	0	0	0	0	0	0	0	0	0	0	0	0	0	0	0	96134.3	8.78483e+06	1.18972e+07	0	8.56393e+06	1.35827e+06	197487	4.66652e+06	2.97984e+07	455275	363492	23325.7	7.57266e+06	951441	0
MAR	Middle East and North Africa (MENA)	MIC	point	6.47836e+07	7.21048e+08	6.56265e+08	0	0	0	0	0	2.08165e+07	1.2147e+07	0	2.18622e+07	0	0	0	0	3.71759e+06	6.24036e+06	0	0	410051	5.76219e+07	7.61409e+07	0	3.85552e+07	12197.3	842602	1.36599e+07	4.15399e+08	2.9753e+06	2.30928e+06	148189	4.67965e+07	1.3934e+06	0
PSE	Middle East and North Africa (MENA)	FVC & LIC	point	1.68412e+07	1.18189e+08	1.01348e+08	0	0	0	0	0	8.35954e+06	0	0	3.73371e+06	0	0	0	0	4.74791e+06	0	0	2.62259e+06	367261	1.30957e+07	1.8798e+07	56877.7	6.14063e+06	2.02481e+06	811298	2.36588e+06	4.52364e+07	531287	559903	35929.6	7.61821e+06	1.08302e+06	0
SYR	Middle East and North Africa (MENA)	FVC & LIC	point	8.6494e+06	4.85975e+08	4.77325e+08	0	0	0	0	12848.3	6.23914e+06	0	0	0	0	0	0	0	0	2.39741e+06	0	7.29451e+07	1.0215e+07	5.5488e+07	8.4578e+07	108129	5.37244e+07	8.57933e+06	2.19017e+07	2.64502e+07	8.62938e+07	3.00523e+06	2.57111e+06	164991	4.78315e+07	3.46866e+06	0
TUN	Middle East and North Africa (MENA)	MIC	point	2.36479e+06	9.75752e+07	9.52104e+07	0	0	0	0	0	2.36479e+06	0	0	0	0	0	0	0	0	0	0	0	103127	1.49106e+07	1.88369e+07	0	1.1893e+07	2.30541e+06	208455	9.28993e+06	2.15393e+07	766832	572875	36762	1.28531e+07	1.89409e+06	0
YEM	Middle East and North Africa (MENA)	FVC & LIC	point	7.59458e+07	1.53609e+09	1.46014e+09	0	0	0	0	0	3.65461e+07	2.20595e+06	0	2.53158e+07	0	2.07104e+06	0	0	0	9.80693e+06	0	2.32564e+08	3.25676e+07	8.79426e+07	1.37236e+08	9.03532e+06	6.1351e+07	1.24299e+07	7.38089e+07	1.60904e+07	7.05416e+08	1.16684e+07	3.9608e+06	254169	7.58078e+07	12019.6	0
AFG	Middle East and North Africa (MENA)	FVC & LIC	point	2.19615e+08	1.99358e+09	1.77397e+09	0	0	0	0	49283.6	8.81883e+07	2.47037e+07	0	3.11486e+07	7.3373e+07	1.88738e+06	0	0	0	265015	0	3.92887e+08	9.36468e+07	1.28772e+08	2.00991e+08	873503	1.61425e+08	1.08803e+07	1.21221e+08	1.99135e+07	5.05859e+08	1.74045e+07	6.01893e+06	386241	1.11004e+08	2.68347e+06	0
PAK	Middle East and North Africa (MENA)	FVC & LIC	point	1.73786e+08	5.80354e+09	5.62976e+09	0	0	0	0	14329.5	1.48341e+08	1.40098e+07	0	0	0	7.04973e+06	0	0	4.37046e+06	0	0	7.123e+08	3.34479e+07	6.20044e+08	1.1234e+09	2.75959e+06	8.91606e+07	72656.4	2.21935e+08	2.38646e+08	2.0551e+09	5.68659e+07	2.72759e+07	1.75032e+06	4.38287e+08	8.7075e+06	0
KHM	East Asia and Pacific (EAP)	Lower middle income	point	3.82105e+07	2.98623e+08	2.60413e+08	0	0	0	0	35375.3	2.79739e+07	3.48446e+06	0	0	2.57943e+06	151312	0	0	3.98608e+06	0	0	2.09165e+07	319363	2.67701e+07	3.20684e+07	571437	8.44849e+06	3.36693e+06	7.08022e+06	1.24036e+07	7.00246e+07	980661	1.2926e+06	99093.5	7.08202e+07	5.25079e+06	0
CHN	East Asia and Pacific (EAP)	Upper middle income	point	2.50816e+08	9.30215e+09	9.05133e+09	0	0	0	0	0	0	0	0	2.50096e+08	0	0	0	0	0	719975	0	2.46909e+07	376993	8.45723e+08	1.06485e+09	1.11721e+06	1.00342e+09	1.90081e+08	8.27825e+06	5.05135e+08	2.66993e+09	4.9706e+07	4.32043e+07	1.61792e+07	2.33312e+09	2.95519e+08	0
FJI	East Asia and Pacific (EAP)	Upper middle income	point	3.16643e+06	1.23301e+07	9.1637e+06	0	0	0	0	0	879344	0	0	459662	0	22066.9	0	0	1.58921e+06	216148	0	108332	1654.08	1.35114e+06	1.70097e+06	1785.11	892273	303677	37041.5	287399	1.72972e+06	62162.3	68738.8	19477.6	2.49449e+06	104827	0
IDN	East Asia and Pacific (EAP)	Upper middle income	point	6.63283e+08	4.51378e+09	3.8505e+09	0	0	0	0	53166	3.12014e+08	1.87311e+08	0	1.32135e+08	0	1.18744e+07	0	0	0	1.98958e+07	0	1.99839e+08	4.29433e+06	3.67536e+08	5.69517e+08	2.10343e+06	1.94646e+08	1.75538e+07	1.1646e+08	8.25311e+07	1.15842e+09	3.74169e+07	2.04802e+07	2.7119e+06	1.01393e+09	6.30595e+07	0
KIR	East Asia and Pacific (EAP)	Lower middle income	point	610506	2.75729e+06	2.14678e+06	0	0	0	0	0	290328	32474.3	0	74116.4	0	3104.48	0	0	210482	0	0	205017	3130.33	274206	359384	377.057	98684.6	36361.5	72082.7	46763.9	381654	13714.6	14446.3	3772.41	592688	44500.7	0
LAO	East Asia and Pacific (EAP)	Lower middle income	point	1.32525e+07	1.24976e+08	1.11724e+08	0	0	0	0	0	9.01408e+06	4.00372e+06	0	0	0	234747	0	0	0	0	0	1.36677e+07	208685	1.30991e+07	1.62222e+07	17019.9	8.19316e+06	3958.62	4.61574e+06	5.85849e+06	9.93564e+06	569512	657184	58399.4	3.61369e+07	2.48007e+06	0
MYS	East Asia and Pacific (EAP)	Upper middle income	point	0	4.01129e+08	4.01129e+08	0	0	0	0	0	0	0	0	0	0	0	0	0	0	0	0	2.16942e+06	33124.1	3.75559e+07	4.70457e+07	49359.1	4.41276e+07	8.4409e+06	731479	2.37981e+07	1.18493e+08	2.20581e+06	1.90853e+06	888276	1.03607e+08	1.00744e+07	0
MHL	East Asia and Pacific (EAP)	Upper middle income	point	164146	693645	529500	0	0	0	0	8484.05	35476.3	16451.4	0	0	100381	1193.51	0	0	0	2159.01	0	25240.5	385.385	60191.5	83353.1	1217.91	44281	809.597	9331.16	29354.1	90253.8	4512.9	3319.09	464.585	166052	10732.7	0
MNG	East Asia and Pacific (EAP)	Upper middle income	point	1.26491e+07	4.20621e+07	2.94131e+07	0	0	0	0	0	4.07283e+06	1.39898e+06	0	1.68058e+06	0	72341.7	0	0	5.37269e+06	51659.9	0	290695	4438.51	5.18281e+06	6.28189e+06	6590.8	2.77258e+06	91342.6	97672.4	1.05651e+06	1.90627e+06	247771	255007	78753.3	1.01752e+07	965538	0
MMR	East Asia and Pacific (EAP)	Lower middle income	point	2.4495e+08	6.93871e+08	4.48921e+08	0	0	0	0	545837	5.83429e+07	1.25211e+07	0	0	5.37038e+06	560337	0	0	1.67606e+08	3531.24	0	8.12762e+06	124097	7.14113e+07	9.09281e+07	1.8471e+06	3.76913e+07	6.37254e+06	2.82755e+06	3.65565e+07	1.01909e+08	4.19988e+06	3.65351e+06	338455	6.7462e+07	1.54727e+07	0
PNG	East Asia and Pacific (EAP)	Lower middle income	point	1.16561e+07	2.92987e+08	2.81331e+08	0	0	0	0	483685	7.13893e+06	2.06284e+06	0	0	1.82374e+06	146955	0	0	0	0	0	4.63709e+07	708014	2.07726e+07	2.75488e+07	593838	1.93242e+07	3.11911e+06	1.62768e+07	8.22282e+06	7.44819e+07	1.95327e+06	1.10662e+06	64523.6	5.73061e+07	3.48096e+06	0
PHL	East Asia and Pacific (EAP)	Lower middle income	point	6.32073e+08	2.26181e+09	1.62974e+09	0	0	0	0	0	2.02558e+08	4.68334e+07	0	4.74013e+07	606978	2.15535e+06	0	0	3.14678e+08	1.784e+07	0	2.16025e+08	3.29838e+06	1.92211e+08	2.67591e+08	348129	8.32701e+07	5.29578e+06	7.53064e+07	3.00784e+07	4.40785e+08	6.417e+06	1.07995e+07	532334	2.75573e+08	2.22068e+07	0
WSM	East Asia and Pacific (EAP)	Lower middle income	point	527279	3.96441e+06	3.43713e+06	0	0	0	0	0	387500	0	0	107176	0	12635.4	0	0	19967	0	0	29162	445.264	457173	582900	611.563	237824	102752	9969.39	67456.3	595024	17034.2	23585.5	3301.36	1.24566e+06	64224.8	0
SLB	East Asia and Pacific (EAP)	Lower middle income	point	597853	2.3295e+07	2.26971e+07	0	0	0	0	1331.93	0	44297	0	463581	0	0	0	0	0	88643.4	0	2.78908e+06	42585.3	1.88528e+06	2.46571e+06	1537.8	2.26806e+06	388931	962270	294583	5.96521e+06	111114	99609.7	12064.7	5.20097e+06	210103	0
THA	East Asia and Pacific (EAP)	Upper middle income	point	1.14927e+07	5.17113e+08	5.0562e+08	0	0	0	0	0	1.14927e+07	0	0	0	0	0	0	0	0	0	0	2.73016e+06	41685.8	4.82744e+07	5.85404e+07	720445	4.65091e+07	1.08499e+07	910201	3.78389e+07	1.43541e+08	3.1269e+06	2.37386e+06	968806	1.33176e+08	1.60183e+07	0
TLS	East Asia and Pacific (EAP)	Lower middle income	point	6.80547e+06	5.79185e+07	5.1113e+07	0	0	0	0	3147.69	2.01506e+06	537696	0	0	3.38979e+06	112809	0	0	746963	0	0	6.43458e+06	98246.4	2.56445e+06	3.49048e+06	1215.56	1.57071e+06	168921	2.26852e+06	1.07071e+06	2.6243e+07	109741	140271	9823.48	6.48906e+06	453260	0
TON	East Asia and Pacific (EAP)	Upper middle income	point	116706	1.49128e+06	1.37458e+06	0	0	0	0	0	116039	0	0	0	0	666.6	0	0	0	0	0	11203.9	171.067	195081	242442	254.364	137742	43845.7	3769.55	73640.2	73628.9	10928	9821.01	2698.95	538178	31174	0
VUT	East Asia and Pacific (EAP)	Lower middle income	point	559088	8.64028e+06	8.08119e+06	0	0	0	0	0	558414	0	0	0	0	674.237	0	0	0	0	0	771290	11776.4	813006	1.0859e+06	1139.3	550449	182728	268454	284160	1.65053e+06	47471.1	43806.2	7314.82	2.24287e+06	120293	0
VNM	East Asia and Pacific (EAP)	Lower middle income	point	1.62064e+08	1.11883e+09	9.56765e+08	0	0	0	0	0	1.20976e+08	0	0	3.60438e+07	0	0	0	0	0	5.04421e+06	0	2.97307e+07	453946	9.74509e+07	1.36397e+08	143105	3.27818e+07	2.4721e+07	6.02313e+06	2.24878e+07	8.58888e+07	8.49556e+06	5.50189e+06	846636	4.82597e+08	2.32451e+07	0
BGD	South Asia (SA)	Lower middle income	point	2.59496e+08	3.53335e+09	3.27385e+09	0	0	0	0	0	1.64519e+08	5.35694e+07	0	3.4372e+07	4.93291e+06	1.72092e+06	0	0	0	380800	0	2.95516e+08	4.93051e+07	3.10536e+08	4.18288e+08	2.86173e+07	2.24581e+08	123652	7.46242e+07	6.99923e+07	1.22633e+09	1.4627e+06	1.25927e+07	808091	5.4103e+08	2.00402e+07	0
BTN	South Asia (SA)	Lower middle income	point	686443	8.17044e+06	7.484e+06	0	0	0	0	0	592426	77382.3	0	0	16334.4	300.264	0	0	0	0	0	69767.4	10613.8	907687	1.2187e+06	1707.17	485485	60298.7	17440.2	392193	2.84417e+06	25444.2	37119.8	2382.02	1.24984e+06	161144	0
IND	South Asia (SA)	Lower middle income	point	1.91051e+09	3.18566e+10	2.99461e+10	0	0	0	0	1.33242e+07	1.76099e+09	3.96181e+07	0	8.86502e+07	0	7.23549e+06	0	0	0	694013	0	2.29756e+09	3.4953e+08	2.11261e+09	3.50665e+09	4.26455e+07	8.36539e+08	2.06469e+07	4.85662e+08	1.80383e+08	1.69151e+10	1.59447e+07	8.67811e+07	5.56884e+06	2.90897e+09	1.81457e+08	0
MDV	South Asia (SA)	Upper middle income	point	962366	4.49246e+06	3.53009e+06	0	0	0	0	0	426116	66068.9	0	0	0	9824.27	0	0	460357	0	0	24515.4	3729.55	496808	617168	864.532	170848	15384.9	5887.97	209350	1.54051e+06	6469.61	18877.5	1211.39	332450	86017.5	0
NPL	South Asia (SA)	Lower middle income	point	8.7066e+07	4.01501e+08	3.14435e+08	0	0	0	0	6965.53	3.8341e+07	8.49995e+06	0	1.15915e+07	777175	245838	0	0	2.73736e+07	229959	0	3.78082e+07	5.75179e+06	4.96631e+07	6.63891e+07	232716	2.16179e+07	16018.4	9.5006e+06	7.25273e+06	5.88981e+07	1.40951e+06	2.00843e+06	128883	4.72365e+07	6.52106e+06	0
LKA	South Asia (SA)	Lower middle income	point	1.28016e+07	3.20573e+08	3.07772e+08	0	0	0	0	2679.66	0	5.28208e+06	0	7.5168e+06	0	0	0	0	0	0	0	2.18773e+07	3.3282e+06	2.99275e+07	3.92734e+07	52936.1	3.10129e+07	1691.52	5.35794e+06	4.67956e+06	1.24603e+08	845940	1.19984e+06	76995	4.12089e+07	4.32571e+06	0
BLZ	Latin America and Caribbean (LAC)	Upper middle income	point	1.31426e+06	5.78069e+06	4.46643e+06	0	0	0	0	0	804954	199374	0	218478	0	4591.62	0	0	0	86858	0	0	196313	685807	474106	0	1.25745e+06	162780	140013	137136	398916	30157	27783.4	1782.89	888176	66009.3	0
BOL	Latin America and Caribbean (LAC)	Lower middle income	point	7.39033e+07	2.10793e+08	1.3689e+08	0	0	0	0	0	5.50408e+07	0	0	6.5643e+06	0	35105.2	0	0	1.11712e+07	1.09182e+06	0	0	2.25132e+06	2.41265e+07	1.71454e+07	0	2.39684e+07	1.11962e+07	1.63922e+06	4.13315e+06	2.44896e+07	1.16152e+06	1.00285e+06	64354	2.25285e+07	3.18302e+06	0
BRA	Latin America and Caribbean (LAC)	Upper middle income	point	1.26518e+08	1.76759e+09	1.64108e+09	0	0	0	0	0	1.44791e+07	0	0	7.27045e+07	0	0	0	0	0	3.93339e+07	0	0	2.07384e+07	2.33568e+08	1.58047e+08	0	6.16179e+08	1.0839e+08	1.47746e+07	4.50786e+07	9.46225e+07	1.14617e+07	9.26099e+06	594288	3.0249e+08	2.58699e+07	0
COL	Latin America and Caribbean (LAC)	Upper middle income	point	2.25451e+08	5.20783e+08	2.95331e+08	0	0	0	0	0	9.99199e+07	0	0	2.47458e+07	15146.5	0	0	0	9.6514e+07	4.25647e+06	0	0	5.31171e+06	6.41902e+07	4.34021e+07	0	9.548e+07	2.97881e+07	3.7807e+06	1.54246e+07	1.16847e+07	3.14987e+06	2.54279e+06	163174	8.64106e+06	1.17722e+07	0
CRI	Latin America and Caribbean (LAC)	Upper middle income	point	6.97188e+06	3.65682e+07	2.95964e+07	0	0	0	0	0	4.15827e+06	0	0	2.19717e+06	0	16192.5	0	0	0	600249	0	0	135358	4.77102e+06	3.21969e+06	0	9.66015e+06	2.21404e+06	95767.8	1.36687e+06	661139	221733	189186	12140.3	6.17886e+06	870407	0
CUB	Latin America and Caribbean (LAC)	Upper middle income	point	1.79442e+07	7.20473e+07	5.41031e+07	0	0	0	0	0	1.24188e+07	0	0	3.76893e+06	0	98807.4	0	0	0	1.65771e+06	0	0	264181	8.6994e+06	5.85941e+06	0	1.38565e+07	4.03705e+06	186734	2.33306e+06	5.88458e+06	350597	343352	22033.3	1.12664e+07	999749	0
DOM	Latin America and Caribbean (LAC)	Upper middle income	point	4.05043e+07	1.43161e+08	1.02657e+08	0	0	0	0	0	7.70116e+06	0	0	5.4859e+06	0	0	0	0	2.73172e+07	0	0	0	367687	1.80624e+07	1.26207e+07	0	4.30672e+07	8.38205e+06	268140	3.43132e+06	9.17432e+06	887592	735261	47182.5	2.25787e+06	3.35486e+06	0
ECU	Latin America and Caribbean (LAC)	Upper middle income	point	6.89947e+07	2.28832e+08	1.59838e+08	0	0	0	0	0	5.61884e+07	0	0	8.78887e+06	0	0	0	0	0	4.01745e+06	0	0	1.69931e+06	2.51825e+07	1.73937e+07	0	2.50722e+07	1.16862e+07	1.2195e+06	5.50164e+06	3.49096e+07	1.23825e+06	1.01729e+06	65280.4	3.26135e+07	2.2388e+06	0
SLV	Latin America and Caribbean (LAC)	Upper middle income	point	1.96116e+07	7.12565e+07	5.16449e+07	0	0	0	0	0	1.53511e+07	0	0	3.13426e+06	99459.5	208512	0	0	0	818240	0	0	275945	9.0428e+06	6.16942e+06	0	1.26407e+07	4.19641e+06	196614	1.95367e+06	3.51787e+06	282678	360825	23154.5	1.17112e+07	1.27362e+06	0
GRD	Latin America and Caribbean (LAC)	Upper middle income	point	66942.6	965642	898700	0	0	0	0	0	0	0	0	51587.2	0	0	0	0	0	15355.4	0	0	3660.83	121486	81998.5	0	324674	56376.7	2613.21	32149.8	87858.7	5957.85	4794.69	307.681	157334	19488.3	0
GTM	Latin America and Caribbean (LAC)	Upper middle income	point	1.10054e+08	3.72559e+08	2.62505e+08	0	0	0	0	0	8.19395e+07	1.47374e+07	0	1.00985e+07	100742	38529.7	0	0	0	3.13889e+06	0	0	4.32944e+07	3.53029e+07	2.50927e+07	0	3.37556e+07	2.83426e+07	3.16141e+07	6.37742e+06	5.01344e+06	2.67706e+06	1.46093e+06	93749.7	4.57201e+07	3.76028e+06	0
HTI	Latin America and Caribbean (LAC)	Lower middle income	point	3.17802e+07	1.97064e+08	1.65284e+08	0	0	0	0	0	1.64958e+07	3.0364e+06	0	6.31311e+06	5.10796e+06	149081	0	0	677909	0	0	0	1.14763e+07	2.2956e+07	7.36855e+06	0	5.07155e+07	8.29467e+06	8.66365e+06	3.97387e+06	1.58526e+07	1.85664e+06	976693	62675.5	2.92034e+07	3.8832e+06	0
HND	Latin America and Caribbean (LAC)	Lower middle income	point	5.06596e+07	1.83799e+08	1.33139e+08	0	0	0	0	0	2.22939e+07	5.76761e+06	0	5.89995e+06	0	469549	0	0	1.50347e+07	1.19396e+06	0	0	7.40808e+06	2.17976e+07	1.52359e+07	0	4.2577e+07	5.62495e+06	5.34108e+06	3.71205e+06	1.05699e+07	707399	891649	57218.1	1.65242e+07	2.69184e+06	0
JAM	Latin America and Caribbean (LAC)	Upper middle income	point	3.71168e+06	2.37176e+07	2.00059e+07	0	0	0	0	0	2.01281e+06	0	0	1.29461e+06	0	0	0	0	0	404258	0	0	99308.6	2.90793e+06	1.95777e+06	0	6.21691e+06	1.34946e+06	70711.2	801096	2.10205e+06	142526	113865	7306.87	3.76601e+06	470988	0
MEX	Latin America and Caribbean (LAC)	Upper middle income	point	3.35929e+08	1.89176e+09	1.55583e+09	0	0	0	0	0	2.83577e+08	0	0	4.98758e+07	0	1.15001e+06	0	0	0	1.32672e+06	0	0	1.30052e+08	1.8655e+08	7.65603e+07	0	6.17784e+08	6.51231e+07	5.67191e+07	3.11456e+07	4.33073e+07	8.27437e+06	7.47395e+06	479612	2.9447e+08	3.78939e+07	0
NIC	Latin America and Caribbean (LAC)	Lower middle income	point	3.15678e+07	9.98587e+07	6.82909e+07	0	0	0	0	0	1.2995e+07	243288	0	3.64777e+06	0	0	0	0	1.393e+07	751758	0	0	800693	1.22236e+07	8.48124e+06	0	2.32891e+07	5.48356e+06	576617	2.28888e+06	7.35618e+06	601083	495545	31799.7	5.01331e+06	1.64931e+06	0
PRY	Latin America and Caribbean (LAC)	Upper middle income	point	1.89245e+07	9.53747e+07	7.64503e+07	0	0	0	0	0	1.47237e+07	0	0	3.52045e+06	0	62935.5	0	0	0	617333	0	0	409601	1.25295e+07	8.67836e+06	0	2.27386e+07	5.81446e+06	295009	2.20874e+06	4.76623e+06	567214	506968	32532.7	1.62268e+07	1.67625e+06	0
PER	Latin America and Caribbean (LAC)	Upper middle income	point	2.02584e+08	4.01768e+08	1.99183e+08	0	0	0	0	0	1.20939e+08	1.49024e+06	0	1.65827e+07	0	49122	0	0	6.27875e+07	736270	0	0	2.64868e+06	4.98545e+07	3.42739e+07	0	4.21198e+07	2.19795e+07	1.89328e+06	1.03701e+07	6.06412e+06	2.41268e+06	2.00904e+06	128922	1.58604e+07	9.56812e+06	0
LCA	Latin America and Caribbean (LAC)	Upper middle income	point	106459	1.59657e+06	1.49011e+06	0	0	0	0	0	0	0	0	79598	0	0	0	0	0	26861.3	0	0	91200.8	181140	123483	0	485656	84059.9	65587.9	49334.8	131054	8888.04	7204.72	462.335	234591	27450.9	0
VCT	Latin America and Caribbean (LAC)	Upper middle income	point	55142.8	851158	796015	0	0	0	0	0	0	0	0	40027.4	0	0	0	0	0	15115.4	0	0	3284.79	108390	74045.1	0	291546	50299.5	2359.75	24802.2	78443.7	5320.14	4317.23	277.041	140374	12556	0
SUR	Latin America and Caribbean (LAC)	Upper middle income	point	691587	9.02996e+06	8.33837e+06	0	0	0	0	0	306060	0	0	301348	0	0	0	0	0	84179.4	0	0	484152	1.00712e+06	703725	0	2.52245e+06	467367	349862	188836	1.0985e+06	49553.3	41071.3	2635.59	1.30431e+06	118781	0
ALB	Eastern Europe and Central Asia (EECA)	Upper middle income	point	2.34376e+06	1.66711e+07	1.43273e+07	0	0	0	0	0	1.35162e+06	0	0	0	0	6794.17	0	0	985342	0	0	0	34636.8	2.45113e+06	1.95598e+06	0	1.67237e+06	790154	34809.8	1.77508e+06	1.86998e+06	90518.3	93127	5976.06	2.92375e+06	629824	0
ARM	Eastern Europe and Central Asia (EECA)	Upper middle income	point	2.30806e+06	2.60034e+07	2.36953e+07	0	0	0	0	0	1.99988e+06	0	0	0	0	4892.38	0	0	303289	0	0	0	54183.9	3.08999e+06	2.50451e+06	0	1.90201e+06	996098	55059.3	2.06765e+06	7.64293e+06	117021	118468	7602.2	4.40618e+06	733631	0
AZE	Eastern Europe and Central Asia (EECA)	Upper middle income	point	4.20747e+06	1.04084e+08	9.9877e+07	0	0	0	0	0	1.61753e+06	2.18837e+06	0	0	0	0	0	0	401569	0	0	0	98986.8	1.1544e+07	9.94455e+06	0	1.19686e+07	2.02793e+06	104106	8.10444e+06	3.52319e+07	453729	471397	30250.1	1.70215e+07	2.87557e+06	0
BIH	Eastern Europe and Central Asia (EECA)	Upper middle income	point	600331	1.85345e+07	1.79342e+07	0	0	0	0	0	600331	0	0	0	0	0	0	0	0	0	0	0	19377.8	2.27446e+06	1.89271e+06	0	2.11547e+06	733200	19814.1	1.69005e+06	4.98927e+06	89207.4	90265.1	5792.41	3.41489e+06	599653	0
GEO	Eastern Europe and Central Asia (EECA)	Upper middle income	point	1.19187e+06	2.35612e+07	2.23694e+07	0	0	0	0	0	1.1675e+06	0	0	0	0	24369.8	0	0	0	0	0	0	149422	3.96231e+06	3.25066e+06	0	3.52135e+06	1.2773e+06	153135	2.58938e+06	297110	136410	154562	9918.43	5.94904e+06	918749	0
KAZ	Eastern Europe and Central Asia (EECA)	Upper middle income	point	3.61918e+07	3.05349e+08	2.69157e+08	0	0	0	0	0	2.14985e+07	0	0	1.19233e+07	0	0	0	0	0	2.76996e+06	0	0	1.59356e+07	3.75537e+07	3.15714e+07	0	2.58819e+07	1.21059e+07	1.65254e+07	7.46938e+06	5.88701e+07	1.47324e+06	1.49746e+06	96093.8	5.63834e+07	3.79362e+06	0
MDA	Eastern Europe and Central Asia (EECA)	Upper middle income	point	2.52135e+06	1.87039e+07	1.61826e+07	0	0	0	0	0	1.07577e+06	0	0	1.40286e+06	0	18884.7	0	0	0	23830.1	0	0	40091	2.82629e+06	2.30412e+06	0	2.3124e+06	911091	41005.5	865094	1.71592e+06	134514	109452	7023.69	4.24342e+06	672163	0
MNE	Eastern Europe and Central Asia (EECA)	Upper middle income	point	176805	4.20363e+06	4.02683e+06	0	0	0	0	0	176805	0	0	0	0	0	0	0	0	0	0	0	9091.49	637303	516129	0	574829	205443	9185.36	395412	531173	24936	24597.6	1578.46	956853	140298	0
SRB	Eastern Europe and Central Asia (EECA)	Upper middle income	point	1.92421e+06	3.62706e+07	3.43464e+07	0	0	0	0	0	1.92421e+06	0	0	0	0	0	0	0	0	0	0	0	250820	5.41806e+06	4.43248e+06	0	4.58318e+06	1.74658e+06	255210	3.897e+06	3.80902e+06	212125	210938	13536.1	8.13473e+06	1.38271e+06	0
TJK	Eastern Europe and Central Asia (EECA)	Lower middle income	point	4.92626e+07	2.24237e+08	1.74974e+08	0	0	0	0	0	1.49832e+07	1.48447e+07	0	7.21617e+06	0	209779	0	0	1.20088e+07	0	0	0	1.19687e+06	2.45137e+07	1.71431e+07	0	2.174e+07	20437.8	384077	4.56092e+06	6.03455e+07	870421	1.01922e+06	65404.5	3.9499e+07	3.61532e+06	0
TUR	Eastern Europe and Central Asia (EECA)	Upper middle income	point	1.22788e+08	7.364e+08	6.13613e+08	0	0	0	0	0	1.22788e+08	0	0	0	0	0	0	0	0	0	0	0	1.20436e+07	9.83276e+07	8.19582e+07	0	1.65238e+07	3.16971e+07	1.2355e+07	6.52376e+07	1.1551e+08	5.02952e+06	3.90262e+06	250435	1.4763e+08	2.31472e+07	0
UKR	Eastern Europe and Central Asia (EECA)	Lower middle income	point	8.39469e+06	2.01159e+08	1.92764e+08	0	0	0	0	0	6.69556e+06	0	0	0	0	0	0	0	1.69913e+06	0	0	0	191935	2.29585e+07	1.88997e+07	0	2.03614e+07	7.40097e+06	197854	2.45259e+07	5.45021e+07	899117	899303	57709.3	3.31677e+07	8.70212e+06	0
UZB	Eastern Europe and Central Asia (EECA)	Lower middle income	point	1.05589e+08	6.96503e+08	5.90914e+08	0	0	0	0	0	3.23296e+07	3.66915e+07	0	2.32423e+07	0	753192	0	0	0	1.25722e+07	0	0	4.42052e+07	8.35298e+07	7.02422e+07	0	6.98963e+07	26532.4	4.56645e+07	1.45683e+07	1.29339e+08	2.69437e+06	3.33921e+06	214281	1.25412e+08	1.78209e+06	0
BLR	Eastern Europe and Central Asia (EECA)	Upper middle income	point	1.81079e+06	4.22115e+07	4.04007e+07	0	0	0	0	0	1.7855e+06	0	0	0	0	25287.3	0	0	0	0	0	0	49656.7	6.00689e+06	4.80147e+06	0	5.23268e+06	1.9364e+06	50264.7	5.4562e+06	5.45311e+06	215452	229101	14701.7	9.0188e+06	1.93594e+06	0
KGZ	Eastern Europe and Central Asia (EECA)	Lower middle income	point	2.10421e+07	9.64414e+07	7.53994e+07	0	0	0	0	0	9.53784e+06	6.14043e+06	0	4.4936e+06	0	171905	0	0	698286	0	0	0	108630	1.40223e+07	1.20992e+07	0	8.70666e+06	5450.25	113996	2.8331e+06	1.37085e+07	417725	574864	36889.6	2.05112e+07	2.26094e+06	0
TKM	Eastern Europe and Central Asia (EECA)	Upper middle income	point	1.9108e+07	1.13984e+08	9.48762e+07	0	0	0	0	0	1.15442e+07	0	0	4.65905e+06	0	84277.7	0	0	123223	2.69731e+06	0	0	5.87222e+06	1.36544e+07	1.1532e+07	0	6.41691e+06	4.40167e+06	6.2052e+06	2.92625e+06	2.21898e+07	470252	546231	35052.3	2.04065e+07	219716	0
MKD	Eastern Europe and Central Asia (EECA)	Upper middle income	point	3.02864e+06	1.13838e+07	8.35515e+06	0	0	0	0	0	1.19737e+06	342165	0	0	0	30356.9	0	0	1.36983e+06	88915.5	0	0	491736	1.45509e+06	1.26061e+06	0	696026	209505	539748	1.10561e+06	998583	66112.1	58903	3779.87	1.14555e+06	323896	0
BEN	Africa West (AFW)	Lower middle income	low	4.22462e+07	3.88113e+08	3.41584e+08	0	0	0	0	8.16431e+06	1.70137e+07	5.0106e+06	0	4.54125e+06	398501	388278	0	0	823267	1.77938e+06	0	8.30964e+07	9.59346e+06	3.17117e+07	3.74094e+07	1.5718e+06	1.0214e+07	508698	2.73892e+07	2.89274e+06	3.54495e+07	2.31642e+06	435543	113365	3.48766e+07	8.62915e+06	0
BFA	Africa West (AFW)	Low income	low	1.71668e+08	7.58983e+08	5.87524e+08	0	0	0	0	8.10634e+06	5.80333e+06	3.29677e+06	0	2.9301e+07	8.79728e+07	1.30479e+06	0	0	1.90026e+07	1.76429e+06	0	7.80005e+07	3.34987e+06	4.99959e+07	5.63017e+07	5.66546e+06	6.78573e+06	9145.87	2.99041e+07	1.86779e+07	1.69753e+08	4.34543e+06	1.2527e+06	37571.1	6.27535e+07	1.4975e+07	0
CPV	Africa West (AFW)	Lower middle income	low	427103	5.97161e+06	5.50214e+06	0	0	0	0	0	28154.1	0	0	133557	0	0	0	0	79599	139404	0	756056	87300.2	476033	454467	970.718	287575	63340.6	228076	83625.9	1.53786e+06	45509.9	5349.98	1392.52	472455	181609	0
CMR	Africa West (AFW)	Lower middle income	low	1.51478e+08	8.21015e+08	6.56564e+08	0	0	0	0	8.7725e+06	2.79954e+07	1.08412e+07	0	9.36551e+06	1.79947e+07	1.80628e+06	0	0	5.32079e+07	4.93041e+06	0	1.53668e+08	1.77427e+07	6.55542e+07	7.53417e+07	5.00462e+06	2.59708e+07	533609	5.00463e+07	5.96827e+06	9.86041e+07	4.81919e+06	878184	228578	3.16242e+07	1.68045e+07	0
CAF	Africa West (AFW)	Low income	low	1.84856e+07	2.35531e+08	2.14628e+08	0	0	0	0	3.54641e+06	4.65547e+06	1.3948e+06	0	0	6.40093e+06	287994	0	0	0	0	0	6.25444e+07	7.21872e+06	1.43643e+07	1.98242e+07	1.42553e+06	8.36001e+06	1.07745e+06	2.14547e+07	2.71941e+06	2.11964e+07	1.37104e+06	229328	59690.7	1.60879e+07	4.20288e+06	0
TCD	Africa West (AFW)	Low income	low	1.38274e+08	8.72256e+08	7.32587e+08	0	0	0	0	1.20718e+07	9.08694e+06	5.30189e+06	0	6.76196e+06	8.78215e+07	71163.9	0	0	6.45172e+06	0	0	6.47053e+07	1.68028e+07	5.35137e+07	6.91248e+07	5.76641e+06	2.63193e+07	29993	6.24799e+07	4.33612e+06	2.74554e+08	1.01247e+07	1.64094e+06	43686.9	3.28331e+07	1.50227e+07	0
COG	Africa West (AFW)	Lower middle income	low	2.5454e+07	2.15382e+08	1.87677e+08	0	0	0	0	2.71008e+06	5.37706e+06	157418	0	1.65288e+06	558619	446695	0	0	9.54394e+06	2.36134e+06	0	5.09421e+07	5.88081e+06	1.24678e+07	1.53825e+07	1.14068e+06	5.67659e+06	1.74373e+06	1.6361e+07	1.05426e+06	3.85691e+07	1.63294e+06	179869	46817.3	6.43344e+06	2.48897e+06	0
CIV	Africa West (AFW)	Lower middle income	low	5.13142e+07	6.19485e+08	5.64683e+08	0	0	0	0	0	1.35626e+07	9.96759e+06	0	1.0174e+07	0	861728	0	0	0	9.87699e+06	0	1.14748e+08	1.32497e+07	7.44477e+07	7.78828e+07	166354	4.15037e+07	1.97708e+06	3.53535e+07	6.48506e+06	1.05252e+07	5.05794e+06	921361	239817	8.34058e+07	1.4675e+07	0
GNQ	Africa West (AFW)	Upper middle income	low	1.95164e+06	3.80513e+07	3.57041e+07	0	0	0	0	353170	0	51517.7	0	0	0	1070.43	0	0	1.46034e+06	0	0	266827	30818.5	3.96143e+06	4.37163e+06	627983	2.77423e+06	482315	87291.3	794939	1.28136e+07	379323	51156.7	13315.3	3.28765e+06	1.2286e+06	0
GAB	Africa West (AFW)	Upper middle income	low	5.80152e+06	3.61727e+07	2.99443e+07	0	0	0	0	763576	1.5849e+06	0	0	0	0	30388.4	0	0	3.10676e+06	0	0	742973	85804	4.96456e+06	5.18983e+06	465575	2.1522e+06	655352	234892	907812	4.69002e+06	587994	60787.5	15822.1	3.13443e+06	1.67353e+06	0
GMB	Africa West (AFW)	Low income	low	7.23072e+06	6.46114e+07	5.69058e+07	0	0	0	0	893831	4.34771e+06	261831	0	861875	0	250502	0	0	74030.5	0	0	1.34844e+07	1.55692e+06	5.53634e+06	6.04225e+06	542046	576985	564204	4.23883e+06	548545	5.4982e+06	640525	70771.8	18420.9	6.14387e+06	1.90564e+06	0
GHA	Africa West (AFW)	Lower middle income	low	1.38624e+08	6.78596e+08	5.20328e+08	0	0	0	0	1.59473e+07	3.09547e+07	4.90224e+06	0	3.466e+06	0	2.07517e+06	0	0	6.0197e+07	8.9647e+06	0	1.08025e+08	1.24726e+07	6.30363e+07	6.78977e+07	1.71065e+06	1.95798e+07	4.60232e+06	3.46171e+07	2.19448e+06	7.85423e+07	4.40432e+06	789378	205463	2.35459e+07	1.56497e+07	0
GIN	Africa West (AFW)	Lower middle income	low	7.26735e+07	4.44652e+08	3.72016e+08	0	0	0	0	6.95743e+06	6.14973e+06	5.9202e+06	0	4.66749e+06	2.30832e+07	1.39773e+06	0	0	1.24973e+07	2.35129e+06	0	5.27363e+07	6.08948e+06	3.31481e+07	3.71289e+07	2.40788e+06	1.84796e+07	24052.5	1.74471e+07	2.97132e+06	1.06998e+08	2.7032e+06	430848	112143	2.73584e+07	8.44637e+06	0
GNB	Africa West (AFW)	Low income	low	2.37926e+07	1.04628e+08	7.91598e+07	0	0	0	0	153555	2.10873e+07	1.35357e+06	0	0	221227	358943	0	0	0	0	0	7.69828e+06	1.30132e+07	4.11764e+06	8.09145e+06	0	9.64804e+06	184196	1.17546e+07	981199	5.6189e+06	463626	59359.7	7799.84	4.61281e+06	597993	0
LBR	Africa West (AFW)	Low income	low	2.23418e+07	1.5076e+08	1.25728e+08	0	0	0	0	2.7666e+06	4.59622e+06	155327	0	1.74437e+06	1.27959e+06	470521	0	0	8.08667e+06	846272	0	4.23787e+07	4.89238e+06	1.04984e+07	1.32217e+07	651858	4.68353e+06	1.4512e+06	1.40276e+07	1.1109e+06	4.98903e+06	1.05924e+06	153487	39950.3	5.41751e+06	3.18419e+06	0
MLI	Africa West (AFW)	Low income	low	2.21714e+08	9.01959e+08	6.72084e+08	0	0	0	0	1.60877e+07	1.46424e+07	9.73944e+06	0	8.96088e+06	1.4202e+08	509994	0	0	9.63522e+06	3.04145e+06	0	1.1249e+08	1.12765e+07	6.73644e+07	1.27564e+08	2.33252e+06	4.73522e+07	1.46336e+06	2.70348e+07	5.74427e+06	1.30497e+08	1.97022e+06	909783	236803	1.69571e+07	1.54009e+07	0
MRT	Africa West (AFW)	Lower middle income	low	1.2126e+07	1.16952e+08	1.04986e+08	0	0	0	0	391660	2.20858e+06	0	0	1.68691e+06	4.15372e+06	122873	0	0	2.42154e+06	0	0	1.51306e+07	1.7473e+06	1.28214e+07	1.38791e+07	906323	7.20392e+06	1.69255e+06	4.85909e+06	1.07644e+06	9.93845e+06	1.13481e+06	162133	42200.7	1.2452e+07	3.73859e+06	0
NER	Africa West (AFW)	Low income	low	3.88212e+08	1.39049e+09	9.90014e+08	0	0	0	0	1.03411e+07	3.03655e+07	1.2097e+07	0	8.83971e+06	2.75761e+08	3.35971e+06	0	0	2.50283e+07	833779	0	2.00524e+08	2.00307e+07	7.16286e+07	8.84561e+07	8.66016e+06	3.02689e+07	388450	5.88755e+07	5.68096e+06	2.75399e+08	5.52894e+06	1.02835e+06	267664	6.04374e+07	1.90279e+07	0
NGA	Africa West (AFW)	Lower middle income	low	8.54333e+08	4.75469e+09	3.8855e+09	0	0	0	0	2.78854e+07	9.92711e+07	5.18522e+07	0	2.17307e+07	6.20812e+07	8.94709e+06	0	0	4.0276e+08	8.88891e+07	0	7.80182e+08	8.59127e+07	8.06522e+07	1.71994e+08	1.65542e+07	2.56782e+08	1.42033e+07	1.84337e+08	1.38277e+07	7.05469e+08	8.72365e+06	3.77704e+06	3.12298e+06	6.11901e+08	3.73576e+08	0
SEN	Africa West (AFW)	Lower middle income	low	5.24227e+07	4.0817e+08	3.53469e+08	0	0	0	0	8.38215e+06	2.31622e+07	4.13492e+06	0	2.09515e+06	0	1.03303e+06	0	0	1.78407e+06	6.56683e+06	0	6.81398e+07	7.86793e+06	3.84028e+07	4.21265e+07	2.12834e+06	8.90694e+06	1.89663e+06	2.18704e+07	1.33311e+06	4.87357e+07	3.0492e+06	490913	127777	4.16086e+07	7.57424e+06	0
SLE	Africa West (AFW)	Low income	low	7.71001e+07	3.54128e+08	2.74259e+08	0	0	0	0	9.37478e+06	8.05079e+06	3.64361e+06	0	1.33642e+06	0	611705	0	0	4.79349e+07	853198	0	5.92288e+07	6.45726e+06	3.37174e+07	8.90236e+06	1.70162e+06	5.25724e+06	882602	2.18606e+07	2.75392e+06	1.92916e+07	330717	67032.6	80567.4	7.15467e+07	5.21439e+06	0
TGO	Africa West (AFW)	Low income	low	4.7356e+07	2.61592e+08	2.07413e+08	0	0	0	0	5.67703e+06	2.08504e+07	1.86336e+06	0	714011	1.42627e+06	6338.08	0	0	1.21798e+07	968825	0	5.61109e+07	1.14252e+07	1.93086e+07	2.2895e+07	1.35401e+06	9.12692e+06	4507.48	1.84083e+07	453610	1.46774e+07	4.48761e+06	39585.8	130962	1.20682e+07	5.6762e+06	0
AGO	Eastern and Southern Africa (AFE)	Lower middle income	low	6.04063e+07	1.15109e+09	1.07895e+09	0	0	0	0	5.18941e+06	1.63092e+07	1.30599e+06	0	0	2.07214e+06	0	0	0	1.99003e+07	0	0	1.88305e+08	2.21276e+07	1.71927e+08	7.3451e+07	5.51141e+06	7.96324e+07	1.75935e+07	5.27023e+07	1.75958e+07	1.07046e+08	6.40439e+06	4.31545e+06	1.28645e+06	1.13345e+08	4.65466e+07	0
BWA	Eastern and Southern Africa (AFE)	Upper middle income	low	1.16509e+06	4.40079e+07	4.24109e+07	0	0	0	0	0	0	726798	0	0	0	0	0	0	0	0	0	3.82822e+06	449816	7.34661e+06	2.8429e+06	91261.4	3.74114e+06	230915	1.01676e+06	1.05019e+06	7.42008e+06	222124	167807	50024.2	5.51433e+06	2.77778e+06	0
BDI	Eastern and Southern Africa (AFE)	Low income	low	3.18389e+07	4.57417e+08	4.21804e+08	0	0	0	0	229067	435008	2.03122e+07	0	4.33635e+06	2.55454e+06	583265	0	0	730588	0	0	1.37348e+08	9.71743e+06	5.10065e+07	2.38148e+07	604478	1.78966e+07	5.03999e+06	3.7984e+07	2.77487e+06	2.43149e+07	6.46202e+06	1.4007e+06	417555	2.28436e+07	1.64893e+07	0
COM	Eastern and Southern Africa (AFE)	Lower middle income	low	4.83475e+06	2.43046e+07	1.92189e+07	0	0	0	0	87722.2	1.32379e+06	220522	0	0	2.78179e+06	326.156	0	0	0	0	0	1.74834e+06	205413	2.96239e+06	1.20816e+06	80562.8	509282	148445	480403	356213	5.6758e+06	114786	70625.7	21053.8	2.22328e+06	942244	0
COD	Eastern and Southern Africa (AFE)	Low income	low	4.69627e+08	5.51645e+09	5.0401e+09	0	0	0	0	4.4712e+07	1.13815e+08	6.20502e+07	0	0	1.70073e+08	259322	0	0	0	0	0	1.40759e+09	1.54588e+08	4.74762e+08	2.36885e+08	2.45588e+07	1.83187e+08	1.40623e+07	4.03084e+08	5.82388e+07	9.54006e+08	1.14238e+07	1.37988e+07	4.11349e+06	3.65003e+08	1.45819e+07	0
ERI	Eastern and Southern Africa (AFE)	Low income	low	6.32917e+06	1.0657e+08	9.9888e+07	0	0	0	0	42622.5	3.57718e+06	1.55696e+06	0	0	0	0	0	0	0	0	0	1.94872e+07	2.28952e+06	1.26313e+07	5.28938e+06	175312	4.00095e+06	190755	5.31096e+06	1.52462e+06	1.90038e+07	429902	311768	92939.6	9.4802e+06	4.03251e+06	0
SWZ	Eastern and Southern Africa (AFE)	Lower middle income	low	2.11009e+06	4.09378e+07	3.87121e+07	0	0	0	0	77.6804	847288	896708	0	0	0	0	0	0	0	0	0	5.90246e+06	693468	6.23152e+06	1.37171e+06	54135.6	1.42074e+06	91344.4	1.37731e+06	605239	8.79376e+06	181453	80852.1	24102.4	4.67746e+06	1.60077e+06	0
ETH	Eastern and Southern Africa (AFE)	Low income	low	3.02093e+08	3.1109e+09	2.81222e+09	0	0	0	0	75965.3	6.76877e+07	5.57056e+07	0	4.0514e+07	6.16124e+07	3.36258e+06	0	0	2.69542e+07	0	0	3.92412e+08	4.61167e+07	5.00097e+08	2.06974e+08	7.09573e+06	2.10782e+08	1.03926e+07	1.08047e+08	2.58036e+07	3.1578e+08	1.17289e+07	1.21446e+07	3.62037e+06	3.54217e+08	1.53348e+08	0
KEN	Eastern and Southern Africa (AFE)	Lower middle income	low	3.50915e+08	1.57576e+09	1.18185e+09	0	0	0	0	2.52761e+06	9.85121e+07	2.01909e+07	0	1.71271e+07	5.5783e+06	2.22181e+06	0	0	1.55314e+07	1.36354e+08	0	2.27098e+08	3.4004e+07	1.87139e+08	7.73304e+07	2.02244e+06	4.92447e+07	6.62971e+06	6.20136e+07	1.08727e+07	5.04633e+07	3.23775e+06	4.54696e+06	1.35547e+06	6.80636e+07	2.41921e+08	0
LSO	Eastern and Southern Africa (AFE)	Lower middle income	low	5.57713e+06	4.87979e+07	4.25662e+07	0	0	0	0	0	2.97952e+06	713951	0	691117	287206	25782.6	0	0	0	0	0	1.05725e+07	1.24221e+06	6.3412e+06	2.6747e+06	6604.75	1.05876e+06	164403	2.95298e+06	435446	3.03681e+06	153090	155967	46494.5	4.75957e+06	2.58818e+06	0
MDG	Eastern and Southern Africa (AFE)	Low income	low	2.71553e+07	8.57123e+08	8.28257e+08	0	0	0	0	5.77198e+06	8.70389e+06	534384	0	0	1.35064e+06	49982	0	0	3.63383e+06	0	0	3.15292e+08	9.37405e+06	6.17227e+07	2.23369e+07	3.02089e+06	9.44013e+06	588680	8.7866e+07	1.37688e+07	6.94225e+07	536054	2.9976e+06	893598	7.62061e+07	3.64246e+07	0
MWI	Eastern and Southern Africa (AFE)	Low income	low	7.85018e+07	6.28498e+08	5.44765e+08	0	0	0	0	7.00695e+06	3.21925e+07	9.93652e+06	0	6.99689e+06	3.68752e+06	1.52108e+06	0	0	1.87739e+06	1.16605e+06	0	1.42694e+08	1.67639e+07	8.06696e+07	3.44847e+07	1.03906e+06	1.91988e+07	1.34012e+06	3.88387e+07	4.46049e+06	3.36675e+07	3.22565e+06	2.03278e+06	605980	5.9088e+07	2.55916e+07	0
MUS	Eastern and Southern Africa (AFE)	Upper middle income	low	72108.1	9.41103e+06	9.30595e+06	0	0	0	0	0	0	0	0	0	0	0	0	0	0	0	0	459525	53973.8	1.45358e+06	516955	1276.54	698075	157459	118282	369813	2.10238e+06	43638.9	30650.2	9136.95	1.09078e+06	978064	0
MOZ	Eastern and Southern Africa (AFE)	Low income	low	1.36048e+08	1.2945e+09	1.15117e+09	0	0	0	0	1.12976e+07	7.3837e+07	1.16938e+07	0	1.10996e+07	0	1.66207e+06	0	0	0	5.05359e+06	0	2.42238e+08	2.8453e+07	1.48567e+08	6.6219e+07	6.78836e+06	2.51149e+07	7.43632e+06	6.7813e+07	7.10742e+06	2.15061e+08	2.72694e+06	3.89833e+06	1.16211e+06	1.115e+08	3.81994e+07	0
NAM	Eastern and Southern Africa (AFE)	Upper middle income	low	6.79444e+06	6.51978e+07	5.75583e+07	0	0	0	0	17850.4	4.67826e+06	1.17478e+06	0	0	0	1072.09	0	0	0	0	0	5.44046e+06	639277	9.26454e+06	3.82771e+06	241258	1.26579e+06	73580.1	1.47951e+06	1.25082e+06	1.55699e+07	380953	225353	67178.6	6.95355e+06	3.30845e+06	0
RWA	Eastern and Southern Africa (AFE)	Low income	low	5.72932e+07	3.80163e+08	3.16578e+08	0	0	0	0	239859	2.56177e+07	4.80758e+06	0	4.37483e+06	0	52797.4	0	0	1.72184e+07	129292	0	9.19593e+07	9.47579e+06	4.77373e+07	2.01748e+07	160304	2.91307e+06	161740	2.48732e+07	2.77041e+06	5.92485e+06	156466	592815	628677	4.88678e+07	1.63701e+07	0
STP	Eastern and Southern Africa (AFE)	Lower middle income	low	535294	6.57667e+06	5.9755e+06	0	0	0	0	0	463512	0	0	0	0	14477.2	0	0	0	0	0	1.55807e+06	183059	792592	334478	825.941	77918.8	91049.7	412373	100331	593917	19744.5	19885.6	5928	595016	265380	0
SOM	Eastern and Southern Africa (AFE)	Low income	low	9.03577e+07	9.66858e+08	8.66778e+08	0	0	0	0	102653	6.34623e+06	3.99098e+06	0	0	7.0797e+07	0	0	0	0	0	0	1.76643e+08	2.07455e+07	8.89153e+07	4.22802e+07	2.85067e+06	4.66266e+07	7.07639e+06	5.10935e+07	8.78571e+06	1.96708e+08	2.88618e+06	2.46198e+06	733929	6.67152e+07	2.32465e+07	0
ZAF	Eastern and Southern Africa (AFE)	Upper middle income	low	1.50067e+08	1.07532e+09	9.21149e+08	0	0	0	0	0	5.52302e+07	9.25156e+06	0	1.73646e+07	0	1.41363e+06	0	0	0	4.1523e+07	0	2.56277e+08	3.01064e+07	1.34628e+08	5.52082e+07	2.04492e+06	2.99112e+07	8.23936e+06	6.80654e+07	1.08819e+07	4.86316e+07	2.44884e+06	3.25402e+06	970037	1.01061e+08	3.22278e+07	0
SSD	Eastern and Southern Africa (AFE)	Low income	low	1.84082e+08	6.60584e+08	4.68705e+08	0	0	0	0	488775	1.30504e+07	5.59229e+06	0	0	1.56298e+08	45222	0	0	0	0	0	1.18228e+08	1.38852e+07	3.58343e+07	1.87701e+07	1.42024e+06	1.25074e+07	29898	3.4316e+07	5.10616e+06	1.20069e+08	1.01825e+06	1.09544e+06	326557	2.68968e+07	1.35076e+07	0
SDN	Eastern and Southern Africa (AFE)	Low income	low	1.25052e+08	1.52925e+09	1.37777e+09	0	0	0	0	107001	7.93892e+07	1.18511e+07	0	7.79655e+06	0	1.08321e+06	0	0	0	4.07254e+06	0	8.54925e+07	1.00468e+07	1.99878e+08	8.39764e+07	1.9896e+06	4.40551e+07	1.22971e+07	2.36914e+07	1.6138e+07	5.35493e+08	4.21327e+06	4.92032e+06	1.46677e+06	1.50007e+08	5.58468e+07	0
TZA	Eastern and Southern Africa (AFE)	Lower middle income	low	2.13668e+08	2.64823e+09	2.41399e+09	0	0	0	0	0	9.55713e+07	3.26054e+07	0	2.17906e+07	0	4.05741e+06	0	0	6.06514e+06	0	0	2.667e+08	5.79303e+07	6.75966e+08	1.22608e+08	350984	2.20567e+08	42289.6	7.19039e+07	1.38911e+07	2.89486e+08	1.14683e+07	1.04928e+07	2.16969e+06	2.82693e+08	8.26353e+07	0
UGA	Eastern and Southern Africa (AFE)	Low income	low	6.69604e+07	1.23242e+09	1.16111e+09	0	0	0	0	1.60891e+07	1.18667e+06	6.22362e+06	0	1.45899e+07	5.89508e+06	2.88153e+06	0	0	0	3.25879e+06	0	1.5172e+08	2.11022e+07	2.10549e+08	8.45389e+07	2.65839e+06	1.38694e+08	2.26072e+06	3.81226e+07	9.29044e+06	1.46669e+08	2.79526e+06	4.9882e+06	1.487e+06	1.17408e+08	5.7766e+07	0
ZMB	Eastern and Southern Africa (AFE)	Lower middle income	low	8.15825e+07	7.33161e+08	6.44473e+08	0	0	0	0	8.40096e+06	2.76096e+07	1.64489e+07	0	3.14396e+06	0	776795	0	0	5.20856e+06	0	0	1.57306e+08	1.72271e+07	8.13286e+07	3.60032e+07	750744	2.09962e+07	4.38118e+06	4.35081e+07	6.51234e+06	9.57492e+07	1.03645e+06	2.12622e+06	633837	5.9481e+07	2.57277e+07	0
ZWE	Eastern and Southern Africa (AFE)	Lower middle income	low	2.95131e+07	3.80676e+08	3.44569e+08	0	0	0	0	1.31528e+06	1.52737e+07	1.50065e+06	0	0	1.53729e+06	397194	0	0	0	2.37942e+06	0	6.91907e+07	8.12926e+06	6.10876e+07	2.53672e+07	2.34677e+06	2.0297e+07	5.46002e+06	1.9103e+07	7.38303e+06	1.09575e+07	1.55032e+06	1.49012e+06	444212	4.58476e+07	1.7647e+07	0
DZA	Middle East and North Africa (MENA)	MIC	low	2.035e+07	4.84471e+08	4.5738e+08	0	0	0	0	0	2.035e+07	0	0	0	0	0	0	0	0	0	0	0	618577	6.14963e+07	7.60373e+07	0	3.94859e+07	9.26912e+06	1.25442e+06	2.95215e+07	1.12977e+08	3.15614e+06	2.29967e+06	150082	5.23889e+07	5.90631e+06	0
DJI	Middle East and North Africa (MENA)	FVC & LIC	low	1.97164e+07	5.8168e+07	3.85264e+07	0	0	0	0	0	33309.9	291941	0	585140	1.80916e+07	0	0	0	0	211277	0	1.89425e+06	260469	1.74625e+06	2.43542e+06	3452.17	1.63195e+06	35807	565174	367887	2.52203e+07	108422	72397.5	4724.82	1.48707e+06	120.906	0
EGY	Middle East and North Africa (MENA)	MIC	low	2.30874e+08	2.50331e+09	2.198e+09	0	0	0	0	0	1.97431e+08	2.63391e+07	0	0	0	80685.5	0	0	0	0	0	0	3.79615e+07	1.80584e+08	2.41273e+08	0	1.7272e+07	6.67531e+06	7.88118e+07	8.03735e+07	1.20086e+09	1.12866e+07	7.30165e+06	476522	1.53839e+08	1.60796e+07	0
IRN	Middle East and North Africa (MENA)	MIC	low	1.49475e+08	8.80897e+08	7.04981e+08	0	0	0	0	0	5.32206e+07	0	0	3.96692e+07	0	0	0	0	4.42784e+07	2.8226e+06	0	0	2.52934e+06	8.13011e+07	1.01664e+08	0	3.27168e+07	1.22543e+07	5.14339e+06	2.46733e+07	3.25517e+08	3.62108e+06	3.07703e+06	200814	3.53961e+07	8.91017e+06	0
IRQ	Middle East and North Africa (MENA)	FVC & LIC	low	5.0441e+07	7.1785e+08	6.61368e+08	0	0	0	0	0	2.84933e+07	0	0	1.25204e+07	0	490206	0	0	0	4.52686e+06	0	1.19166e+07	1.63865e+06	9.10307e+07	1.25477e+08	1.77862e+07	6.56864e+07	1.37203e+07	3.45009e+06	2.58365e+07	1.16793e+08	4.33599e+06	3.78779e+06	247200	7.75512e+07	3.56549e+06	0
JOR	Middle East and North Africa (MENA)	MIC	low	2.64807e+07	1.32177e+08	1.01875e+08	0	0	0	0	0	1.69254e+07	631676	0	5.50813e+06	0	25342.3	0	0	0	1.19636e+06	0	0	1.90304e+06	1.72735e+07	2.26134e+07	0	3.08171e+06	2.11236e+06	3.90474e+06	3.45256e+06	1.68051e+07	755892	684485	44671.1	1.4716e+07	616765	0
LBY	Middle East and North Africa (MENA)	FVC & LIC	low	1.0567e+07	8.87605e+07	7.64634e+07	0	0	0	0	1.57008e+06	5.53875e+06	879538	0	0	1.20405e+06	168829	0	0	0	201028	0	1.67015e+07	2.29633e+06	7.95384e+06	1.12236e+07	367219	3.2772e+06	544817	5.04874e+06	4.49694e+06	4.59913e+06	372251	334976	21861.3	6.77559e+06	742942	0
LBN	Middle East and North Africa (MENA)	MIC	low	0	6.51652e+07	6.51652e+07	0	0	0	0	0	0	0	0	0	0	0	0	0	0	0	0	0	72945.6	6.85192e+06	9.07526e+06	0	6.5184e+06	1.03294e+06	149719	3.61224e+06	2.26792e+07	354508	275546	17982.8	5.83737e+06	722645	0
MAR	Middle East and North Africa (MENA)	MIC	low	5.61921e+07	6.0335e+08	5.42293e+08	0	0	0	0	0	1.58416e+07	9.23827e+06	0	1.69233e+07	0	0	0	0	2.86569e+06	4.7396e+06	0	0	311137	4.49409e+07	5.80809e+07	0	2.93527e+07	6627.11	638792	1.05731e+07	3.16118e+08	2.31642e+06	1.75056e+06	114245	3.60699e+07	1.05855e+06	0
PSE	Middle East and North Africa (MENA)	FVC & LIC	low	1.36695e+07	1.03207e+08	8.71753e+07	0	0	0	0	0	6.35628e+06	0	0	2.8901e+06	0	0	0	0	3.65895e+06	0	0	2.02522e+06	278368	1.0214e+07	1.43392e+07	43903.4	4.66757e+06	1.53794e+06	615060	1.8306e+06	3.44061e+07	413429	424436	27699.6	5.8674e+06	822543	0
SYR	Middle East and North Africa (MENA)	FVC & LIC	low	6.92774e+06	4.41288e+08	4.33678e+08	0	0	0	0	9917.49	4.7482e+06	0	0	0	0	0	0	0	0	1.82085e+06	0	5.63719e+07	7.74984e+06	4.32792e+07	6.45168e+07	83464.1	4.0895e+07	6.52327e+06	1.66041e+07	2.0474e+07	6.5672e+07	2.33979e+06	1.94903e+06	127198	3.6866e+07	2.63467e+06	0
TUN	Middle East and North Africa (MENA)	MIC	low	1.79968e+06	8.75333e+07	8.5194e+07	0	0	0	0	0	1.79968e+06	0	0	0	0	0	0	0	0	0	0	0	78251.5	1.16296e+07	1.43689e+07	0	9.05341e+06	1.75299e+06	158034	7.19103e+06	1.63921e+07	597050	434269	28341.4	9.90714e+06	1.43863e+06	0
YEM	Middle East and North Africa (MENA)	FVC & LIC	low	6.4738e+07	1.34272e+09	1.27019e+09	0	0	0	0	0	2.77977e+07	1.67781e+06	0	1.95958e+07	0	1.61281e+06	0	0	0	7.44756e+06	0	1.79695e+08	2.47017e+07	6.85558e+07	1.04685e+08	6.97428e+06	4.66992e+07	9.4462e+06	5.59559e+07	1.24508e+07	5.36476e+08	9.07878e+06	3.0025e+06	195950	5.83923e+07	8143.82	0
AFG	Middle East and North Africa (MENA)	FVC & LIC	low	1.83634e+08	1.7706e+09	1.58763e+09	0	0	0	0	38041.6	6.70446e+07	1.8794e+07	0	2.41101e+07	5.58363e+07	1.46992e+06	0	0	0	201248	0	3.0342e+08	7.09838e+07	1.00386e+08	1.53318e+08	674249	1.2282e+08	8.25107e+06	9.19e+07	1.54065e+07	3.84673e+08	1.35385e+07	4.56266e+06	297770	8.54947e+07	2.03793e+06	0
PAK	Middle East and North Africa (MENA)	FVC & LIC	low	1.38323e+08	5.19206e+09	5.02028e+09	0	0	0	0	11060.8	1.12792e+08	1.06574e+07	0	0	0	5.49085e+06	0	0	3.36803e+06	0	0	5.5005e+08	2.53468e+07	4.83512e+08	8.5694e+08	2.13011e+06	6.77671e+07	43559.6	1.68253e+08	1.8469e+08	1.56296e+09	4.42378e+07	2.06765e+07	1.3494e+06	3.37591e+08	6.61314e+06	0
KHM	East Asia and Pacific (EAP)	Lower middle income	low	3.12942e+07	2.65494e+08	2.29453e+08	0	0	0	0	27305.9	2.12885e+07	2.64991e+06	0	0	1.96298e+06	117821	0	0	3.07263e+06	0	0	1.61625e+07	242301	2.08789e+07	2.4462e+07	441087	6.43656e+06	2.55925e+06	5.36765e+06	9.6011e+06	5.32868e+07	763355	979860	76395.4	5.45849e+07	3.98823e+06	0
CHN	East Asia and Pacific (EAP)	Upper middle income	low	1.94226e+08	8.2446e+09	8.03191e+09	0	0	0	0	0	0	0	0	1.93596e+08	0	0	0	0	0	546831	0	1.90825e+07	286070	6.59625e+08	8.12273e+08	862364	7.63706e+08	1.44558e+08	6.27589e+06	3.91016e+08	2.032e+09	3.87051e+07	3.27511e+07	1.24732e+07	1.79854e+09	2.24452e+08	0
FJI	East Asia and Pacific (EAP)	Upper middle income	low	2.61948e+06	1.08374e+07	8.12303e+06	0	0	0	0	0	669093	0	0	355820	0	17184.9	0	0	1.22493e+06	164164	0	83719.5	1255.12	1.05384e+06	1.29751e+06	1377.91	679273	230894	28081.8	222451	1.31631e+06	48394.6	52107.6	15016.1	1.9224e+06	79627.5	0
IDN	East Asia and Pacific (EAP)	Upper middle income	low	5.62162e+08	4.00924e+09	3.39136e+09	0	0	0	0	41038.4	2.37443e+08	1.42462e+08	0	1.02284e+08	0	9.24698e+06	0	0	0	1.51109e+07	0	1.54429e+08	3.25836e+06	2.86663e+08	4.34432e+08	1.62362e+06	1.4821e+08	1.33154e+07	8.82904e+07	6.38812e+07	8.81602e+08	2.91291e+07	1.55251e+07	2.09072e+06	7.81536e+08	4.78964e+07	0
KIR	East Asia and Pacific (EAP)	Lower middle income	low	500607	2.44979e+06	1.91491e+06	0	0	0	0	0	220873	24697	0	57371.9	0	2417.43	0	0	162230	0	0	158400	2375.11	213827	274141	291.047	75183	27628.2	54647.2	36191.2	290357	10674.2	10951.1	2908.31	456698	33800.5	0
LAO	East Asia and Pacific (EAP)	Lower middle income	low	1.08002e+07	1.1259e+08	1.00847e+08	0	0	0	0	0	6.85895e+06	3.04526e+06	0	0	0	182808	0	0	0	0	0	1.05629e+07	158345	1.02163e+07	1.23744e+07	13137.5	6.23691e+06	2237.84	3.49928e+06	4.5348e+06	7.56129e+06	443366	498180	45022.6	2.7851e+07	1.88368e+06	0
MYS	East Asia and Pacific (EAP)	Upper middle income	low	0	3.55182e+08	3.55182e+08	0	0	0	0	0	0	0	0	0	0	0	0	0	0	0	0	1.67664e+06	25134.1	2.92928e+07	3.58869e+07	38099.9	3.3588e+07	6.41917e+06	554548	1.84217e+07	9.01824e+07	1.71758e+06	1.44676e+06	684810	7.98661e+07	7.65176e+06	0
MHL	East Asia and Pacific (EAP)	Upper middle income	low	135318	618565	472429	0	0	0	0	6548.77	26969.6	12514.1	0	0	76344.2	929.361	0	0	0	1639.56	0	19503.1	292.472	46921.9	63582.4	940.095	33694.4	611.616	7074.13	22719.2	68578.9	3511.2	2516.04	358.168	127874	8151.33	0
MNG	East Asia and Pacific (EAP)	Upper middle income	low	1.05654e+07	3.6355e+07	2.56791e+07	0	0	0	0	0	3.09955e+06	1.06401e+06	0	1.30092e+06	0	56335	0	0	4.14163e+06	39236.2	0	224660	3367.89	4.04238e+06	4.79188e+06	5087.38	2.11077e+06	69318.9	74047.3	817795	1.4508e+06	192916	193309	60714.2	7.84321e+06	733358	0
MMR	East Asia and Pacific (EAP)	Lower middle income	low	1.9696e+08	6.09122e+08	4.01512e+08	0	0	0	0	421327	4.43744e+07	9.52458e+06	0	0	4.08667e+06	436340	0	0	1.29173e+08	2681.87	0	6.28096e+06	94180.7	5.56893e+07	6.93607e+07	1.42576e+06	2.86912e+07	4.84077e+06	2.14362e+06	2.82952e+07	7.75426e+07	3.269e+06	2.76955e+06	260929	5.19663e+07	1.17518e+07	0
PNG	East Asia and Pacific (EAP)	Lower middle income	low	9.59314e+06	2.62767e+08	2.52639e+08	0	0	0	0	373352	5.43132e+06	1.56897e+06	0	0	1.38791e+06	114435	0	0	0	0	0	3.5822e+07	537035	1.6198e+07	2.10145e+07	458379	1.47101e+07	2.37031e+06	1.23397e+07	6.36444e+06	5.6671e+07	1.52009e+06	838879	49744	4.41627e+07	2.64385e+06	0
PHL	East Asia and Pacific (EAP)	Lower middle income	low	5.22276e+08	2.01446e+09	1.47018e+09	0	0	0	0	0	1.5414e+08	3.56189e+07	0	3.66927e+07	461918	1.67837e+06	0	0	2.42558e+08	1.35495e+07	0	1.66935e+08	2.50255e+06	1.49904e+08	2.04121e+08	268718	6.34158e+07	4.01656e+06	5.70911e+07	2.32808e+07	3.35426e+08	4.995e+06	8.18661e+06	410399	2.12371e+08	1.68675e+07	0
WSM	East Asia and Pacific (EAP)	Lower middle income	low	425816	3.4716e+06	3.00766e+06	0	0	0	0	0	294906	0	0	82960.2	0	9839.57	0	0	15391.2	0	0	22534.6	337.851	356544	444641	472.061	181065	78135.7	7557.98	52211	452913	13262.6	17879.1	2545.16	960129	48782.2	0
SLB	East Asia and Pacific (EAP)	Lower middle income	low	486209	2.0605e+07	2.0064e+07	0	0	0	0	1028.1	0	33689.5	0	358856	0	0	0	0	0	67325.2	0	2.1554e+06	32311.1	1.4704e+06	1.88086e+06	1187.02	1.72637e+06	295733	729515	228012	4.53962e+06	86512.6	75509.3	9301.21	4.00871e+06	159585	0
THA	East Asia and Pacific (EAP)	Upper middle income	low	8.74697e+06	4.58879e+08	4.48563e+08	0	0	0	0	0	8.74697e+06	0	0	0	0	0	0	0	0	0	0	2.11e+06	31631	3.76525e+07	4.46551e+07	556106	3.54015e+07	8.25109e+06	690040	2.92905e+07	1.09244e+08	2.4348e+06	1.79951e+06	746894	1.02661e+08	1.21662e+07	0
TLS	East Asia and Pacific (EAP)	Lower middle income	low	5.59821e+06	4.9602e+07	4.39893e+07	0	0	0	0	2429.68	1.53285e+06	408952	0	0	2.57935e+06	87855.3	0	0	575660	0	0	4.97149e+06	74534	1.99983e+06	2.66257e+06	938.283	1.19577e+06	128221	1.71981e+06	828723	1.99638e+07	85379.4	106333	7573.34	4.99924e+06	344252	0
TON	East Asia and Pacific (EAP)	Upper middle income	low	88967.2	1.29815e+06	1.20468e+06	0	0	0	0	0	88309.8	0	0	0	0	510.691	0	0	0	0	0	8666.17	129.809	152835	184937	196.341	104846	33342.4	2857.76	57003.4	56378.4	8371.63	7446.09	2084.25	414852	23677.5	0
VUT	East Asia and Pacific (EAP)	Lower middle income	low	425601	7.70674e+06	7.20552e+06	0	0	0	0	0	424934	0	0	0	0	525.042	0	0	0	0	0	596014	8934.82	634059	828335	879.417	419074	138928	203520	219954	1.25599e+06	36958.4	33207.4	5639.3	1.72866e+06	91368.4	0
VNM	East Asia and Pacific (EAP)	Lower middle income	low	1.32316e+08	9.67895e+08	8.30347e+08	0	0	0	0	0	9.20359e+07	0	0	2.79009e+07	0	0	0	0	0	3.83103e+06	0	2.29803e+07	344436	7.60243e+07	1.04045e+08	110461	2.49645e+07	1.87984e+07	4.56624e+06	1.7406e+07	6.53636e+07	6.61474e+06	4.17072e+06	652707	3.71886e+08	1.76552e+07	0
BGD	South Asia (SA)	Lower middle income	low	2.1506e+08	3.09033e+09	2.87216e+09	0	0	0	0	0	1.25137e+08	4.07503e+07	0	2.66066e+07	3.75426e+06	1.34019e+06	0	0	0	289208	0	2.28349e+08	3.73971e+07	2.42194e+08	3.19074e+08	2.20895e+07	1.70865e+08	77337.5	5.6574e+07	5.41749e+07	9.33294e+08	1.13804e+06	9.54596e+06	622991	4.16907e+08	1.52204e+07	0
BTN	South Asia (SA)	Lower middle income	low	541703	7.22199e+06	6.52691e+06	0	0	0	0	0	450754	58856.1	0	0	12430.4	233.825	0	0	0	0	0	53905.6	8051.21	707934	929637	1317.75	369582	45813.3	13221.8	303578	2.16431e+06	19807.3	28138.7	1836.4	963191	122392	0
IND	South Asia (SA)	Lower middle income	low	1.49327e+09	2.71197e+10	2.5492e+10	0	0	0	0	1.02848e+07	1.33981e+09	3.01336e+07	0	6.86224e+07	0	5.6346e+06	0	0	0	527094	0	1.7749e+09	2.65103e+08	1.6475e+09	2.6749e+09	3.29177e+07	6.37e+08	1.56781e+07	3.68189e+08	1.39619e+08	1.28709e+10	1.24079e+07	6.57846e+07	4.29325e+06	2.24184e+09	1.37819e+08	0
MDV	South Asia (SA)	Upper middle income	low	777611	3.97413e+06	3.04312e+06	0	0	0	0	0	324301	50249.8	0	0	0	7650.41	0	0	354874	0	0	18947.6	2829.99	387502	470781	667.325	130055	11696.8	4463.78	162054	1.17244e+06	5037.29	14310.2	933.914	256263	65332.1	0
NPL	South Asia (SA)	Lower middle income	low	7.24886e+07	3.60125e+08	2.84866e+08	0	0	0	0	5376.63	2.91618e+07	6.46583e+06	0	8.97263e+06	591465	191446	0	0	2.10972e+07	174647	0	2.92126e+07	4.36309e+06	3.87305e+07	5.06422e+07	179632	1.64493e+07	9338.4	7.20258e+06	5.61357e+06	4.48246e+07	1.09714e+06	1.52249e+06	99361.4	3.63976e+07	4.95254e+06	0
LKA	South Asia (SA)	Lower middle income	low	1.07299e+07	2.78793e+08	2.67672e+08	0	0	0	0	2068.4	0	4.01733e+06	0	5.81867e+06	0	0	0	0	0	0	0	1.69081e+07	2.52537e+06	2.33427e+07	2.99581e+07	40860.9	2.3605e+07	968.482	4.06195e+06	3.62232e+06	9.48324e+07	658709	909540	59358.7	3.17661e+07	3.28547e+06	0
BLZ	Latin America and Caribbean (LAC)	Upper middle income	low	1.1057e+06	5.03187e+06	3.90288e+06	0	0	0	0	0	612603	151639	0	169121	0	3575.68	0	0	0	65969.5	0	0	148956	534914	361652	0	957194	123763	106146	106150	303600	23480.5	21061.3	1374.51	684611	50137.5	0
BOL	Latin America and Caribbean (LAC)	Lower middle income	low	6.0048e+07	1.81972e+08	1.2144e+08	0	0	0	0	0	4.18829e+07	0	0	5.08133e+06	0	27338	0	0	8.61099e+06	829233	0	0	1.70824e+06	1.88173e+07	1.30786e+07	0	1.82529e+07	8.51261e+06	1.24272e+06	3.19904e+06	1.86369e+07	904289	760213	49613.2	1.73626e+07	2.41768e+06	0
BRA	Latin America and Caribbean (LAC)	Upper middle income	low	1.0475e+08	1.52161e+09	1.39737e+09	0	0	0	0	0	1.10186e+07	0	0	5.628e+07	0	0	0	0	0	2.98745e+07	0	0	1.57357e+07	1.82189e+08	1.2056e+08	0	4.68945e+08	8.24257e+07	1.12009e+07	3.48937e+07	7.2012e+07	8.92505e+06	7.02031e+06	458162	2.33153e+08	1.96492e+07	0
COL	Latin America and Caribbean (LAC)	Upper middle income	low	1.827e+08	4.44915e+08	2.60192e+08	0	0	0	0	0	7.60346e+07	0	0	1.91555e+07	11527.7	0	0	0	7.43948e+07	3.23282e+06	0	0	4.03048e+06	5.00715e+07	3.31075e+07	0	7.26669e+07	2.26539e+07	2.86622e+06	1.19396e+07	8.89287e+06	2.45278e+06	1.92757e+06	125798	6.65789e+06	8.94122e+06	0
CRI	Latin America and Caribbean (LAC)	Upper middle income	low	5.82771e+06	3.13852e+07	2.53272e+07	0	0	0	0	0	3.16483e+06	0	0	1.7008e+06	0	12609.4	0	0	0	455898	0	0	102709	3.7212e+06	2.456e+06	0	7.35336e+06	1.68372e+06	72603.4	1.05806e+06	503179	172652	143413	9359.46	4.7631e+06	661101	0
CUB	Latin America and Caribbean (LAC)	Upper middle income	low	1.48862e+07	6.22622e+07	4.68198e+07	0	0	0	0	0	9.4511e+06	0	0	2.91749e+06	0	76943.2	0	0	0	1.25905e+06	0	0	200470	6.7852e+06	4.46961e+06	0	1.05458e+07	3.0703e+06	141566	1.80598e+06	4.47854e+06	273004	260279	16986.4	8.68461e+06	759328	0
DOM	Latin America and Caribbean (LAC)	Upper middle income	low	3.27194e+07	1.2226e+08	8.87377e+07	0	0	0	0	0	5.85959e+06	0	0	4.2465e+06	0	0	0	0	2.10562e+07	0	0	0	278984	1.40872e+07	9.6272e+06	0	3.27846e+07	6.37204e+06	203282	2.65568e+06	6.98107e+06	690924	557366	36375	1.73802e+06	2.5482e+06	0
ECU	Latin America and Caribbean (LAC)	Upper middle income	low	5.56162e+07	1.99444e+08	1.41384e+08	0	0	0	0	0	4.27606e+07	0	0	6.80338e+06	0	0	0	0	0	3.05129e+06	0	0	1.28941e+06	1.96421e+07	1.3268e+07	0	1.90874e+07	8.88685e+06	924528	4.25861e+06	2.65678e+07	964161	771156	50327.4	2.5139e+07	1.70048e+06	0
SLV	Latin America and Caribbean (LAC)	Upper middle income	low	1.59175e+07	6.09252e+07	4.45054e+07	0	0	0	0	0	1.16829e+07	0	0	2.4262e+06	75694.4	162374	0	0	0	621462	0	0	209382	7.05304e+06	4.70609e+06	0	9.62262e+06	3.19113e+06	149056	1.51226e+06	2.67726e+06	220091	273524	17850.8	9.02723e+06	967363	0
GRD	Latin America and Caribbean (LAC)	Upper middle income	low	53348	838032	769164	0	0	0	0	0	0	0	0	39933	0	0	0	0	0	11662.5	0	0	2777.81	94759.9	62549.1	0	247092	42870.6	1981.13	24885.6	66865.6	4639.03	3634.63	237.204	121265	14802.1	0
GTM	Latin America and Caribbean (LAC)	Upper middle income	low	9.01128e+07	3.29327e+08	2.34195e+08	0	0	0	0	0	6.23516e+07	1.12087e+07	0	7.81724e+06	76664.3	30002.2	0	0	0	2.38398e+06	0	0	3.28421e+07	2.75315e+07	1.91409e+07	0	2.57056e+07	2.15472e+07	2.39672e+07	4.93619e+06	3.81516e+06	2.08384e+06	1.10746e+06	72275.6	3.52365e+07	2.85606e+06	0
HTI	Latin America and Caribbean (LAC)	Lower middle income	low	2.66875e+07	1.72103e+08	1.4401e+08	0	0	0	0	0	1.2544e+07	2.30958e+06	0	4.88683e+06	3.88628e+06	116096	0	0	522400	0	0	0	8.70829e+06	1.78981e+07	5.62079e+06	0	3.85822e+07	6.30382e+06	6.56807e+06	3.07531e+06	1.20569e+07	1.44503e+06	740384	48319.2	2.2496e+07	2.94931e+06	0
HND	Latin America and Caribbean (LAC)	Lower middle income	low	4.23455e+07	1.59605e+08	1.17128e+08	0	0	0	0	0	1.69648e+07	4.38669e+06	0	4.56708e+06	0	365658	0	0	1.1589e+07	906814	0	0	5.62082e+06	1.7002e+07	1.16221e+07	0	3.24082e+07	4.27641e+06	4.04917e+06	2.87322e+06	8.0442e+06	550723	675917	44111.9	1.27352e+07	2.04456e+06	0
JAM	Latin America and Caribbean (LAC)	Upper middle income	low	3.12114e+06	2.05726e+07	1.72414e+07	0	0	0	0	0	1.53175e+06	0	0	1.00215e+06	0	0	0	0	0	307037	0	0	75350.5	2.26826e+06	1.4934e+06	0	4.73229e+06	1.02614e+06	53607.4	620088	1.59975e+06	110972	86315.9	5633.17	2.90267e+06	357736	0
MEX	Latin America and Caribbean (LAC)	Upper middle income	low	2.68061e+08	1.60772e+09	1.33227e+09	0	0	0	0	0	2.1581e+08	0	0	3.86083e+07	0	895559	0	0	0	1.00766e+06	0	0	9.86773e+07	1.45505e+08	5.84008e+07	0	4.70229e+08	4.95226e+07	4.29998e+07	2.41085e+07	3.29589e+07	6.44267e+06	5.66564e+06	369753	2.26977e+08	2.87814e+07	0
NIC	Latin America and Caribbean (LAC)	Lower middle income	low	2.57068e+07	8.5569e+07	5.94712e+07	0	0	0	0	0	9.8878e+06	185052	0	2.82368e+06	0	0	0	0	1.0737e+07	570957	0	0	607593	9.53503e+06	6.46956e+06	0	1.77231e+07	4.1703e+06	437144	1.7717e+06	5.59849e+06	468062	375649	24515.7	3.86347e+06	1.25268e+06	0
PRY	Latin America and Caribbean (LAC)	Upper middle income	low	1.53823e+07	8.13729e+07	6.54983e+07	0	0	0	0	0	1.12045e+07	0	0	2.72516e+06	0	49009.8	0	0	0	468866	0	0	310799	9.77245e+06	6.61993e+06	0	1.73091e+07	4.42121e+06	223652	1.70963e+06	3.62711e+06	441619	384308	25080.8	1.25067e+07	1.27318e+06	0
PER	Latin America and Caribbean (LAC)	Upper middle income	low	1.63067e+08	3.41642e+08	1.76205e+08	0	0	0	0	0	9.20358e+07	1.13344e+06	0	1.28365e+07	0	38253.3	0	0	4.83993e+07	559204	0	0	2.00979e+06	3.8886e+07	2.61444e+07	0	3.20681e+07	1.67145e+07	1.43533e+06	8.02707e+06	4.61516e+06	1.87863e+06	1.52295e+06	99391.5	1.22236e+07	7.26725e+06	0
LCA	Latin America and Caribbean (LAC)	Upper middle income	low	85081.4	1.41695e+06	1.30154e+06	0	0	0	0	0	0	0	0	61616	0	0	0	0	0	20401.2	0	0	69203.5	141267	94193.5	0	369631	63912.3	49723.4	38187.4	99729.7	6919.77	5461.55	356.433	180811	20850.1	0
VCT	Latin America and Caribbean (LAC)	Upper middle income	low	44188.5	736662	680020	0	0	0	0	0	0	0	0	30984.9	0	0	0	0	0	11480.2	0	0	2492.34	84563.4	56482.2	0	221858	38252.4	1788.97	19198.2	59700.3	4142.86	3272.68	213.583	108182	9536.71	0
SUR	Latin America and Caribbean (LAC)	Upper middle income	low	586549	7.96227e+06	7.30031e+06	0	0	0	0	0	232923	0	0	233270	0	0	0	0	0	63935	0	0	367316	785525	536807	0	1.92008e+06	355369	265237	146165	835994	38581.6	31134.2	2031.89	1.00531e+06	90220.8	0
ALB	Eastern Europe and Central Asia (EECA)	Upper middle income	low	1.85379e+06	1.47283e+07	1.28035e+07	0	0	0	0	0	1.0287e+06	0	0	0	0	5290.78	0	0	759580	0	0	0	26282.1	1.91178e+06	1.49204e+06	0	1.27312e+06	600874	26390	1.37405e+06	1.42319e+06	70479.9	70595.1	4607.2	2.25376e+06	478369	0
ARM	Eastern Europe and Central Asia (EECA)	Upper middle income	low	1.8194e+06	2.3118e+07	2.08639e+07	0	0	0	0	0	1.52203e+06	0	0	0	0	3809.8	0	0	233798	0	0	0	41114.5	2.41008e+06	1.91046e+06	0	1.44781e+06	757489	41741.5	1.60053e+06	5.81665e+06	91118.6	89804.6	5860.86	3.39649e+06	557210	0
AZE	Eastern Europe and Central Asia (EECA)	Upper middle income	low	3.43748e+06	9.18208e+07	8.76709e+07	0	0	0	0	0	1.23099e+06	1.66432e+06	0	0	0	0	0	0	309551	0	0	0	75110.1	9.00354e+06	7.58578e+06	0	9.11076e+06	1.54166e+06	78924.3	6.27343e+06	2.68117e+07	353265	357343	23321	1.31203e+07	2.18409e+06	0
BIH	Eastern Europe and Central Asia (EECA)	Upper middle income	low	456909	1.65575e+07	1.59599e+07	0	0	0	0	0	456909	0	0	0	0	0	0	0	0	0	0	0	14703.8	1.77401e+06	1.44378e+06	0	1.61023e+06	557595	15021.4	1.30824e+06	3.79724e+06	69463.1	68425.7	4465.62	2.63246e+06	455450	0
GEO	Eastern Europe and Central Asia (EECA)	Upper middle income	low	914487	2.0898e+07	1.98795e+07	0	0	0	0	0	891782	0	0	0	0	18670.7	0	0	0	0	0	0	113381	3.09244e+06	2.47963e+06	0	2.68978e+06	971342	116094	2.00439e+06	225919	104505	117166	7646.53	4.59682e+06	705023	0
KAZ	Eastern Europe and Central Asia (EECA)	Upper middle income	low	3.021e+07	2.762e+08	2.42026e+08	0	0	0	0	0	1.63619e+07	0	0	9.22971e+06	0	0	0	0	0	2.10382e+06	0	0	1.20913e+07	2.9289e+07	2.40829e+07	0	1.97013e+07	9.20619e+06	1.25282e+07	5.78176e+06	4.48032e+07	1.14713e+06	1.13515e+06	74082.8	4.34623e+07	2.88138e+06	0
MDA	Eastern Europe and Central Asia (EECA)	Upper middle income	low	2.05874e+06	1.65405e+07	1.41956e+07	0	0	0	0	0	818693	0	0	1.08594e+06	0	14706.3	0	0	0	18099.2	0	0	30420.1	2.2045e+06	1.7576e+06	0	1.76009e+06	692836	31087.1	669638	1.3059e+06	104738	82970.7	5414.86	3.27088e+06	510524	0
MNE	Eastern Europe and Central Asia (EECA)	Upper middle income	low	134567	3.71583e+06	3.57672e+06	0	0	0	0	0	134567	0	0	0	0	0	0	0	0	0	0	0	6898.68	497073	393708	0	437514	156244	6963.59	306083	404266	19417.9	18646.3	1216.9	737634	106559	0
SRB	Eastern Europe and Central Asia (EECA)	Upper middle income	low	1.46451e+06	3.21499e+07	3.06359e+07	0	0	0	0	0	1.46451e+06	0	0	0	0	0	0	0	0	0	0	0	190320	4.2258e+06	3.38113e+06	0	3.48879e+06	1.33973e+06	193480	3.0166e+06	2.89632e+06	162516	159902	10435.6	6.27082e+06	1.0502e+06	0
TJK	Eastern Europe and Central Asia (EECA)	Lower middle income	low	4.1761e+07	1.96882e+08	1.52354e+08	0	0	0	0	0	1.14007e+07	1.12898e+07	0	5.58433e+06	0	163368	0	0	9.25573e+06	0	0	0	906667	1.91174e+07	1.30769e+07	0	1.65493e+07	11756	291175	3.529e+06	4.59188e+07	677643	772623	50423.1	3.04389e+07	2.746e+06	0
TUR	Eastern Europe and Central Asia (EECA)	Upper middle income	low	9.34483e+07	6.59451e+08	5.48718e+08	0	0	0	0	0	9.34483e+07	0	0	0	0	0	0	0	0	0	0	0	9.1385e+06	7.6694e+07	6.25184e+07	0	1.25836e+07	2.41052e+07	9.36657e+06	5.04991e+07	8.79104e+07	3.91637e+06	2.95839e+06	193071	1.13799e+08	1.75808e+07	0
UKR	Eastern Europe and Central Asia (EECA)	Lower middle income	low	6.61301e+06	1.79143e+08	1.70813e+08	0	0	0	0	0	5.09588e+06	0	0	0	0	0	0	0	1.30982e+06	0	0	0	145640	1.79068e+07	1.44169e+07	0	1.54985e+07	5.62832e+06	149997	1.89851e+07	4.14796e+07	700108	681719	44490.5	2.55676e+07	6.60944e+06	0
UZB	Eastern Europe and Central Asia (EECA)	Lower middle income	low	9.17485e+07	6.32142e+08	5.24606e+08	0	0	0	0	0	2.46033e+07	2.79061e+07	0	1.79916e+07	0	586547	0	0	0	9.54859e+06	0	0	3.354e+07	6.51437e+07	5.35813e+07	0	5.32028e+07	15458.4	3.46191e+07	1.12763e+07	9.84321e+07	2.09776e+06	2.53129e+06	165198	9.66627e+07	1.3538e+06	0
BLR	Eastern Europe and Central Asia (EECA)	Upper middle income	low	1.38391e+06	3.76926e+07	3.61599e+07	0	0	0	0	0	1.35896e+06	0	0	0	0	19691.7	0	0	0	0	0	0	37680	4.68519e+06	3.6626e+06	0	3.98272e+06	1.47269e+06	38106.6	4.22358e+06	4.15029e+06	167774	173670	11334.1	6.95255e+06	1.47038e+06	0
KGZ	Eastern Europe and Central Asia (EECA)	Lower middle income	low	1.76705e+07	8.50653e+07	6.63748e+07	0	0	0	0	0	7.25748e+06	4.67047e+06	0	3.47842e+06	0	133870	0	0	538233	0	0	0	82429.5	1.09366e+07	9.22938e+06	0	6.62787e+06	2981.22	86422.2	2.19286e+06	1.04324e+07	325205	435777	28439.8	1.58083e+07	1.71725e+06	0
TKM	Eastern Europe and Central Asia (EECA)	Upper middle income	low	1.61154e+07	1.03165e+08	8.45719e+07	0	0	0	0	0	8.7821e+06	0	0	3.60649e+06	0	65572.9	0	0	94965.6	2.04854e+06	0	0	4.45459e+06	1.06463e+07	8.79669e+06	0	4.88706e+06	3.34619e+06	4.70428e+06	2.26471e+06	1.6883e+07	365611	414072	27023.3	1.57218e+07	167014	0
MKD	Eastern Europe and Central Asia (EECA)	Upper middle income	low	2.5013e+06	1.02156e+07	7.51182e+06	0	0	0	0	0	910458	260272	0	0	0	23639.5	0	0	1.0556e+06	67529.3	0	0	373064	1.13417e+06	961600	0	529804	159072	409193	855752	759553	51435.6	44651.5	2914.06	882119	246008	0
BEN	Africa West (AFW)	Lower middle income	high	5.67901e+07	4.57735e+08	4.06574e+08	0	0	0	0	1.30399e+07	2.77795e+07	8.1798e+06	0	7.26281e+06	647781	617948	0	0	1.31907e+06	2.90968e+06	0	1.32833e+08	1.55585e+07	4.95261e+07	6.07955e+07	2.51046e+06	1.66252e+07	834848	4.49434e+07	4.62534e+06	5.76697e+07	3.69033e+06	705234	182129	5.58861e+07	1.41065e+07	0
BFA	Africa West (AFW)	Low income	high	2.32785e+08	9.49273e+08	7.20038e+08	0	0	0	0	1.29473e+07	9.4738e+06	5.38136e+06	0	4.68601e+07	1.43011e+08	2.07624e+06	0	0	3.04576e+07	2.88506e+06	0	1.24637e+08	5.43282e+06	7.80735e+07	9.14982e+07	9.0488e+06	1.1054e+07	18909.7	4.90701e+07	2.98642e+07	2.76213e+08	6.92134e+06	2.02838e+06	60360.5	1.00594e+08	2.44819e+07	0
CPV	Africa West (AFW)	Lower middle income	high	568051	7.1996e+06	6.71145e+06	0	0	0	0	0	45952.4	0	0	213602	0	0	0	0	127485	227931	0	1.20839e+06	141671	744070	738573	1550.42	469170	103412	374254	133739	2.50091e+06	72470.2	8662.72	2237.18	756658	296923	0
CMR	Africa West (AFW)	Lower middle income	high	1.97239e+08	9.72931e+08	7.87176e+08	0	0	0	0	1.40113e+07	4.57035e+07	1.76992e+07	0	1.49777e+07	2.92529e+07	2.87495e+06	0	0	8.52443e+07	8.06201e+06	0	2.45639e+08	2.87805e+07	1.02392e+08	1.22441e+08	7.9933e+06	4.22928e+07	876961	8.21218e+07	9.54273e+06	1.60415e+08	7.67812e+06	1.42196e+06	367226	5.06725e+07	2.74703e+07	0
CAF	Africa West (AFW)	Low income	high	2.42765e+07	2.83348e+08	2.61392e+08	0	0	0	0	5.66427e+06	7.60354e+06	2.27702e+06	0	0	1.04013e+07	458293	0	0	0	0	0	9.99398e+07	1.16999e+07	2.2424e+07	3.22171e+07	2.27684e+06	1.36161e+07	1.75956e+06	3.52054e+07	4.34855e+06	3.44912e+07	2.1844e+06	371330	95897.1	2.57882e+07	6.87133e+06	0
TCD	Africa West (AFW)	Low income	high	1.94051e+08	1.11959e+09	9.27538e+08	0	0	0	0	1.9281e+07	1.48368e+07	8.65446e+06	0	1.08131e+07	1.42691e+08	113212	0	0	1.03455e+07	0	0	1.03289e+08	2.72329e+07	8.35256e+07	1.12338e+08	9.21002e+06	4.28812e+07	57867	1.02524e+08	6.93425e+06	4.46464e+08	1.61271e+07	2.65701e+06	70185.8	5.26625e+07	2.45586e+07	0
COG	Africa West (AFW)	Lower middle income	high	3.37923e+07	2.59359e+08	2.30681e+08	0	0	0	0	4.32851e+06	8.77729e+06	256984	0	2.64348e+06	908100	710997	0	0	1.52891e+07	3.86128e+06	0	8.14237e+07	9.53867e+06	1.94765e+07	2.49987e+07	1.82187e+06	9.2472e+06	2.84707e+06	2.6847e+07	1.68583e+06	6.27267e+07	2.60078e+06	291245	75215.1	1.03085e+07	4.06871e+06	0
CIV	Africa West (AFW)	Lower middle income	high	6.70179e+07	7.42638e+08	6.82309e+08	0	0	0	0	0	2.21357e+07	1.62718e+07	0	1.62717e+07	0	1.37194e+06	0	0	0	1.61494e+07	0	1.83384e+08	2.14995e+07	1.16371e+08	1.26571e+08	265698	6.77193e+07	3.22831e+06	5.80121e+07	1.03712e+07	1.71144e+07	8.05372e+06	1.49187e+06	385281	1.33578e+08	2.39931e+07	0
GNQ	Africa West (AFW)	Upper middle income	high	2.88329e+06	4.71595e+07	4.48604e+07	0	0	0	0	564078	0	84102.1	0	0	0	1703.67	0	0	2.34001e+06	0	0	426597	49974.8	6.18511e+06	7.10451e+06	1.003e+06	4.52283e+06	787817	143237	1.27107e+06	2.0847e+07	604123	82833.3	21392	5.26662e+06	2.00863e+06	0
GAB	Africa West (AFW)	Upper middle income	high	8.35154e+06	4.44846e+07	3.63947e+07	0	0	0	0	1.21957e+06	2.58701e+06	0	0	0	0	48371.6	0	0	4.97601e+06	0	0	1.18781e+06	139125	7.7551e+06	8.4342e+06	743610	3.50842e+06	1.07017e+06	385438	1.45174e+06	7.62769e+06	936386	98427.5	25419.2	5.01906e+06	2.73615e+06	0
GMB	Africa West (AFW)	Low income	high	1.02496e+07	7.62075e+07	6.67327e+07	0	0	0	0	1.42761e+06	7.09673e+06	427447	0	1.37844e+06	0	398743	0	0	118573	0	0	2.15568e+07	2.52482e+06	8.6489e+06	9.81951e+06	865747	938182	921323	6.95556e+06	877161	8.94205e+06	1.02026e+06	114594	29594.3	9.84053e+06	3.11558e+06	0
GHA	Africa West (AFW)	Lower middle income	high	1.87133e+08	7.94514e+08	6.23637e+08	0	0	0	0	2.54708e+07	5.05311e+07	8.00288e+06	0	5.54321e+06	0	3.30289e+06	0	0	9.64293e+07	1.46592e+07	0	1.72705e+08	2.02251e+07	9.8453e+07	1.10343e+08	2.73223e+06	3.18829e+07	7.5158e+06	5.68036e+07	3.50877e+06	1.2776e+08	7.01554e+06	1.27817e+06	330091	3.77073e+07	2.55851e+07	0
GIN	Africa West (AFW)	Lower middle income	high	9.06167e+07	5.42526e+08	4.54745e+08	0	0	0	0	1.11123e+07	1.00401e+07	9.66383e+06	0	7.46472e+06	3.75171e+07	2.22459e+06	0	0	2.00239e+07	3.84468e+06	0	8.42972e+07	9.87673e+06	5.1775e+07	6.03398e+07	3.84583e+06	3.01113e+07	47745.9	2.86292e+07	4.75054e+06	1.74103e+08	4.30826e+06	697632	180166	4.3839e+07	1.38062e+07	0
GNB	Africa West (AFW)	Low income	high	3.74149e+07	1.3079e+08	9.58024e+07	0	0	0	0	245255	3.44362e+07	2.20974e+06	0	0	359567	571196	0	0	0	0	0	1.23065e+07	2.10897e+07	6.42935e+06	1.31498e+07	0	1.5701e+07	302003	1.92882e+07	1.56903e+06	9.14192e+06	738897	96115.6	12531	7.39116e+06	977631	0
LBR	Africa West (AFW)	Low income	high	2.96473e+07	1.82131e+08	1.5557e+08	0	0	0	0	4.41878e+06	7.50486e+06	253539	0	2.78988e+06	2.07951e+06	748757	0	0	1.29556e+07	1.38388e+06	0	6.77413e+07	7.93062e+06	1.63954e+07	2.14872e+07	1.04114e+06	7.6255e+06	2.36939e+06	2.30181e+07	1.77639e+06	8.11744e+06	1.68757e+06	248527	64182.9	8.68365e+06	5.20535e+06	0
MLI	Africa West (AFW)	Low income	high	3.11969e+08	1.11324e+09	8.14127e+08	0	0	0	0	2.56951e+07	2.39129e+07	1.58995e+07	0	1.43302e+07	2.30814e+08	811430	0	0	1.5443e+07	4.97394e+06	0	1.79797e+08	1.82741e+07	1.05151e+08	2.0731e+08	3.72546e+06	7.71918e+07	2.39667e+06	4.43618e+07	9.18222e+06	2.12564e+08	3.13826e+06	1.47313e+06	380440	2.71774e+07	2.51779e+07	0
MRT	Africa West (AFW)	Lower middle income	high	1.62575e+07	1.37856e+08	1.227e+08	0	0	0	0	625554	3.60558e+06	0	0	2.69789e+06	6.7521e+06	195588	0	0	3.87866e+06	0	0	2.41887e+07	2.83325e+06	2.00266e+07	2.25556e+07	1.44757e+06	1.17447e+07	2.76403e+06	7.97335e+06	1.72106e+06	1.6172e+07	1.80749e+06	262526	67798.3	1.99437e+07	6.11217e+06	0
NER	Africa West (AFW)	Low income	high	5.63725e+08	1.77514e+09	1.22247e+09	0	0	0	0	1.65166e+07	4.95716e+07	1.97488e+07	0	1.41381e+07	4.48214e+08	5.34251e+06	0	0	4.01398e+07	1.36359e+06	0	3.19658e+08	3.24784e+07	1.11771e+08	1.43754e+08	1.38319e+07	4.93035e+07	642476	9.66096e+07	9.0866e+06	4.4791e+08	8.80544e+06	1.66511e+06	430019	9.69486e+07	3.11078e+07	0
NGA	Africa West (AFW)	Lower middle income	high	1.13885e+09	5.8156e+09	4.70954e+09	0	0	0	0	4.45381e+07	1.62026e+08	8.46752e+07	0	3.47543e+07	1.00853e+08	1.42296e+07	0	0	6.4593e+08	1.45391e+08	0	1.24457e+09	1.39102e+08	1.2573e+08	2.79515e+08	2.64402e+07	4.18646e+08	2.31867e+07	3.02482e+08	2.2111e+07	1.14641e+09	1.38923e+07	6.1158e+06	5.01727e+06	9.81803e+08	6.10874e+08	0
SEN	Africa West (AFW)	Lower middle income	high	7.07993e+07	4.81781e+08	4.1482e+08	0	0	0	0	1.33878e+07	3.78123e+07	6.75022e+06	0	3.35081e+06	0	1.64406e+06	0	0	2.8582e+06	1.07383e+07	0	1.089e+08	1.27563e+07	5.99795e+07	6.84616e+07	3.39935e+06	1.44965e+07	3.09811e+06	3.58875e+07	2.13162e+06	7.92556e+07	4.85601e+06	794889	205283	6.66635e+07	1.23824e+07	0
SLE	Africa West (AFW)	Low income	high	1.08436e+08	4.45983e+08	3.41229e+08	0	0	0	0	1.49733e+07	1.3149e+07	5.94894e+06	0	2.13729e+06	0	973628	0	0	7.68006e+07	1.39523e+06	0	9.46753e+07	1.04725e+07	5.26433e+07	1.44676e+07	2.71779e+06	8.55845e+06	1.44355e+06	3.58714e+07	4.40381e+06	3.13843e+07	527639	108540	129437	1.14663e+08	8.52475e+06	0
TGO	Africa West (AFW)	Low income	high	6.54419e+07	3.13879e+08	2.51611e+08	0	0	0	0	9.06728e+06	3.40499e+07	3.04221e+06	0	1.14188e+06	2.31806e+06	10086.1	0	0	1.95105e+07	1.5844e+06	0	8.96797e+07	1.8515e+07	3.01469e+07	3.72077e+07	2.1626e+06	1.48583e+07	9536.89	3.02065e+07	725292	2.38684e+07	7.14586e+06	64097.6	210399	1.93365e+07	9.28066e+06	0
AGO	Eastern and Southern Africa (AFE)	Lower middle income	high	8.05479e+07	1.35534e+09	1.27918e+09	0	0	0	0	8.28845e+06	2.66287e+07	2.13217e+06	0	0	3.36849e+06	0	0	0	3.18804e+07	0	0	3.01017e+08	3.5889e+07	2.68511e+08	1.19368e+08	8.80274e+06	1.29819e+08	2.87331e+07	8.648e+07	2.81354e+07	1.74131e+08	1.0202e+07	6.9876e+06	2.06677e+06	1.81569e+08	7.60936e+07	0
BWA	Eastern and Southern Africa (AFE)	Upper middle income	high	1.79177e+06	5.34979e+07	5.19532e+07	0	0	0	0	0	0	1.18654e+06	0	0	0	0	0	0	0	0	0	6.11934e+06	729546	1.14774e+07	4.62012e+06	145761	6.10164e+06	377257	1.66841e+06	1.67945e+06	1.20684e+07	353746	271715	80367.1	8.83179e+06	4.54155e+06	0
BDI	Eastern and Southern Africa (AFE)	Low income	high	4.46613e+07	5.59338e+08	5.18771e+08	0	0	0	0	365862	710264	3.31626e+07	0	6.93493e+06	4.15274e+06	928525	0	0	1.17015e+06	0	0	2.19547e+08	1.57606e+07	7.96836e+07	3.87024e+07	965464	2.91851e+07	8.23414e+06	6.23285e+07	4.43715e+06	3.95488e+07	1.02953e+07	2.26802e+06	670829	3.65889e+07	2.69576e+07	0
COM	Eastern and Southern Africa (AFE)	Lower middle income	high	7.00814e+06	3.05001e+07	2.37665e+07	0	0	0	0	140109	2.16096e+06	360008	0	0	4.5224e+06	519.149	0	0	0	0	0	2.79457e+06	333165	4.62664e+06	1.96343e+06	128674	828662	242527	788300	569594	9.23877e+06	182836	114358	33824.4	3.56181e+06	1.54045e+06	0
COD	Eastern and Southern Africa (AFE)	Low income	high	6.21784e+08	6.81202e+09	6.23226e+09	0	0	0	0	7.14133e+07	1.85808e+08	1.01288e+08	0	0	2.76393e+08	412793	0	0	0	0	0	2.24974e+09	2.50743e+08	7.41543e+08	3.84972e+08	3.9225e+07	2.98284e+08	2.30034e+07	6.61427e+08	9.31333e+07	1.55223e+09	1.82014e+07	2.23431e+07	6.60859e+06	5.84871e+08	2.38386e+07	0
ERI	Eastern and Southern Africa (AFE)	Low income	high	9.27045e+06	1.27592e+08	1.19173e+08	0	0	0	0	68076	5.84014e+06	2.54182e+06	0	0	0	0	0	0	0	0	0	3.11422e+07	3.71246e+06	1.97292e+07	8.59599e+06	280005	6.52185e+06	311999	8.71482e+06	2.43808e+06	3.09045e+07	684545	504818	149314	1.51875e+07	6.59338e+06	0
SWZ	Eastern and Southern Africa (AFE)	Lower middle income	high	3.03415e+06	4.96568e+07	4.6756e+07	0	0	0	0	124.07	1.38319e+06	1.46388e+06	0	0	0	0	0	0	0	0	0	9.43248e+06	1.12456e+06	9.7369e+06	2.22923e+06	86464.5	2.31688e+06	149223	2.26005e+06	967902	1.42993e+07	288904	130916	38722.1	7.49228e+06	2.61737e+06	0
ETH	Eastern and Southern Africa (AFE)	Low income	high	3.86141e+08	3.71943e+09	3.35564e+09	0	0	0	0	121331	1.10513e+08	9.09413e+07	0	6.47928e+07	1.00147e+08	5.35191e+06	0	0	4.31739e+07	0	0	6.27312e+08	7.4757e+07	7.81057e+08	3.36362e+08	1.13332e+07	3.43646e+08	1.69806e+07	1.77296e+08	4.12507e+07	5.13725e+08	1.8687e+07	1.96647e+07	5.81636e+06	5.67283e+08	2.50707e+08	0
KEN	Eastern and Southern Africa (AFE)	Lower middle income	high	4.71104e+08	1.93373e+09	1.48019e+09	0	0	0	0	4.03707e+06	1.60837e+08	3.29628e+07	0	2.73912e+07	9.06758e+06	3.53619e+06	0	0	2.4877e+07	2.22972e+08	0	3.62984e+08	5.51226e+07	2.923e+08	1.25673e+08	3.23021e+06	8.02138e+07	1.08299e+07	1.01759e+08	1.73851e+07	8.20639e+07	5.15704e+06	7.36247e+06	2.17765e+06	1.09017e+08	3.9553e+08	0
LSO	Eastern and Southern Africa (AFE)	Lower middle income	high	7.78915e+06	5.83551e+07	5.14465e+07	0	0	0	0	0	4.86567e+06	1.16577e+06	0	1.10528e+06	466838	41036.4	0	0	0	0	0	1.69067e+07	2.01341e+06	9.89969e+06	4.34676e+06	10549	1.72222e+06	269091	4.84559e+06	696193	4.94268e+06	243951	252543	74696.5	7.62333e+06	4.2313e+06	0
MDG	Eastern and Southern Africa (AFE)	Low income	high	3.58296e+07	1.06318e+09	1.03138e+09	0	0	0	0	9.21892e+06	1.421e+07	872180	0	0	2.19518e+06	79548.5	0	0	5.82206e+06	0	0	5.03901e+08	1.52005e+07	9.64358e+07	3.63006e+07	4.82492e+06	1.53719e+07	961250	1.44181e+08	2.20213e+07	1.12901e+08	854053	4.85373e+06	1.43562e+06	1.22117e+08	5.95487e+07	0
MWI	Eastern and Southern Africa (AFE)	Low income	high	1.03927e+08	7.52754e+08	6.58891e+08	0	0	0	0	1.11914e+07	5.25538e+07	1.62221e+07	0	1.11901e+07	5.99482e+06	2.42142e+06	0	0	3.00687e+06	1.90662e+06	0	2.28114e+08	2.7195e+07	1.26038e+08	5.60426e+07	1.65956e+06	3.12635e+07	2.19255e+06	6.37309e+07	7.1323e+06	5.47688e+07	5.13903e+06	3.29148e+06	973546	9.46374e+07	4.18381e+07	0
MUS	Eastern and Southern Africa (AFE)	Upper middle income	high	118992	1.15134e+07	1.14164e+07	0	0	0	0	0	0	0	0	0	0	0	0	0	0	0	0	734070	87559.3	2.27098e+06	840126	2038.87	1.13897e+06	257125	194091	591454	3.4191e+06	69484	49628.9	14679.1	1.7474e+06	1.5992e+06	0
MOZ	Eastern and Southern Africa (AFE)	Low income	high	1.88741e+08	1.54678e+09	1.37633e+09	0	0	0	0	1.80443e+07	1.20548e+08	1.90933e+07	0	1.7752e+07	0	2.64557e+06	0	0	0	8.26397e+06	0	3.87224e+08	4.61425e+07	2.32002e+08	1.07615e+08	1.08423e+07	4.08537e+07	1.21515e+07	1.11275e+08	1.13631e+07	3.49934e+08	4.34665e+06	6.3122e+06	1.86701e+06	1.78636e+08	6.24467e+07	0
NAM	Eastern and Southern Africa (AFE)	Upper middle income	high	1.01426e+07	7.97165e+07	7.07824e+07	0	0	0	0	28510.3	7.63715e+06	1.91787e+06	0	0	0	1706.43	0	0	0	0	0	8.69574e+06	1.03662e+06	1.44719e+07	6.22057e+06	385333	2.0599e+06	120401	2.42775e+06	2.00021e+06	2.53235e+07	606682	364892	107927	1.11376e+07	5.40919e+06	0
RWA	Eastern and Southern Africa (AFE)	Low income	high	7.98203e+07	4.6449e+08	3.92438e+08	0	0	0	0	383100	4.18207e+07	7.84868e+06	0	6.99673e+06	0	84046.2	0	0	2.75791e+07	211411	0	1.47011e+08	1.53702e+07	7.458e+07	3.2787e+07	256035	4.73954e+06	264815	4.08149e+07	4.4299e+06	9.63706e+06	249258	959889	1.01001e+06	7.82669e+07	2.67635e+07	0
STP	Eastern and Southern Africa (AFE)	Lower middle income	high	838747	7.89371e+06	7.20444e+06	0	0	0	0	0	756489	0	0	0	0	23050.9	0	0	0	0	0	2.49044e+06	297036	1.23892e+06	543574	1319.18	126897	148628	676668	160462	965549	31446.4	32199	9523.72	952988	433880	0
SOM	Eastern and Southern Africa (AFE)	Low income	high	1.35134e+08	1.1852e+09	1.05244e+09	0	0	0	0	163955	1.03607e+07	6.51481e+06	0	0	1.15e+08	0	0	0	0	0	0	2.82311e+08	3.36376e+07	1.38819e+08	6.87113e+07	4.55305e+06	7.59569e+07	1.15594e+07	8.38401e+07	1.40468e+07	3.2015e+08	4.59925e+06	3.98646e+06	1.17911e+06	1.06925e+08	3.79976e+07	0
ZAF	Eastern and Southern Africa (AFE)	Upper middle income	high	2.02687e+08	1.30257e+09	1.11765e+09	0	0	0	0	0	9.01517e+07	1.51043e+07	0	2.77721e+07	0	2.25054e+06	0	0	0	6.78928e+07	0	4.09537e+08	4.88551e+07	2.10386e+08	8.97212e+07	3.26612e+06	4.87602e+07	1.34536e+07	1.11689e+08	1.74027e+07	7.90822e+07	3.90008e+06	5.26892e+06	1.55843e+06	1.61869e+08	5.26887e+07	0
SSD	Eastern and Southern Africa (AFE)	Low income	high	2.81566e+08	8.59935e+08	5.8716e+08	0	0	0	0	780664	2.13102e+07	9.12948e+06	0	0	2.54024e+08	71958.6	0	0	0	0	0	1.88962e+08	2.25169e+07	5.5954e+07	3.05041e+07	2.26839e+06	2.03584e+07	58946.1	5.63096e+07	8.16519e+06	1.95744e+08	1.6226e+06	1.77375e+06	524635	4.31174e+07	2.20804e+07	0
SDN	Eastern and Southern Africa (AFE)	Low income	high	1.80386e+08	1.92562e+09	1.77631e+09	0	0	0	0	170900	1.29611e+08	1.93471e+07	0	1.24688e+07	0	1.72406e+06	0	0	0	6.65959e+06	0	1.36663e+08	1.62854e+07	3.12162e+08	1.36473e+08	3.17776e+06	7.17202e+07	2.00901e+07	3.88755e+07	2.58024e+07	8.71091e+08	6.7114e+06	7.96701e+06	2.35646e+06	2.40265e+08	9.13029e+07	0
TZA	Eastern and Southern Africa (AFE)	Lower middle income	high	2.94285e+08	3.27387e+09	2.99469e+09	0	0	0	0	0	1.56011e+08	5.32288e+07	0	3.48637e+07	0	6.45888e+06	0	0	9.7155e+06	0	0	4.26271e+08	9.41473e+07	1.05623e+09	1.99255e+08	560586	3.59725e+08	93253	1.17988e+08	2.22198e+07	4.70806e+08	1.82648e+07	1.699e+07	3.48575e+06	4.52821e+08	1.35107e+08	0
UGA	Eastern and Southern Africa (AFE)	Low income	high	8.46193e+07	1.4851e+09	1.40841e+09	0	0	0	0	2.56973e+07	1.9373e+06	1.01602e+07	0	2.33333e+07	9.58306e+06	4.58634e+06	0	0	0	5.32894e+06	0	2.42523e+08	3.42152e+07	3.2889e+08	1.37388e+08	4.24594e+06	2.26232e+08	3.6929e+06	6.25559e+07	1.48535e+07	2.38541e+08	4.45387e+06	8.07692e+06	2.38897e+06	1.88037e+08	9.44469e+07	0
ZMB	Eastern and Southern Africa (AFE)	Lower middle income	high	1.10314e+08	8.73881e+08	7.78983e+08	0	0	0	0	1.34179e+07	4.50808e+07	2.6855e+07	0	5.02793e+06	0	1.23637e+06	0	0	8.34244e+06	0	0	2.51491e+08	2.79361e+07	1.26998e+08	5.85104e+07	1.19908e+06	3.41868e+07	7.16433e+06	7.1393e+07	1.04141e+07	1.55758e+08	1.64973e+06	3.4428e+06	1.0183e+06	9.5282e+07	4.20662e+07	0
ZWE	Eastern and Southern Africa (AFE)	Lower middle income	high	4.13159e+07	4.55734e+08	4.16341e+08	0	0	0	0	2.10075e+06	2.49361e+07	2.44991e+06	0	0	2.49884e+06	632129	0	0	0	3.89099e+06	0	1.10618e+08	1.31783e+07	9.53835e+07	4.12253e+07	3.74822e+06	3.30715e+07	8.91642e+06	3.13464e+07	1.1806e+07	1.78256e+07	2.46913e+06	2.41282e+06	713656	7.34425e+07	2.88519e+07	0
DZA	Middle East and North Africa (MENA)	MIC	high	3.32154e+07	5.95962e+08	5.68718e+08	0	0	0	0	0	3.32154e+07	0	0	0	0	0	0	0	0	0	0	0	1.00348e+06	9.61008e+07	1.23571e+08	0	6.43922e+07	1.51346e+07	2.0584e+06	4.72118e+07	1.83749e+08	5.02603e+06	3.72364e+06	241116	8.39033e+07	9.65661e+06	0
DJI	Middle East and North Africa (MENA)	FVC & LIC	high	3.09147e+07	8.52425e+07	5.44648e+07	0	0	0	0	0	54374.5	476650	0	935815	2.94053e+07	0	0	0	0	345477	0	3.02843e+06	422240	2.72655e+06	3.9579e+06	5513.75	2.66041e+06	58658.5	927402	588174	4.10692e+07	172678	117226	7590.74	2.38185e+06	261.054	0
EGY	Middle East and North Africa (MENA)	MIC	high	3.62016e+08	3.31131e+09	3.02494e+09	0	0	0	0	0	3.22258e+08	4.29994e+07	0	0	0	128454	0	0	0	0	0	0	6.1603e+07	2.8222e+08	3.92102e+08	0	2.81039e+07	1.09039e+07	1.29323e+08	1.28538e+08	1.95297e+09	1.79734e+07	1.18229e+07	765565	2.46399e+08	2.62898e+07	0
IRN	Middle East and North Africa (MENA)	MIC	high	2.06897e+08	1.12486e+09	9.34188e+08	0	0	0	0	0	8.68681e+07	0	0	6.34446e+07	0	0	0	0	7.09176e+07	4.61516e+06	0	0	4.10314e+06	1.27053e+08	1.65218e+08	0	5.3343e+07	2.00091e+07	8.43987e+06	3.94581e+07	5.29386e+08	5.76611e+06	4.98235e+06	322621	5.6682e+07	1.45681e+07	0
IRQ	Middle East and North Africa (MENA)	FVC & LIC	high	7.11572e+07	8.73152e+08	8.06311e+08	0	0	0	0	0	4.65106e+07	0	0	2.00242e+07	0	780398	0	0	0	7.40175e+06	0	1.90492e+07	2.65866e+06	1.42255e+08	2.03918e+08	2.84078e+07	1.07128e+08	2.24036e+07	5.66131e+06	4.13159e+07	1.89954e+08	6.90544e+06	6.13322e+06	397143	1.24203e+08	5.82875e+06	0
JOR	Middle East and North Africa (MENA)	MIC	high	3.8111e+07	1.61908e+08	1.27187e+08	0	0	0	0	0	2.76266e+07	1.03123e+06	0	8.80938e+06	0	40345.6	0	0	0	1.95614e+06	0	0	3.08798e+06	2.69981e+07	3.675e+07	0	5.0207e+06	3.44894e+06	6.40734e+06	5.52136e+06	2.73274e+07	1.20364e+06	1.10832e+06	71767	2.35699e+07	1.00835e+06	0
LBY	Middle East and North Africa (MENA)	FVC & LIC	high	1.45977e+07	1.04427e+08	9.0599e+07	0	0	0	0	2.50772e+06	9.04379e+06	1.43568e+06	0	0	1.9568e+06	268673	0	0	0	328718	0	2.66954e+07	3.7216e+06	1.24212e+07	1.824e+07	586517	5.3354e+06	889942	8.28455e+06	7.19159e+06	7.48268e+06	592955	542395	35121.6	1.08556e+07	1.21464e+06	0
LBN	Middle East and North Africa (MENA)	MIC	high	0	8.2912e+07	8.2912e+07	0	0	0	0	0	0	0	0	0	0	0	0	0	0	0	0	0	118365	1.07102e+07	1.47486e+07	0	1.06368e+07	1.68634e+06	245676	5.77711e+06	3.68758e+07	564455	446166	28890.5	9.34905e+06	1.18154e+06	0
MAR	Middle East and North Africa (MENA)	MIC	high	7.48718e+07	8.11034e+08	7.48034e+08	0	0	0	0	0	2.58577e+07	1.50815e+07	0	2.70658e+07	0	0	0	0	4.58989e+06	7.74956e+06	0	0	504807	7.02349e+07	9.43897e+07	0	4.78757e+07	16934.4	1.0482e+06	1.69078e+07	5.1412e+08	3.68881e+06	2.83452e+06	183543	5.77664e+07	1.73036e+06	0
PSE	Middle East and North Africa (MENA)	FVC & LIC	high	1.89913e+07	1.30196e+08	1.12433e+08	0	0	0	0	0	1.03781e+07	0	0	4.62239e+06	0	0	0	0	5.8616e+06	0	0	3.23714e+06	451222	1.59347e+07	2.33033e+07	70121.9	7.6066e+06	2.51255e+06	1.00926e+06	2.92618e+06	5.59888e+07	658477	687249	44501.3	9.39572e+06	1.34477e+06	0
SYR	Middle East and North Africa (MENA)	FVC & LIC	high	1.04242e+07	5.2999e+08	5.2037e+08	0	0	0	0	15840.1	7.7498e+06	0	0	0	0	0	0	0	0	2.97726e+06	0	9.00872e+07	1.25754e+07	6.76304e+07	1.04849e+08	133308	6.67102e+07	1.06517e+07	2.72459e+07	3.27441e+07	1.06805e+08	3.72585e+06	3.15589e+06	204352	5.90494e+07	4.30749e+06	0
TUN	Middle East and North Africa (MENA)	MIC	high	2.93738e+06	1.07358e+08	1.04835e+08	0	0	0	0	0	2.93738e+06	0	0	0	0	0	0	0	0	0	0	0	126960	1.81752e+07	2.33515e+07	0	1.47691e+07	2.86217e+06	259320	1.15005e+07	2.66576e+07	950696	703171	45532.3	1.58674e+07	2.35217e+06	0
YEM	Middle East and North Africa (MENA)	FVC & LIC	high	8.82993e+07	1.71573e+09	1.64352e+09	0	0	0	0	0	4.53782e+07	2.73876e+06	0	3.1339e+07	0	2.56693e+06	0	0	0	1.21784e+07	0	2.87199e+08	4.00582e+07	1.07064e+08	1.70128e+08	1.11392e+07	7.60744e+07	1.54254e+07	9.18189e+07	1.99062e+07	8.72644e+08	1.44611e+07	4.86166e+06	314806	9.35663e+07	15345.2	0
AFG	Middle East and North Africa (MENA)	FVC & LIC	high	2.50753e+08	2.18644e+09	1.94659e+09	0	0	0	0	60759.4	1.09471e+08	3.06865e+07	0	3.85591e+07	9.07359e+07	2.33916e+06	0	0	0	329111	0	4.85161e+08	1.15041e+08	1.56661e+08	2.49163e+08	1.0769e+06	2.00047e+08	1.34766e+07	1.508e+08	2.46269e+07	6.25997e+08	2.1565e+07	7.38789e+06	478387	1.36944e+08	3.33155e+06	0
PAK	Middle East and North Africa (MENA)	FVC & LIC	high	2.11577e+08	6.42765e+09	6.23318e+09	0	0	0	0	17666.2	1.8416e+08	1.74034e+07	0	0	0	8.73873e+06	0	0	5.39561e+06	0	0	8.79194e+08	4.10939e+07	7.54372e+08	1.39265e+09	3.40217e+06	1.10389e+08	92300.5	2.76089e+08	2.95317e+08	2.54346e+09	7.04747e+07	3.34796e+07	2.1679e+06	5.40748e+08	1.08114e+07	0
KHM	East Asia and Pacific (EAP)	Lower middle income	high	4.56423e+07	3.273e+08	2.83844e+08	0	0	0	0	43612.6	3.47498e+07	4.32623e+06	0	0	3.19152e+06	187589	0	0	4.92129e+06	0	0	2.58339e+07	393176	3.26274e+07	3.97542e+07	704498	1.0484e+07	4.17942e+06	8.80785e+06	1.53546e+07	8.66674e+07	1.2158e+06	1.5866e+06	122734	8.74201e+07	6.5205e+06	0
CHN	East Asia and Pacific (EAP)	Upper middle income	high	3.10398e+08	1.01934e+10	9.92245e+09	0	0	0	0	0	0	0	0	3.09625e+08	0	0	0	0	0	894095	0	3.04937e+07	464178	1.03111e+09	1.32006e+09	1.37735e+06	1.24636e+09	2.35991e+08	1.02982e+07	6.25359e+08	3.30385e+09	6.16236e+07	5.30309e+07	2.0039e+07	2.88044e+09	3.66987e+08	0
FJI	East Asia and Pacific (EAP)	Upper middle income	high	3.67201e+06	1.3755e+07	1.02183e+07	0	0	0	0	0	1.09222e+06	0	0	569074	0	27357.4	0	0	1.96209e+06	268427	0	133808	2036.07	1.64656e+06	2.10864e+06	2200.77	1.10771e+06	377039	46079.9	355724	2.14074e+06	77068.5	84372.9	24124.4	3.07889e+06	130180	0
IDN	East Asia and Pacific (EAP)	Upper middle income	high	7.6844e+08	4.93186e+09	4.24711e+09	0	0	0	0	65545.9	3.87561e+08	2.32575e+08	0	1.63587e+08	0	1.47214e+07	0	0	0	2.47075e+07	0	2.46822e+08	5.28589e+06	4.47986e+08	7.06014e+08	2.59323e+06	2.41644e+08	2.17703e+07	1.44877e+08	1.02158e+08	1.43374e+09	4.63889e+07	2.51383e+07	3.35888e+06	1.25165e+09	7.83097e+07	0
KIR	East Asia and Pacific (EAP)	Lower middle income	high	699907	3.04447e+06	2.36901e+06	0	0	0	0	0	360597	40320.3	0	91755	0	3848.15	0	0	259846	0	0	253208	3852.25	334035	445519	464.856	122374	45128.5	89671.4	57866.8	472321	17000	17732	4672.39	731390	55261.5	0
LAO	East Asia and Pacific (EAP)	Lower middle income	high	1.60531e+07	1.36729e+08	1.232e+08	0	0	0	0	0	1.11956e+07	4.9716e+06	0	0	0	291011	0	0	0	0	0	1.68816e+07	256850	1.59634e+07	2.01102e+07	20983	1.0171e+07	5365.09	5.74202e+06	7.25233e+06	1.22961e+07	706012	806656	72331.7	4.46085e+07	3.07989e+06	0
MYS	East Asia and Pacific (EAP)	Upper middle income	high	0	4.40254e+08	4.40254e+08	0	0	0	0	0	0	0	0	0	0	0	0	0	0	0	0	2.67933e+06	40784.1	4.57871e+07	5.83212e+07	60852.6	5.48108e+07	1.04798e+07	909965	2.94622e+07	1.4664e+08	2.73478e+06	2.34261e+06	1.10019e+06	1.27911e+08	1.25109e+07	0
MHL	East Asia and Pacific (EAP)	Upper middle income	high	188303	759171	589323	0	0	0	0	10459.6	44044.1	20428.9	0	0	124080	1478.74	0	0	0	2681.06	0	31172.4	473.914	73245.1	103330	1501.51	54912.7	1004.2	11608	36328.9	111699	5591.62	4073.99	575.421	204919	13327.1	0
MNG	East Asia and Pacific (EAP)	Upper middle income	high	1.43262e+07	4.75627e+07	3.33615e+07	0	0	0	0	0	5.05903e+06	1.73702e+06	0	2.08061e+06	0	89687.9	0	0	6.63332e+06	64154	0	359041	5464.21	6.31815e+06	7.78748e+06	8125.49	3.44297e+06	113296	121505	1.30785e+06	2.35919e+06	307188	313007	97541.4	1.25609e+07	1.19906e+06	0
MMR	East Asia and Pacific (EAP)	Lower middle income	high	2.88204e+08	7.73421e+08	4.92432e+08	0	0	0	0	672937	7.24441e+07	1.55486e+07	0	0	6.64264e+06	694472	0	0	2.06913e+08	4385.32	0	1.00393e+07	152636	8.69774e+07	1.12721e+08	2.27721e+06	4.6754e+07	7.90805e+06	3.51749e+06	4.52498e+07	1.26106e+08	5.2053e+06	4.48448e+06	419200	8.32149e+07	1.92147e+07	0
PNG	East Asia and Pacific (EAP)	Lower middle income	high	1.37392e+07	3.19571e+08	3.06475e+08	0	0	0	0	596313	8.86667e+06	2.56148e+06	0	0	2.2562e+06	182169	0	0	0	0	0	5.72756e+07	870987	2.53037e+07	3.41515e+07	732116	2.39829e+07	3.87075e+06	2.02484e+07	1.01777e+07	9.21847e+07	2.42115e+06	1.35832e+06	79917	7.07236e+07	4.32255e+06	0
PHL	East Asia and Pacific (EAP)	Lower middle income	high	7.27087e+08	2.477e+09	1.78123e+09	0	0	0	0	0	2.51602e+08	5.81501e+07	0	5.8684e+07	750968	2.672e+06	0	0	3.88513e+08	2.21544e+07	0	2.66803e+08	4.06008e+06	2.34248e+08	3.31725e+08	429192	1.03343e+08	6.56716e+06	9.36817e+07	3.72289e+07	5.45507e+08	7.9554e+06	1.32558e+07	659332	3.40117e+08	2.75764e+07	0
WSM	East Asia and Pacific (EAP)	Lower middle income	high	632137	4.44559e+06	3.86248e+06	0	0	0	0	0	481311	0	0	132685	0	15666.4	0	0	24650.1	0	0	36022.3	548.178	557313	722604	753.968	295294	127552	12402	83494.3	736319	21121.8	28949.9	4088.96	1.53768e+06	79756.7	0
SLB	East Asia and Pacific (EAP)	Lower middle income	high	716241	2.54934e+07	2.49701e+07	0	0	0	0	1642.07	0	55000.2	0	573931	0	0	0	0	0	110082	0	3.44466e+06	52431.7	2.29801e+06	3.05667e+06	1895.89	2.81675e+06	482857	1.19707e+06	364633	7.38235e+06	137762	122265	14943	6.42061e+06	260914	0
THA	East Asia and Pacific (EAP)	Upper middle income	high	1.42763e+07	5.65971e+08	5.53288e+08	0	0	0	0	0	1.42763e+07	0	0	0	0	0	0	0	0	0	0	3.37186e+06	51328	5.8855e+07	7.25708e+07	888204	5.77684e+07	1.34705e+07	1.1323e+06	4.68449e+07	1.77632e+08	3.87671e+06	2.91377e+06	1.19993e+06	1.64418e+08	1.98922e+07	0
TLS	East Asia and Pacific (EAP)	Lower middle income	high	7.85608e+06	6.55466e+07	5.80316e+07	0	0	0	0	3880.65	2.50272e+06	667659	0	0	4.19276e+06	139836	0	0	922174	0	0	7.94551e+06	120865	3.12304e+06	4.32705e+06	1498.61	1.94826e+06	209551	2.82206e+06	1.32522e+06	3.24721e+07	136025	172175	12167.1	8.00833e+06	562859	0
TON	East Asia and Pacific (EAP)	Upper middle income	high	144783	1.68868e+06	1.55785e+06	0	0	0	0	0	144146	0	0	0	0	826.436	0	0	0	0	0	13837.3	210.802	238966	300478	313.593	171076	54295.6	4673.88	91276.3	91113.5	13548.6	12054.7	3348.03	664419	38713.4	0
VUT	East Asia and Pacific (EAP)	Lower middle income	high	694302	9.48816e+06	8.85347e+06	0	0	0	0	0	693657	0	0	0	0	835.921	0	0	0	0	0	952596	14499.2	990878	1.34616e+06	1404.59	683430	226846	333959	351752	2.04264e+06	58856.1	53769.6	9059.91	2.76854e+06	149385	0
VNM	East Asia and Pacific (EAP)	Lower middle income	high	1.96097e+08	1.26214e+09	1.08646e+09	0	0	0	0	0	1.50226e+08	0	0	4.46244e+07	0	0	0	0	0	6.26434e+06	0	3.67171e+07	558527	1.18731e+08	1.69088e+08	176427	4.06574e+07	3.07029e+07	7.49282e+06	2.7836e+07	1.06302e+08	1.05321e+07	6.75325e+06	1.04862e+06	5.95725e+08	2.88675e+07	0
BGD	South Asia (SA)	Lower middle income	high	3.07113e+08	3.87156e+09	3.60041e+09	0	0	0	0	0	2.04293e+08	6.65317e+07	0	4.25531e+07	6.10271e+06	2.13322e+06	0	0	0	472912	0	3.64901e+08	6.06433e+07	3.78237e+08	5.1854e+08	3.5281e+07	2.78643e+08	158194	9.28331e+07	8.66354e+07	1.5175e+09	1.81299e+06	1.54569e+07	1.00088e+06	6.67779e+08	2.48858e+07	0
BTN	South Asia (SA)	Lower middle income	high	840604	8.9855e+06	8.26008e+06	0	0	0	0	0	735792	96088.1	0	0	20208.7	372.234	0	0	0	0	0	86157.8	13060.3	1.10586e+06	1.51079e+06	2104.69	602549	74822.2	21695.8	485494	3.51997e+06	31541.8	45562.4	2950.3	1.54267e+06	200112	0
IND	South Asia (SA)	Lower middle income	high	2.33735e+09	3.58976e+10	3.40551e+10	0	0	0	0	1.64268e+07	2.18715e+09	4.91939e+07	0	1.09749e+08	0	8.96924e+06	0	0	0	861861	0	2.83726e+09	4.29993e+08	2.57357e+09	4.34709e+09	5.25756e+07	1.03758e+09	2.56077e+07	6.04167e+08	2.2327e+08	2.0934e+10	1.97637e+07	1.06519e+08	6.89739e+06	3.59019e+09	2.2533e+08	0
MDV	South Asia (SA)	Upper middle income	high	1.12595e+06	4.94031e+06	3.91621e+06	0	0	0	0	0	529301	82032.9	0	0	0	12179.9	0	0	568382	0	0	30277.1	4591.86	605684	765085	1065.84	212173	19099	7324.68	259177	1.90639e+06	8021.04	23171.1	1500.39	410424	106821	0
NPL	South Asia (SA)	Lower middle income	high	9.92717e+07	4.38673e+08	3.45305e+08	0	0	0	0	8587.48	4.76089e+07	1.05561e+07	0	1.43501e+07	961378	304712	0	0	3.37907e+07	285579	0	4.66878e+07	7.07404e+06	6.04855e+07	8.23007e+07	286905	2.68203e+07	21066.9	1.18188e+07	8.97648e+06	7.28743e+07	1.74683e+06	2.46523e+06	159631	5.82878e+07	8.09779e+06	0
LKA	South Asia (SA)	Lower middle income	high	1.54179e+07	3.52122e+08	3.40396e+08	0	0	0	0	3303.62	0	6.55827e+06	0	9.30606e+06	0	0	0	0	0	0	0	2.70189e+07	4.09776e+06	3.64868e+07	4.86861e+07	65262.5	3.85207e+07	2282.99	6.66531e+06	5.79317e+06	1.54197e+08	1.04878e+06	1.47273e+06	95363.6	5.08762e+07	5.37186e+06	0
BLZ	Latin America and Caribbean (LAC)	Upper middle income	high	1.54324e+06	6.45886e+06	4.96176e+06	0	0	0	0	0	999842	247560	0	270484	0	5692.61	0	0	0	107865	0	0	241673	836001	587736	0	1.56151e+06	202088	174177	169762	493702	37388.4	34102.6	2208.24	1.09648e+06	81973	0
BOL	Latin America and Caribbean (LAC)	Lower middle income	high	8.72522e+07	2.36537e+08	1.50789e+08	0	0	0	0	0	6.83647e+07	0	0	8.12673e+06	0	43520.5	0	0	1.3792e+07	1.35589e+06	0	0	2.77091e+06	2.94027e+07	2.12546e+07	0	2.97456e+07	1.39004e+07	2.0392e+06	5.11563e+06	3.03101e+07	1.43998e+06	1.23094e+06	79706.9	2.78063e+07	3.95284e+06	0
BRA	Latin America and Caribbean (LAC)	Upper middle income	high	1.51968e+08	1.98358e+09	1.8436e+09	0	0	0	0	0	1.79846e+07	0	0	9.00121e+07	0	0	0	0	0	4.88472e+07	0	0	2.5532e+07	2.84717e+08	1.95926e+08	0	7.65224e+08	1.34585e+08	1.83798e+07	5.58051e+07	1.17096e+08	1.42103e+07	1.13673e+07	736067	3.73456e+08	3.21265e+07	0
COL	Latin America and Caribbean (LAC)	Upper middle income	high	2.60064e+08	5.87822e+08	3.33485e+08	0	0	0	0	0	1.24104e+08	0	0	3.06365e+07	18742.1	0	0	0	1.19164e+08	5.28597e+06	0	0	6.53861e+06	7.8245e+07	5.38044e+07	0	1.18559e+08	3.69899e+07	4.70322e+06	1.90949e+07	1.44602e+07	3.90518e+06	3.12113e+06	202102	1.06613e+07	1.46194e+07	0
CRI	Latin America and Caribbean (LAC)	Upper middle income	high	8.27578e+06	4.11103e+07	3.3172e+07	0	0	0	0	0	5.16534e+06	0	0	2.72016e+06	0	20075.2	0	0	0	745415	0	0	166656	5.81672e+06	3.99136e+06	0	1.19984e+07	2.74878e+06	119136	1.69215e+06	818193	274904	232215	15036.6	7.62817e+06	1.08091e+06	0
CUB	Latin America and Caribbean (LAC)	Upper middle income	high	2.13094e+07	8.09346e+07	5.98811e+07	0	0	0	0	0	1.54259e+07	0	0	4.66604e+06	0	122495	0	0	0	2.05862e+06	0	0	325259	1.06056e+07	7.26375e+06	0	1.72104e+07	5.01233e+06	232298	2.88831e+06	7.28163e+06	434644	421445	27289.7	1.39094e+07	1.24153e+06	0
DOM	Latin America and Caribbean (LAC)	Upper middle income	high	4.77446e+07	1.61583e+08	1.16071e+08	0	0	0	0	0	9.56448e+06	0	0	6.79161e+06	0	0	0	0	3.37247e+07	0	0	0	452420	2.2007e+07	1.56456e+07	0	5.34595e+07	1.0406e+07	333569	4.24647e+06	1.13558e+07	1.10034e+06	902491	58438.8	2.77919e+06	4.16618e+06	0
ECU	Latin America and Caribbean (LAC)	Upper middle income	high	8.30513e+07	2.55525e+08	1.75808e+08	0	0	0	0	0	6.97941e+07	0	0	1.08809e+07	0	0	0	0	0	4.98908e+06	0	0	2.09207e+06	3.06984e+07	2.15624e+07	0	3.11328e+07	1.45097e+07	1.51707e+06	6.81064e+06	4.32024e+07	1.53518e+06	1.24866e+06	80854.3	4.02631e+07	2.78024e+06	0
SLV	Latin America and Caribbean (LAC)	Upper middle income	high	2.36086e+07	8.04401e+07	5.73111e+07	0	0	0	0	0	1.90687e+07	0	0	3.88032e+06	123068	258509	0	0	0	1.01613e+06	0	0	339742	1.10238e+07	7.64806e+06	0	1.56982e+07	5.21005e+06	244589	2.4185e+06	4.35355e+06	350466	442892	28678.5	1.44581e+07	1.58165e+06	0
GRD	Latin America and Caribbean (LAC)	Upper middle income	high	81375.7	1.08094e+06	1.00705e+06	0	0	0	0	0	0	0	0	63867	0	0	0	0	0	19069.3	0	0	4506.1	148071	101651	0	403160	70001.2	3250.86	39798.5	108731	7386.38	5885.21	381.084	194229	24201.6	0
GTM	Latin America and Caribbean (LAC)	Upper middle income	high	1.32098e+08	4.15139e+08	2.8969e+08	0	0	0	0	0	1.01783e+08	1.83e+07	0	1.25024e+07	124644	47768	0	0	0	3.89798e+06	0	0	5.32904e+07	4.30173e+07	3.11067e+07	0	4.18851e+07	3.51832e+07	3.93281e+07	7.89409e+06	6.20443e+06	3.31875e+06	1.79321e+06	116116	5.64386e+07	4.66938e+06	0
HTI	Latin America and Caribbean (LAC)	Lower middle income	high	3.63391e+07	2.19078e+08	1.82969e+08	0	0	0	0	0	2.0484e+07	3.7706e+06	0	7.81534e+06	6.31678e+06	184772	0	0	836885	0	0	0	1.41171e+07	2.79495e+07	9.13458e+06	0	6.29166e+07	1.02952e+07	1.07776e+07	4.91715e+06	1.96143e+07	2.30107e+06	1.19883e+06	77627.9	3.60387e+07	4.82222e+06	0
HND	Latin America and Caribbean (LAC)	Lower middle income	high	5.77083e+07	2.05606e+08	1.47234e+08	0	0	0	0	0	2.76907e+07	7.16206e+06	0	7.30444e+06	0	582142	0	0	1.85624e+07	1.48272e+06	0	0	9.11919e+06	2.65673e+07	1.88875e+07	0	5.28662e+07	6.98351e+06	6.64435e+06	4.5949e+06	1.30814e+07	877041	1.09445e+06	70868.6	2.03969e+07	3.34284e+06	0
JAM	Latin America and Caribbean (LAC)	Upper middle income	high	4.37486e+06	2.6572e+07	2.22792e+07	0	0	0	0	0	2.49997e+06	0	0	1.60279e+06	0	0	0	0	0	502031	0	0	122237	3.54438e+06	2.42699e+06	0	7.71946e+06	1.67559e+06	87965.2	991679	2.60169e+06	176701	139763	9050.06	4.64921e+06	584896	0
MEX	Latin America and Caribbean (LAC)	Upper middle income	high	4.08687e+08	2.15325e+09	1.75193e+09	0	0	0	0	0	3.52239e+08	0	0	6.17484e+07	0	1.42575e+06	0	0	0	1.64759e+06	0	0	1.60112e+08	2.27403e+08	9.49096e+07	0	7.67194e+08	8.08564e+07	7.0559e+07	3.8556e+07	5.35938e+07	1.02583e+07	9.17384e+06	594032	3.63538e+08	4.70583e+07	0
NIC	Latin America and Caribbean (LAC)	Lower middle income	high	3.62909e+07	1.12507e+08	7.60812e+07	0	0	0	0	0	1.61391e+07	302133	0	4.5161e+06	0	0	0	0	1.71984e+07	933591	0	0	985548	1.48979e+07	1.0514e+07	0	2.89177e+07	6.80954e+06	717315	2.83341e+06	9.10298e+06	745180	608254	39386.1	6.18776e+06	2.04823e+06	0
PRY	Latin America and Caribbean (LAC)	Upper middle income	high	2.28925e+07	1.07637e+08	8.51628e+07	0	0	0	0	0	1.82885e+07	0	0	4.35846e+06	0	78022.2	0	0	0	766642	0	0	504225	1.52713e+07	1.07583e+07	0	2.82351e+07	7.21898e+06	366994	2.73401e+06	5.8987e+06	703194	622274	40294	2.00318e+07	2.08167e+06	0
PER	Latin America and Caribbean (LAC)	Upper middle income	high	2.36966e+08	4.55832e+08	2.21897e+08	0	0	0	0	0	1.50219e+08	1.85044e+06	0	2.053e+07	0	60900.4	0	0	7.75213e+07	914342	0	0	3.26066e+06	6.0774e+07	4.24884e+07	0	5.22944e+07	2.72907e+07	2.35526e+06	1.28374e+07	7.50491e+06	2.99123e+06	2.46598e+06	159679	1.95751e+07	1.18822e+07	0
LCA	Latin America and Caribbean (LAC)	Upper middle income	high	129242	1.76657e+06	1.65182e+06	0	0	0	0	0	0	0	0	98544.8	0	0	0	0	0	33357.5	0	0	112264	220741	153078	0	603044	104362	81591.8	61068.8	162179	11018.5	8843.38	572.634	289574	34088.9	0
VCT	Latin America and Caribbean (LAC)	Upper middle income	high	66858.4	953400	892686	0	0	0	0	0	0	0	0	49557.2	0	0	0	0	0	18771.5	0	0	4043.2	132104	91791.6	0	362004	62471.2	2935.54	30703.8	97083.2	6596.28	5299.15	343.135	173309	15592.9	0
SUR	Latin America and Caribbean (LAC)	Upper middle income	high	810042	9.98196e+06	9.21267e+06	0	0	0	0	0	380166	0	0	373086	0	0	0	0	0	104539	0	0	596028	1.22756e+06	872388	0	3.13221e+06	580260	435231	233750	1.35957e+06	61435.5	50412.7	3264.36	1.61022e+06	147506	0
ALB	Eastern Europe and Central Asia (EECA)	Upper middle income	high	2.78673e+06	1.83327e+07	1.56248e+07	0	0	0	0	0	1.67895e+06	0	0	0	0	8423.23	0	0	1.21654e+06	0	0	0	42644.4	2.98823e+06	2.42477e+06	0	2.077e+06	980988	43303.7	2.19754e+06	2.31426e+06	112224	114308	7401.77	3.60942e+06	782142	0
ARM	Eastern Europe and Central Asia (EECA)	Upper middle income	high	2.80102e+06	2.84637e+07	2.58899e+07	0	0	0	0	0	2.48424e+06	0	0	0	0	6065.45	0	0	374453	0	0	0	66714.2	3.76702e+06	3.10477e+06	0	2.36225e+06	1.2367e+06	68494.2	2.55975e+06	9.45818e+06	145081	145412	9415.85	5.43969e+06	911055	0
AZE	Eastern Europe and Central Asia (EECA)	Upper middle income	high	4.94759e+06	1.14027e+08	1.09175e+08	0	0	0	0	0	2.00928e+06	2.71699e+06	0	0	0	0	0	0	495797	0	0	0	121871	1.40714e+07	1.2328e+07	0	1.48642e+07	2.51737e+06	129508	1.0033e+07	4.36026e+07	562526	578613	37466.8	2.10129e+07	3.571e+06	0
BIH	Eastern Europe and Central Asia (EECA)	Upper middle income	high	745722	2.02482e+07	1.95756e+07	0	0	0	0	0	745722	0	0	0	0	0	0	0	0	0	0	0	23859.2	2.77306e+06	2.34634e+06	0	2.6276e+06	910293	24648.8	2.0923e+06	6.17431e+06	110599	110795	7174.3	4.21602e+06	744674	0
GEO	Eastern Europe and Central Asia (EECA)	Upper middle income	high	1.47412e+06	2.61024e+07	2.47516e+07	0	0	0	0	0	1.45024e+06	0	0	0	0	30213.2	0	0	0	0	0	0	183972	4.85375e+06	4.02976e+06	0	4.37364e+06	1.58174e+06	190501	3.20956e+06	367685	169120	189716	12294.6	7.34448e+06	1.14094e+06	0
KAZ	Eastern Europe and Central Asia (EECA)	Upper middle income	high	4.30853e+07	3.34169e+08	2.97017e+08	0	0	0	0	0	2.67052e+07	0	0	1.47614e+07	0	0	0	0	0	3.43987e+06	0	0	1.96207e+07	4.57819e+07	3.91381e+07	0	3.21434e+07	1.50297e+07	2.05577e+07	9.24662e+06	7.28517e+07	1.82647e+06	1.83805e+06	119019	6.96107e+07	4.71103e+06	0
MDA	Eastern Europe and Central Asia (EECA)	Upper middle income	high	3.0388e+06	2.05525e+07	1.80173e+07	0	0	0	0	0	1.33625e+06	0	0	1.7368e+06	0	23412.8	0	0	0	29593.3	0	0	49358.4	3.44532e+06	2.85635e+06	0	2.87177e+06	1.13121e+06	51011.2	1.07094e+06	2.1235e+06	166768	134347	8699.32	5.23872e+06	834723	0
MNE	Eastern Europe and Central Asia (EECA)	Upper middle income	high	219629	4.63148e+06	4.42893e+06	0	0	0	0	0	219629	0	0	0	0	0	0	0	0	0	0	0	11194.9	777059	639831	0	714042	255065	11426.7	489529	657291	30915.6	30192.2	1955.03	1.18136e+06	174227	0
SRB	Eastern Europe and Central Asia (EECA)	Upper middle income	high	2.39025e+06	3.98711e+07	3.76692e+07	0	0	0	0	0	2.39025e+06	0	0	0	0	0	0	0	0	0	0	0	309070	6.63709e+06	5.49354e+06	0	5.69261e+06	2.16839e+06	317484	4.83038e+06	4.71383e+06	262990	258914	16791.4	1.00428e+07	1.71711e+06	0
TJK	Eastern Europe and Central Asia (EECA)	Lower middle income	high	5.53867e+07	2.46426e+08	1.9305e+08	0	0	0	0	0	1.86105e+07	1.84308e+07	0	8.93372e+06	0	260063	0	0	1.48263e+07	0	0	0	1.47343e+06	2.98722e+07	2.12518e+07	0	2.69895e+07	27521.6	477794	5.6447e+06	7.46804e+07	1.0791e+06	1.25104e+06	81008.1	4.87539e+07	4.48973e+06	0
TUR	Eastern Europe and Central Asia (EECA)	Upper middle income	high	1.52521e+08	8.09749e+08	6.69855e+08	0	0	0	0	0	1.52521e+08	0	0	0	0	0	0	0	0	0	0	0	1.48283e+07	1.19875e+08	1.01601e+08	0	2.0511e+07	3.93547e+07	1.53697e+07	8.07647e+07	1.42945e+08	6.23561e+06	4.79024e+06	310182	1.82264e+08	2.87453e+07	0
UKR	Eastern Europe and Central Asia (EECA)	Lower middle income	high	1.00782e+07	2.19676e+08	2.10475e+08	0	0	0	0	0	8.31708e+06	0	0	0	0	0	0	0	2.09783e+06	0	0	0	236323	2.79903e+07	2.34295e+07	0	2.52901e+07	9.18846e+06	246132	3.03634e+07	6.74462e+07	1.1147e+06	1.10384e+06	71477	4.09486e+07	1.08067e+07	0
UZB	Eastern Europe and Central Asia (EECA)	Lower middle income	high	1.22712e+08	7.62528e+08	6.54248e+08	0	0	0	0	0	4.01564e+07	4.55572e+07	0	2.87746e+07	0	933770	0	0	0	1.56129e+07	0	0	5.44194e+07	1.01813e+08	8.70772e+07	0	8.6788e+07	35292.6	5.68069e+07	1.80333e+07	1.60058e+08	3.34023e+06	4.09869e+06	265402	1.54826e+08	2.21276e+06	0
BLR	Eastern Europe and Central Asia (EECA)	Upper middle income	high	2.24214e+06	4.60308e+07	4.39565e+07	0	0	0	0	0	2.21796e+06	0	0	0	0	31351.1	0	0	0	0	0	0	61145.1	7.32418e+06	5.95225e+06	0	6.49998e+06	2.40413e+06	62529.7	6.75493e+06	6.74787e+06	267117	281208	18209	1.11349e+07	2.40413e+06	0
KGZ	Eastern Europe and Central Asia (EECA)	Lower middle income	high	2.42817e+07	1.06565e+08	8.42776e+07	0	0	0	0	0	1.18461e+07	7.62486e+06	0	5.56316e+06	0	213107	0	0	862105	0	0	0	133702	1.70888e+07	1.4999e+07	0	1.08092e+07	7542.17	141811	3.50669e+06	1.69656e+07	517856	705612	45690.4	2.5319e+07	2.80778e+06	0
TKM	Eastern Europe and Central Asia (EECA)	Upper middle income	high	2.23234e+07	1.24455e+08	1.04484e+08	0	0	0	0	0	1.43371e+07	0	0	5.7679e+06	0	104465	0	0	152129	3.34973e+06	0	0	7.2247e+06	1.66286e+07	1.42959e+07	0	7.95552e+06	5.4641e+06	7.71932e+06	3.62136e+06	2.74615e+07	582830	670468	43414.7	2.51863e+07	272661	0
MKD	Eastern Europe and Central Asia (EECA)	Upper middle income	high	3.50406e+06	1.2501e+07	9.09901e+06	0	0	0	0	0	1.4866e+06	424844	0	0	0	37620.3	0	0	1.6911e+06	110420	0	0	604579	1.77124e+06	1.56274e+06	0	862529	259837	671451	1.36856e+06	1.23538e+06	81925.8	72300	4681.63	1.41325e+06	402209	0

## Sheet: C3_benefits
Country	Region	Income group	Estimate	Total extra budget 2025-2034	Benefits: child deaths averted	Benefits: stunting cases averted	Benefits: maternal deaths averted	Benefits: Maternal anemia averted	Benefits: Additional breastfeeding	Benefits: low birth weight averted	Benefits: child anemia averted	Total Benefit	BCR
BEN	Africa West (AFW)	Lower middle income	point	3.72867e+08	1.75331e+09	4.21955e+09	4.07053e+07	4.52384e+06	4.13578e+07	2.34576e+07	1.43328e+08	6.22624e+09	16.6983
BFA	Africa West (AFW)	Low income	point	6.54933e+08	1.57707e+09	3.6158e+09	1.80875e+07	6.61013e+06	6.43797e+07	3.41089e+07	2.35959e+08	5.55202e+09	8.47723
CPV	Africa West (AFW)	Lower middle income	point	6.11096e+06	1.61606e+07	2.38952e+08	98974.6	119161	1.72857e+06	1.13485e+06	5.25809e+06	2.63453e+08	43.1115
CMR	Africa West (AFW)	Lower middle income	point	7.20673e+08	3.73281e+09	9.09017e+09	7.55651e+07	1.39083e+07	1.62701e+08	7.2568e+07	3.04592e+08	1.34523e+10	18.6663
CAF	Africa West (AFW)	Low income	point	2.37413e+08	3.95905e+08	9.25011e+08	9.42429e+06	1.08687e+06	9.44777e+06	3.60308e+06	2.67118e+07	1.37119e+09	5.77554
TCD	Africa West (AFW)	Low income	point	8.34323e+08	2.97783e+09	5.72652e+09	6.14305e+07	4.69719e+06	6.12025e+07	2.73123e+07	2.02663e+08	9.06166e+09	10.8611
COG	Africa West (AFW)	Lower middle income	point	2.08727e+08	1.04791e+09	5.16215e+09	1.92638e+07	4.34714e+06	5.56605e+07	2.5431e+07	1.20725e+08	6.43549e+09	30.8321
CIV	Africa West (AFW)	Lower middle income	point	6.25218e+08	8.53708e+08	1.89022e+09	2.32203e+06	7.7001e+06	2.43612e+08	7.92425e+07	8.30479e+08	3.90729e+09	6.24948
GNQ	Africa West (AFW)	Upper middle income	point	4.07372e+07	1.15048e+09	2.2483e+09	8.78938e+06	1.99251e+06	8.06654e+07	2.13297e+07	7.15751e+07	3.58313e+09	87.9573
GAB	Africa West (AFW)	Upper middle income	point	3.33085e+07	9.25975e+08	2.05372e+09	1.45412e+07	1.48063e+06	2.81415e+07	1.76191e+07	6.14006e+07	3.10288e+09	93.1559
GMB	Africa West (AFW)	Low income	point	6.16721e+07	1.05622e+08	3.10945e+08	2.05989e+06	585057	848794	2.88627e+06	2.186e+07	4.44807e+08	7.21246
GHA	Africa West (AFW)	Lower middle income	point	5.69984e+08	3.96722e+09	9.66956e+09	4.63793e+07	1.57653e+07	1.6376e+08	2.16781e+08	3.05594e+08	1.43851e+10	25.2377
GIN	Africa West (AFW)	Lower middle income	point	4.13379e+08	2.63947e+09	4.01071e+09	3.32736e+07	4.53389e+06	8.76511e+07	2.77869e+07	1.64351e+08	6.96778e+09	16.8557
GNB	Africa West (AFW)	Low income	point	8.75518e+07	1.54526e+08	3.6733e+08	3.1002e+06	358922	2.9207e+06	1.70345e+06	1.54035e+07	5.45343e+08	6.2288
LBR	Africa West (AFW)	Low income	point	1.40365e+08	4.41362e+08	1.44976e+09	1.03387e+07	1.16196e+06	1.2821e+07	5.30558e+06	3.26197e+07	1.95337e+09	13.9163
MLI	Africa West (AFW)	Low income	point	7.42511e+08	2.86426e+09	4.29049e+09	3.65705e+07	7.37447e+06	1.10925e+08	3.17806e+07	1.90621e+08	7.53202e+09	10.144
MRT	Africa West (AFW)	Lower middle income	point	1.13065e+08	7.61996e+08	2.64451e+09	8.61984e+06	1.13179e+06	5.38321e+07	1.56878e+07	1.02958e+08	3.58874e+09	31.7406
NER	Africa West (AFW)	Low income	point	1.10501e+09	2.52244e+09	4.33681e+09	3.68756e+07	5.79187e+06	2.28552e+07	1.93657e+07	1.1025e+08	7.05439e+09	6.38402
NGA	Africa West (AFW)	Lower middle income	point	4.32641e+09	5.97853e+10	1.02616e+11	1.68793e+09	2.18257e+08	3.88981e+09	1.25471e+09	6.21868e+09	1.75671e+11	40.6043
SEN	Africa West (AFW)	Lower middle income	point	3.83322e+08	1.54927e+09	3.92932e+09	1.64341e+07	4.27351e+06	5.26421e+07	4.10202e+07	2.71996e+08	5.86496e+09	15.3003
SLE	Africa West (AFW)	Low income	point	3.08567e+08	3.94629e+08	8.77678e+08	5.32584e+06	755679	9.36347e+06	4.77938e+06	3.78769e+07	1.33041e+09	4.31157
TGO	Africa West (AFW)	Low income	point	2.29506e+08	6.66572e+08	1.70072e+09	1.20728e+07	2.24081e+06	1.53944e+07	1.06665e+07	6.3952e+07	2.47162e+09	10.7693
AGO	Eastern and Southern Africa (AFE)	Lower middle income	point	1.17849e+09	1.29646e+10	3.92396e+10	1.29078e+08	3.92326e+07	6.87376e+08	1.89673e+08	1.52043e+09	5.47701e+10	46.4748
BWA	Eastern and Southern Africa (AFE)	Upper middle income	point	4.7756e+07	6.03758e+08	2.54621e+09	5.29807e+06	1.55264e+06	7.54856e+07	2.33245e+07	8.56847e+07	3.34132e+09	69.9663
BDI	Eastern and Southern Africa (AFE)	Low income	point	4.68138e+08	3.09209e+08	1.43315e+09	8.73042e+06	1.2265e+06	9.54834e+06	5.4774e+06	3.84745e+07	1.80582e+09	3.85745
COM	Eastern and Southern Africa (AFE)	Lower middle income	point	2.17877e+07	8.21597e+07	2.14498e+08	436396	147026	896655	1.55011e+06	8.30252e+06	3.0799e+08	14.136
COD	Eastern and Southern Africa (AFE)	Low income	point	5.61966e+09	1.13059e+10	3.1699e+10	1.80485e+08	2.06538e+07	3.35456e+08	1.23062e+08	7.28046e+08	4.43926e+10	7.89952
ERI	Eastern and Southern Africa (AFE)	Low income	point	1.09529e+08	1.16136e+08	5.31243e+08	2.5925e+06	436863	5.28432e+06	2.48961e+06	2.12858e+07	6.79468e+08	6.20352
SWZ	Eastern and Southern Africa (AFE)	Lower middle income	point	4.30485e+07	1.54764e+08	1.08578e+09	2.67101e+06	454346	1.05559e+07	3.99223e+06	3.04027e+07	1.28862e+09	29.9342
ETH	Eastern and Southern Africa (AFE)	Low income	point	3.08633e+09	1.11178e+10	2.41549e+10	1.49417e+08	3.72728e+07	5.7865e+08	3.91874e+08	1.42499e+09	3.7855e+10	12.2654
KEN	Eastern and Southern Africa (AFE)	Lower middle income	point	1.33368e+09	4.84485e+09	1.37037e+10	1.79926e+08	1.75539e+07	1.4242e+08	1.11559e+08	4.40563e+08	1.94406e+10	14.5766
LSO	Eastern and Southern Africa (AFE)	Lower middle income	point	4.69755e+07	1.28281e+08	2.63486e+08	1.97993e+06	297032	3.14727e+06	2.08013e+06	1.57257e+07	4.14998e+08	8.83435
MDG	Eastern and Southern Africa (AFE)	Low income	point	9.24318e+08	1.787e+09	5.36301e+09	3.24136e+07	5.28194e+06	5.21929e+07	2.21744e+07	1.39252e+08	7.40132e+09	8.00733
MWI	Eastern and Southern Africa (AFE)	Low income	point	6.00672e+08	8.20623e+08	4.25924e+09	1.64093e+07	2.92844e+06	2.98004e+07	3.03607e+07	1.34937e+08	5.2943e+09	8.81397
MUS	Eastern and Southern Africa (AFE)	Upper middle income	point	1.05212e+07	8.9939e+07	9.58261e+08	1.0576e+06	291347	2.02937e+07	4.58301e+06	2.09272e+07	1.09535e+09	104.109
MOZ	Eastern and Southern Africa (AFE)	Low income	point	1.26358e+09	1.73126e+09	5.3829e+09	8.31254e+06	1.07479e+07	4.73796e+07	3.6856e+07	2.47487e+08	7.46494e+09	5.90779
NAM	Eastern and Southern Africa (AFE)	Upper middle income	point	6.49809e+07	6.04888e+08	1.38597e+09	5.97807e+06	1.47834e+06	2.19242e+07	1.92937e+07	1.18764e+08	2.15829e+09	33.2143
RWA	Eastern and Southern Africa (AFE)	Low income	point	3.54687e+08	7.15172e+08	3.19641e+09	9.455e+06	2.10907e+06	7.5589e+06	3.32173e+07	1.0846e+08	4.07238e+09	11.4816
STP	Eastern and Southern Africa (AFE)	Lower middle income	point	6.55577e+06	1.14358e+07	5.06795e+07	81293	75517.6	589261	705248	5.55853e+06	6.91251e+07	10.5442
SOM	Eastern and Southern Africa (AFE)	Low income	point	9.6078e+08	2.58126e+09	3.80985e+09	1.10147e+07	915981	3.04775e+07	1.61197e+07	9.89308e+07	6.54858e+09	6.8159
ZAF	Eastern and Southern Africa (AFE)	Upper middle income	point	1.01695e+09	7.00926e+09	4.73945e+10	4.25987e+07	2.86843e+07	6.29312e+08	5.75143e+08	1.32325e+09	5.70027e+10	56.0525
SSD	Eastern and Southern Africa (AFE)	Low income	point	5.25373e+08	1.77749e+09	2.9948e+09	6.33546e+07	2.7328e+06	3.86456e+07	1.59179e+07	1.36475e+08	5.02942e+09	9.57304
SDN	Eastern and Southern Africa (AFE)	Low income	point	1.60147e+09	4.59745e+09	9.73071e+09	2.5467e+07	4.07712e+06	1.31158e+08	6.80311e+07	4.58345e+08	1.50152e+10	9.37594
TZA	Eastern and Southern Africa (AFE)	Lower middle income	point	2.72346e+09	3.82114e+09	7.54965e+09	5.67186e+06	3.03791e+07	5.26063e+08	1.47233e+08	1.37696e+09	1.34571e+10	4.94118
UGA	Eastern and Southern Africa (AFE)	Low income	point	1.28915e+09	2.98162e+09	1.07793e+10	5.25081e+07	8.76412e+06	2.24492e+08	1.34294e+08	3.66437e+08	1.45474e+10	11.2845
ZMB	Eastern and Southern Africa (AFE)	Lower middle income	point	7.09548e+08	2.06835e+09	8.32036e+09	4.33805e+06	1.3315e+06	6.40901e+07	3.21114e+07	2.56541e+08	1.07471e+10	15.1464
ZWE	Eastern and Southern Africa (AFE)	Lower middle income	point	3.82697e+08	1.83755e+09	5.16282e+09	2.0173e+07	4.51069e+06	1.08409e+08	8.40634e+07	2.48855e+08	7.46638e+09	19.5099
DZA	Middle East and North Africa (MENA)	MIC	point	5.14681e+08	3.67937e+09	8.28285e+09	8.88893e+06	5.802e+06	3.44795e+08	1.18104e+08	3.8676e+08	1.28266e+10	24.9214
DJI	Middle East and North Africa (MENA)	FVC & LIC	point	4.6986e+07	1.74819e+08	3.2593e+08	536725	107922	1.44906e+06	2.92609e+06	1.81328e+07	5.23902e+08	11.1502
EGY	Middle East and North Africa (MENA)	MIC	point	2.66065e+09	9.16218e+09	4.1134e+10	9.37249e+06	1.13261e+07	1.82408e+08	4.48092e+08	1.98798e+09	5.29353e+10	19.8956
IRN	Middle East and North Africa (MENA)	MIC	point	8.32943e+08	4.2094e+09	2.69393e+10	2.89671e+07	7.5479e+06	3.93092e+08	1.88616e+08	3.70516e+08	3.21374e+10	38.583
IRQ	Middle East and North Africa (MENA)	FVC & LIC	point	7.33769e+08	8.86056e+09	2.08746e+10	2.05323e+07	5.95367e+06	8.92964e+08	3.86279e+08	1.64633e+09	3.26872e+10	44.547
JOR	Middle East and North Africa (MENA)	MIC	point	1.14653e+08	5.66635e+08	1.29445e+09	693330	1.32202e+06	2.531e+07	4.50245e+07	1.98136e+08	2.13157e+09	18.5914
LBY	Middle East and North Africa (MENA)	FVC & LIC	point	8.42993e+07	2.17934e+09	5.54929e+09	2.82125e+07	1.48355e+06	6.06506e+07	3.21262e+07	9.12981e+07	7.94241e+09	94.2167
LBN	Middle East and North Africa (MENA)	MIC	point	7.47289e+07	1.57684e+08	1.60374e+09	360812	1.00632e+06	7.61428e+07	1.31994e+07	5.4615e+07	1.90675e+09	25.5155
MAR	Middle East and North Africa (MENA)	MIC	point	6.56265e+08	1.80146e+09	5.23744e+09	6.55416e+06	4.39111e+06	2.5401e+08	8.8951e+07	3.68319e+08	7.76113e+09	11.8262
PSE	Middle East and North Africa (MENA)	FVC & LIC	point	1.01348e+08	2.24087e+09	3.25965e+09	3.89583e+06	1.26417e+06	5.75445e+07	1.24229e+08	5.14651e+07	5.73892e+09	56.626
SYR	Middle East and North Africa (MENA)	FVC & LIC	point	4.77325e+08	2.32213e+08	6.73985e+08	450629	379269	1.84643e+07	9.94086e+06	4.84073e+07	9.8384e+08	2.06115
TUN	Middle East and North Africa (MENA)	MIC	point	9.52104e+07	4.42629e+08	1.11517e+09	1.54252e+06	1.78431e+06	6.37752e+07	2.69157e+07	8.22838e+07	1.7341e+09	18.2134
YEM	Middle East and North Africa (MENA)	FVC & LIC	point	1.46014e+09	2.20301e+09	1.03418e+10	1.37796e+06	686273	2.89389e+07	2.42537e+07	2.66349e+08	1.28664e+10	8.81172
AFG	Middle East and North Africa (MENA)	FVC & LIC	point	1.77397e+09	2.11318e+09	6.91212e+09	5.42479e+06	365424	6.62349e+07	1.03535e+08	9.7595e+07	9.29845e+09	5.24162
PAK	Middle East and North Africa (MENA)	FVC & LIC	point	5.62976e+09	4.52502e+10	6.83803e+10	9.83131e+07	4.00886e+07	1.01568e+09	2.44139e+09	3.59344e+09	1.20819e+11	21.4609
KHM	East Asia and Pacific (EAP)	Lower middle income	point	2.60413e+08	5.77735e+08	1.45706e+09	2.00007e+07	5.69722e+06	2.89125e+07	2.25449e+07	1.52245e+08	2.2642e+09	8.69465
CHN	East Asia and Pacific (EAP)	Upper middle income	point	9.05133e+09	2.94552e+10	6.21911e+11	5.77071e+08	8.35463e+08	3.02856e+10	5.94225e+09	1.02911e+10	6.99298e+11	77.2591
FJI	East Asia and Pacific (EAP)	Upper middle income	point	9.1637e+06	8.7527e+07	1.13481e+08	223718	264460	8.93346e+06	3.46923e+06	1.09447e+07	2.24843e+08	24.5363
IDN	East Asia and Pacific (EAP)	Upper middle income	point	3.8505e+09	1.75572e+10	9.65599e+10	4.40301e+08	1.53716e+08	2.4722e+09	1.22003e+09	2.69705e+09	1.211e+11	31.4506
KIR	East Asia and Pacific (EAP)	Lower middle income	point	2.14678e+06	8.83386e+06	1.27642e+07	26582.3	26849.5	289997	210813	807102	2.29594e+07	10.6948
LAO	East Asia and Pacific (EAP)	Lower middle income	point	1.11724e+08	2.60433e+08	5.9225e+08	1.51147e+06	2.22201e+06	3.32131e+07	1.36008e+07	7.05781e+07	9.73809e+08	8.71622
MYS	East Asia and Pacific (EAP)	Upper middle income	point	4.01129e+08	1.79443e+09	2.80948e+10	7.97308e+06	2.5058e+07	1.03758e+09	4.31958e+08	3.82007e+08	3.17738e+10	79.2109
MHL	East Asia and Pacific (EAP)	Upper middle income	point	529500	1.36579e+07	1.44183e+07	286893	47631.3	601810	229018	711449	2.99531e+07	56.5686
MNG	East Asia and Pacific (EAP)	Upper middle income	point	2.94131e+07	1.36666e+08	2.5454e+08	1.25992e+06	1.00772e+06	2.12407e+07	9.84205e+06	2.96458e+07	4.54202e+08	15.4422
MMR	East Asia and Pacific (EAP)	Lower middle income	point	4.48921e+08	1.54737e+09	2.89028e+09	1.98756e+07	7.69402e+06	8.60524e+07	4.23285e+07	9.75293e+07	4.69113e+09	10.4498
PNG	East Asia and Pacific (EAP)	Lower middle income	point	2.81331e+08	1.66261e+09	7.96747e+09	1.50906e+07	3.55316e+06	7.71141e+07	6.21792e+07	1.71273e+08	9.95928e+09	35.4006
PHL	East Asia and Pacific (EAP)	Lower middle income	point	1.62974e+09	8.79428e+09	2.4011e+10	5.32887e+07	2.87585e+07	5.32956e+08	3.53871e+08	1.01384e+09	3.4788e+10	21.3457
WSM	East Asia and Pacific (EAP)	Lower middle income	point	3.43713e+06	1.3627e+07	2.35309e+07	110540	95727.1	1.66676e+06	825384	3.6755e+06	4.35319e+07	12.6652
SLB	East Asia and Pacific (EAP)	Lower middle income	point	2.26971e+07	3.88194e+07	3.11628e+08	1.04949e+06	743733	9.37206e+06	2.07075e+06	1.29302e+07	3.76613e+08	16.593
THA	East Asia and Pacific (EAP)	Upper middle income	point	5.0562e+08	1.28438e+09	8.40534e+09	2.17967e+07	2.55983e+07	4.53041e+08	1.84437e+08	6.36794e+08	1.10114e+10	21.778
TLS	East Asia and Pacific (EAP)	Lower middle income	point	5.1113e+07	1.86085e+08	5.92516e+08	2.05574e+06	246627	3.42133e+06	1.45151e+06	1.54275e+07	8.01204e+08	15.6752
TON	East Asia and Pacific (EAP)	Upper middle income	point	1.37458e+06	4.20202e+06	3.5153e+06	105423	38736.1	1.14115e+06	427211	1.04822e+06	1.04781e+07	7.62274
VUT	East Asia and Pacific (EAP)	Lower middle income	point	8.08119e+06	3.36005e+07	1.41911e+08	345479	206763	4.70547e+06	1.84377e+06	1.14706e+07	1.94084e+08	24.0168
VNM	East Asia and Pacific (EAP)	Lower middle income	point	9.56765e+08	5.77494e+09	2.52905e+10	9.34792e+07	3.06434e+07	2.46892e+08	2.21811e+08	7.63381e+08	3.24217e+10	33.8868
BGD	South Asia (SA)	Lower middle income	point	3.27385e+09	1.75762e+10	3.9498e+10	1.02744e+08	3.55612e+07	9.18045e+08	1.96569e+09	2.35226e+09	6.24485e+10	19.0749
BTN	South Asia (SA)	Lower middle income	point	7.484e+06	5.49932e+07	1.73397e+08	218715	195918	3.59352e+06	7.9639e+06	1.439e+07	2.54752e+08	34.0396
IND	South Asia (SA)	Lower middle income	point	2.99461e+10	1.05831e+11	3.47777e+11	3.7081e+08	2.48095e+08	5.08037e+09	1.56313e+10	2.09232e+10	4.95862e+11	16.5585
MDV	South Asia (SA)	Upper middle income	point	3.53009e+06	1.65902e+07	1.00489e+08	348966	221069	3.85578e+06	2.50614e+06	6.0983e+06	1.30109e+08	36.8571
NPL	South Asia (SA)	Lower middle income	point	3.14435e+08	1.13779e+09	2.48373e+09	6.30737e+06	2.34784e+06	5.81247e+07	1.55305e+08	1.50696e+08	3.9943e+09	12.7031
LKA	South Asia (SA)	Lower middle income	point	3.07772e+08	2.95331e+08	4.77147e+09	1.88473e+06	3.15009e+06	1.78173e+08	8.55864e+07	1.20846e+08	5.45644e+09	17.7289
BLZ	Latin America and Caribbean (LAC)	Upper middle income	point	4.46643e+06	2.41924e+07	1.54055e+08	440748	126556	6.54556e+06	2.29291e+06	1.02619e+07	1.97915e+08	44.3116
BOL	Latin America and Caribbean (LAC)	Lower middle income	point	1.3689e+08	9.32617e+08	3.51282e+09	2.77697e+07	6.50742e+06	8.50768e+07	5.06827e+07	2.50987e+08	4.86646e+09	35.5502
BRA	Latin America and Caribbean (LAC)	Upper middle income	point	1.64108e+09	1.16938e+10	3.75419e+10	1.02242e+08	1.28258e+08	5.19625e+09	1.19821e+09	3.61291e+09	5.94735e+10	36.2406
COL	Latin America and Caribbean (LAC)	Upper middle income	point	2.95331e+08	2.04823e+09	1.40696e+10	2.16445e+07	1.7235e+07	5.97109e+08	2.3679e+08	9.89532e+07	1.70896e+10	57.8658
CRI	Latin America and Caribbean (LAC)	Upper middle income	point	2.95964e+07	2.04867e+07	6.19445e+07	62402.4	210405	1.03186e+07	3.57345e+06	6.47231e+06	1.03068e+08	3.48247
CUB	Latin America and Caribbean (LAC)	Upper middle income	point	5.41031e+07	1.50989e+08	1.52495e+09	1.80159e+06	2.07791e+06	8.73605e+07	3.55031e+07	9.89377e+07	1.90162e+09	35.148
DOM	Latin America and Caribbean (LAC)	Upper middle income	point	1.02657e+08	2.767e+08	2.42293e+08	1.21493e+06	722702	2.05301e+07	8.63319e+06	6.11573e+06	5.56209e+08	5.41815
ECU	Latin America and Caribbean (LAC)	Upper middle income	point	1.59838e+08	7.95626e+08	7.79216e+09	1.01544e+07	6.729e+06	1.52568e+08	9.28083e+07	1.47521e+08	8.99757e+09	56.2919
SLV	Latin America and Caribbean (LAC)	Upper middle income	point	5.16449e+07	2.11395e+08	1.58363e+09	1.72576e+06	1.5987e+06	5.70871e+07	2.41292e+07	9.08088e+07	1.97037e+09	38.1523
GRD	Latin America and Caribbean (LAC)	Upper middle income	point	898700	8.09199e+06	5.78566e+07	23000.7	48766.1	2.9204e+06	626307	3.24339e+06	7.28104e+07	81.0175
GTM	Latin America and Caribbean (LAC)	Upper middle income	point	2.62505e+08	2.50582e+09	2.52471e+10	2.09755e+07	5.05181e+06	1.55279e+08	2.06613e+08	4.40467e+08	2.85813e+10	108.879
HTI	Latin America and Caribbean (LAC)	Lower middle income	point	1.65284e+08	1.01694e+09	2.85003e+09	1.76224e+07	3.98816e+06	6.94765e+07	2.00947e+07	1.36663e+08	4.11481e+09	24.8954
HND	Latin America and Caribbean (LAC)	Lower middle income	point	1.33139e+08	5.39857e+08	2.77778e+09	6.77251e+06	2.9666e+06	1.13474e+08	3.91717e+07	1.2556e+08	3.60558e+09	27.0813
JAM	Latin America and Caribbean (LAC)	Upper middle income	point	2.00059e+07	1.22236e+08	8.59371e+08	677644	771609	2.61073e+07	9.29849e+06	4.00308e+07	1.05849e+09	52.909
MEX	Latin America and Caribbean (LAC)	Upper middle income	point	1.55583e+09	1.19661e+10	7.69005e+10	1.07283e+08	3.69721e+07	2.23815e+09	6.81518e+08	3.19302e+09	9.51235e+10	61.14
NIC	Latin America and Caribbean (LAC)	Lower middle income	point	6.82909e+07	1.65817e+08	1.39128e+09	2.62691e+06	1.05672e+06	3.89953e+07	1.34708e+07	1.76169e+07	1.63086e+09	23.8811
PRY	Latin America and Caribbean (LAC)	Upper middle income	point	7.64503e+07	6.0663e+08	9.74156e+08	5.49657e+06	3.71063e+06	9.66698e+07	3.45047e+07	1.17121e+08	1.83829e+09	24.0456
PER	Latin America and Caribbean (LAC)	Upper middle income	point	1.99183e+08	1.69931e+09	9.27647e+09	2.23975e+07	1.39961e+07	2.09142e+08	9.83611e+07	4.00724e+08	1.17204e+10	58.8424
LCA	Latin America and Caribbean (LAC)	Upper middle income	point	1.49011e+06	2.30374e+06	1.33017e+07	22127.9	8393.48	77209.4	112162	252328	1.60777e+07	10.7896
VCT	Latin America and Caribbean (LAC)	Upper middle income	point	796015	7.09219e+06	4.75441e+07	51986.9	36493.5	2.14949e+06	461328	1.65537e+06	5.8991e+07	74.1079
SUR	Latin America and Caribbean (LAC)	Upper middle income	point	8.33837e+06	4.70493e+07	1.5021e+08	326639	216400	5.58214e+06	2.99282e+06	7.98174e+06	2.14359e+08	25.7076
ALB	Eastern Europe and Central Asia (EECA)	Upper middle income	point	1.43273e+07	7.49033e+07	4.40767e+08	137068	816916	2.13462e+07	7.69633e+06	3.09316e+07	5.76598e+08	40.2446
ARM	Eastern Europe and Central Asia (EECA)	Upper middle income	point	2.36953e+07	9.02194e+07	3.98031e+08	721897	1.49146e+06	2.7267e+07	1.12601e+07	6.634e+07	5.9533e+08	25.1244
AZE	Eastern Europe and Central Asia (EECA)	Upper middle income	point	9.9877e+07	6.98978e+08	3.78068e+09	5.1615e+06	6.15808e+06	9.08802e+07	4.41816e+07	1.88756e+08	4.8148e+09	48.2073
BIH	Eastern Europe and Central Asia (EECA)	Upper middle income	point	1.79342e+07	4.61376e+07	2.61118e+08	87585.2	680714	2.50804e+07	9.3524e+06	3.35079e+07	3.75965e+08	20.9636
GEO	Eastern Europe and Central Asia (EECA)	Upper middle income	point	2.23694e+07	9.72386e+07	3.80165e+08	352142	1.26257e+06	3.66671e+07	1.34277e+07	1.519e+07	5.44303e+08	24.3325
KAZ	Eastern Europe and Central Asia (EECA)	Upper middle income	point	2.69157e+08	1.66556e+09	1.1149e+10	9.04163e+06	2.02459e+07	4.87554e+08	1.85109e+08	6.66503e+08	1.4183e+10	52.694
MDA	Eastern Europe and Central Asia (EECA)	Upper middle income	point	1.61826e+07	8.16965e+07	5.06259e+08	1.10383e+06	710710	2.68515e+07	8.14882e+06	3.27659e+07	6.57536e+08	40.6323
MNE	Eastern Europe and Central Asia (EECA)	Upper middle income	point	4.02683e+06	4.23195e+06	8.44007e+07	66758.9	253594	8.14548e+06	2.98737e+06	8.96293e+06	1.09049e+08	27.0806
SRB	Eastern Europe and Central Asia (EECA)	Upper middle income	point	3.43464e+07	1.54987e+08	6.5051e+08	479882	2.65388e+06	7.77915e+07	2.72381e+07	8.62731e+07	9.99934e+08	29.1132
TJK	Eastern Europe and Central Asia (EECA)	Lower middle income	point	1.74974e+08	3.24146e+08	4.97151e+08	256676	411697	1.3882e+07	4.92305e+06	2.10105e+07	8.61781e+08	4.9252
TUR	Eastern Europe and Central Asia (EECA)	Upper middle income	point	6.13613e+08	3.88661e+09	1.78601e+10	1.33179e+07	2.32269e+07	2.16125e+08	3.53518e+08	1.11919e+09	2.3472e+10	38.2522
UKR	Eastern Europe and Central Asia (EECA)	Lower middle income	point	1.92764e+08	3.25427e+08	3.39981e+09	1.53357e+06	5.1419e+06	1.3957e+08	5.02478e+07	1.3196e+08	4.05369e+09	21.0292
UZB	Eastern Europe and Central Asia (EECA)	Lower middle income	point	5.90914e+08	1.22826e+09	2.8089e+09	2.84683e+06	7.26514e+06	2.55749e+08	8.90419e+07	6.1046e+08	5.00252e+09	8.46574
BLR	Eastern Europe and Central Asia (EECA)	Upper middle income	point	4.04007e+07	2.68762e+07	4.19081e+08	53850.8	2.32544e+06	6.41194e+07	2.28334e+07	3.86119e+07	5.73901e+08	14.2052
KGZ	Eastern Europe and Central Asia (EECA)	Lower middle income	point	7.53994e+07	1.8877e+08	2.9139e+08	1.14524e+06	1.1616e+06	2.01197e+07	8.22348e+06	5.05947e+07	5.61404e+08	7.44574
TKM	Eastern Europe and Central Asia (EECA)	Upper middle income	point	9.48762e+07	2.35896e+09	1.92977e+09	526688	5.45656e+06	1.08605e+08	5.50755e+07	1.6833e+08	4.62672e+09	48.7659
MKD	Eastern Europe and Central Asia (EECA)	Upper middle income	point	8.35515e+06	2.70694e+08	6.24282e+08	5.69744e+06	336674	8.7207e+06	4.28553e+06	7.81097e+06	9.21827e+08	110.33
BEN	Africa West (AFW)	Lower middle income	low	3.41584e+08	1.13351e+09	2.92287e+09	2.75274e+07	2.61021e+06	2.18917e+07	9.03981e+06	8.05338e+07	4.45124e+09	11.8939
BFA	Africa West (AFW)	Low income	low	5.87524e+08	1.05257e+09	2.5517e+09	1.24433e+07	3.80689e+06	3.38735e+07	1.51978e+07	1.31733e+08	4.0539e+09	6.16213
CPV	Africa West (AFW)	Lower middle income	low	5.50214e+06	9.93558e+06	1.75154e+08	65921.2	67958.3	886860	377717	2.92415e+06	1.96632e+08	31.0096
CMR	Africa West (AFW)	Lower middle income	low	6.56564e+08	2.44453e+09	6.3681e+09	5.14192e+07	7.99025e+06	8.59563e+07	2.95006e+07	1.71654e+08	9.7046e+09	13.3938
CAF	Africa West (AFW)	Low income	low	2.14628e+08	2.65787e+08	6.57001e+08	6.45808e+06	622729	4.98688e+06	1.51334e+06	1.51658e+07	1.01854e+09	4.21319
TCD	Africa West (AFW)	Low income	low	7.32587e+08	2.10177e+09	4.02546e+09	4.1906e+07	2.68383e+06	3.20059e+07	1.12441e+07	1.1445e+08	6.53089e+09	7.7652
COG	Africa West (AFW)	Lower middle income	low	1.87677e+08	6.70938e+08	3.74847e+09	1.31344e+07	2.49969e+06	2.93845e+07	1.07839e+07	6.90451e+07	4.73939e+09	22.9891
CIV	Africa West (AFW)	Lower middle income	low	5.64683e+08	4.97422e+08	1.37404e+09	1.54403e+06	4.35943e+06	1.27766e+08	2.6116e+07	4.62756e+08	2.92768e+09	4.62793
GNQ	Africa West (AFW)	Upper middle income	low	3.57041e+07	7.06609e+08	1.32116e+09	6.12694e+06	1.14917e+06	4.23803e+07	1.01145e+07	3.94749e+07	2.29897e+09	57.214
GAB	Africa West (AFW)	Upper middle income	low	2.99443e+07	5.40978e+08	1.24807e+09	1.002e+07	848965	1.47429e+07	7.58647e+06	3.36928e+07	2.02558e+09	61.5365
GMB	Africa West (AFW)	Low income	low	5.69058e+07	6.66005e+07	2.26619e+08	1.41506e+06	336077	447599	1.2467e+06	1.22612e+07	3.31068e+08	5.40206
GHA	Africa West (AFW)	Lower middle income	low	5.20328e+08	2.42898e+09	6.97545e+09	3.11611e+07	9.03623e+06	8.66632e+07	7.73015e+07	1.71314e+08	1.05276e+10	18.5677
GIN	Africa West (AFW)	Lower middle income	low	3.72016e+08	1.79393e+09	2.8018e+09	2.26618e+07	2.57813e+06	4.61088e+07	1.14443e+07	9.14596e+07	5.20053e+09	12.1598
GNB	Africa West (AFW)	Low income	low	7.91598e+07	9.78699e+07	2.58879e+08	2.07813e+06	205840	1.54723e+06	555659	8.6923e+06	3.94008e+08	4.35692
LBR	Africa West (AFW)	Low income	low	1.25728e+08	2.89379e+08	1.04957e+09	6.99991e+06	662267	6.79497e+06	2.10599e+06	1.86718e+07	1.44112e+09	10.3814
MLI	Africa West (AFW)	Low income	low	6.72084e+08	1.88814e+09	3.05495e+09	2.46446e+07	4.18028e+06	5.85741e+07	1.17489e+07	1.05754e+08	5.59963e+09	7.36773
MRT	Africa West (AFW)	Lower middle income	low	1.04986e+08	4.7299e+08	1.91184e+09	5.86376e+06	645664	2.84344e+07	6.26638e+06	5.72139e+07	2.60225e+09	23.0682
NER	Africa West (AFW)	Low income	low	9.90014e+08	1.76376e+09	3.01179e+09	2.53483e+07	3.30959e+06	1.20102e+07	8.48205e+06	6.19134e+07	4.99609e+09	4.4794
NGA	Africa West (AFW)	Lower middle income	low	3.8855e+09	4.03551e+10	7.31392e+10	1.1579e+09	1.25024e+08	2.04923e+09	5.47854e+08	3.45769e+09	1.31362e+11	29.2017
SEN	Africa West (AFW)	Lower middle income	low	3.53469e+08	9.6509e+08	2.81965e+09	1.11263e+07	2.44408e+06	2.7872e+07	1.64105e+07	1.51811e+08	4.34272e+09	11.2738
SLE	Africa West (AFW)	Low income	low	2.74259e+08	2.55057e+08	6.09444e+08	3.60885e+06	431386	4.96096e+06	1.85752e+06	2.15081e+07	9.57738e+08	3.04242
TGO	Africa West (AFW)	Low income	low	2.07413e+08	4.28925e+08	1.19751e+09	8.18993e+06	1.28812e+06	8.14082e+06	4.25263e+06	3.61353e+07	1.75715e+09	7.58299
AGO	Eastern and Southern Africa (AFE)	Lower middle income	low	1.07895e+09	8.59513e+09	2.85886e+10	8.57081e+07	2.23261e+07	3.62342e+08	7.08644e+07	8.47484e+08	4.06642e+10	34.7128
BWA	Eastern and Southern Africa (AFE)	Upper middle income	low	4.24109e+07	3.5357e+08	1.78018e+09	3.49272e+06	885699	3.98935e+07	7.84878e+06	4.74227e+07	2.34999e+09	49.7246
BDI	Eastern and Southern Africa (AFE)	Low income	low	4.21804e+08	2.03427e+08	1.01571e+09	6.07682e+06	726571	5.13947e+06	2.18272e+06	2.17483e+07	1.3102e+09	2.75678
COM	Eastern and Southern Africa (AFE)	Lower middle income	low	1.92189e+07	5.04845e+07	1.51161e+08	289600	83785.7	474273	571687	4.6036e+06	2.1775e+08	10.1976
COD	Eastern and Southern Africa (AFE)	Low income	low	5.0401e+09	7.65143e+09	2.24245e+10	1.20295e+08	1.18038e+07	1.77652e+08	4.87244e+07	4.12545e+08	3.22177e+10	5.65681
ERI	Eastern and Southern Africa (AFE)	Low income	low	9.9888e+07	7.41983e+07	3.74857e+08	1.70164e+06	248800	2.78978e+06	843508	1.19179e+07	4.88077e+08	4.36473
SWZ	Eastern and Southern Africa (AFE)	Lower middle income	low	3.87121e+07	9.71897e+07	7.86645e+08	1.76187e+06	260399	5.55135e+06	1.38125e+06	1.67172e+07	9.49743e+08	21.5868
ETH	Eastern and Southern Africa (AFE)	Low income	low	2.81222e+09	6.93523e+09	1.69365e+10	1.03065e+08	2.17244e+07	3.07492e+08	1.4854e+08	7.90214e+08	2.71743e+10	8.87066
KEN	Eastern and Southern Africa (AFE)	Lower middle income	low	1.18185e+09	2.96874e+09	9.70718e+09	1.16614e+08	9.97662e+06	7.54066e+07	3.70061e+07	2.45504e+08	1.43399e+10	10.4579
LSO	Eastern and Southern Africa (AFE)	Lower middle income	low	4.25662e+07	7.94202e+07	1.82399e+08	1.28245e+06	168103	1.66762e+06	626734	8.8045e+06	3.02756e+08	6.35145
MDG	Eastern and Southern Africa (AFE)	Low income	low	8.28257e+08	1.21321e+09	3.74603e+09	2.20986e+07	3.05113e+06	2.76127e+07	8.62884e+06	7.89115e+07	5.31659e+09	5.593
MWI	Eastern and Southern Africa (AFE)	Low income	low	5.44765e+08	5.12446e+08	2.99305e+09	1.04207e+07	1.63383e+06	1.57767e+07	9.09773e+06	7.56526e+07	3.82242e+09	6.38507
MUS	Eastern and Southern Africa (AFE)	Upper middle income	low	9.30595e+06	5.31301e+07	6.23288e+08	690263	168179	1.07917e+07	1.39723e+06	1.15357e+07	7.34608e+08	68.0597
MOZ	Eastern and Southern Africa (AFE)	Low income	low	1.15117e+09	1.09397e+09	3.78043e+09	5.53046e+06	6.10483e+06	2.51549e+07	1.48815e+07	1.38747e+08	5.49859e+09	4.32581
NAM	Eastern and Southern Africa (AFE)	Upper middle income	low	5.75583e+07	3.66525e+08	9.74408e+08	3.96094e+06	848716	1.16212e+07	6.99965e+06	6.59109e+07	1.55131e+09	23.7884
RWA	Eastern and Southern Africa (AFE)	Low income	low	3.16578e+08	4.37617e+08	2.20533e+09	6.38169e+06	1.21795e+06	3.99468e+06	1.09089e+07	6.09106e+07	2.84112e+09	8.098
STP	Eastern and Southern Africa (AFE)	Lower middle income	low	5.9755e+06	7.37729e+06	3.6577e+07	52966.3	42874.3	312065	213239	3.12512e+06	5.21391e+07	7.94546
SOM	Eastern and Southern Africa (AFE)	Low income	low	8.66778e+08	1.80402e+09	2.75819e+09	7.29785e+06	522562	1.5774e+07	5.86741e+06	5.55982e+07	4.9222e+09	5.10945
ZAF	Eastern and Southern Africa (AFE)	Upper middle income	low	9.21149e+08	4.41771e+09	3.37157e+10	2.76975e+07	1.63717e+07	3.32481e+08	1.99004e+08	7.42221e+08	4.14811e+10	41.0847
SSD	Eastern and Southern Africa (AFE)	Low income	low	4.68705e+08	1.21061e+09	2.05061e+09	4.20927e+07	1.56781e+06	2.04639e+07	5.9111e+06	7.7517e+07	3.61994e+09	6.7237
SDN	Eastern and Southern Africa (AFE)	Low income	low	1.37777e+09	2.82315e+09	6.75093e+09	1.66402e+07	2.32492e+06	6.94425e+07	2.20319e+07	2.53887e+08	1.07739e+10	6.79347
TZA	Eastern and Southern Africa (AFE)	Lower middle income	low	2.41399e+09	2.36929e+09	5.18124e+09	3.52621e+06	1.64304e+07	2.77272e+08	3.11575e+07	7.64721e+08	1.00991e+10	3.62467
UGA	Eastern and Southern Africa (AFE)	Low income	low	1.16111e+09	1.85684e+09	7.53895e+09	3.51854e+07	5.04623e+06	1.20006e+08	4.75972e+07	2.03136e+08	1.03456e+10	8.12304
ZMB	Eastern and Southern Africa (AFE)	Lower middle income	low	6.44473e+08	1.16417e+09	5.74797e+09	96196.2	-199215	3.41416e+07	-8.05842e+07	1.44062e+08	7.7075e+09	11.0191
ZWE	Eastern and Southern Africa (AFE)	Lower middle income	low	3.44569e+08	1.13597e+09	3.75353e+09	1.27508e+07	2.47908e+06	5.73099e+07	2.63376e+07	1.38758e+08	5.55181e+09	14.6573
DZA	Middle East and North Africa (MENA)	MIC	low	4.5738e+08	1.98977e+09	4.92504e+09	5.96407e+06	3.33764e+06	1.81283e+08	3.83167e+07	2.1264e+08	8.02894e+09	15.8633
DJI	Middle East and North Africa (MENA)	FVC & LIC	low	3.85264e+07	1.06476e+08	2.36298e+08	356072	61690.6	736013	962638	1.00333e+07	3.78644e+08	7.76291
EGY	Middle East and North Africa (MENA)	MIC	low	2.198e+09	5.59357e+09	2.79615e+10	6.27866e+06	6.61905e+06	9.69816e+07	1.46285e+08	1.09235e+09	3.84965e+10	13.9665
IRN	Middle East and North Africa (MENA)	MIC	low	7.04981e+08	2.38405e+09	1.64708e+10	1.93293e+07	4.3935e+06	2.07958e+08	6.02067e+07	2.03887e+08	2.05413e+10	24.6492
IRQ	Middle East and North Africa (MENA)	FVC & LIC	low	6.61368e+08	5.07233e+09	1.2786e+10	1.44641e+07	3.47227e+06	4.68767e+08	1.91324e+08	9.05458e+08	2.10766e+10	29.9032
JOR	Middle East and North Africa (MENA)	MIC	low	1.01875e+08	3.16603e+08	9.17561e+08	459788	768832	1.34189e+07	1.46728e+07	1.08343e+08	1.51768e+09	13.5725
LBY	Middle East and North Africa (MENA)	FVC & LIC	low	7.64634e+07	1.39269e+09	4.03449e+09	1.9173e+07	858903	3.21369e+07	1.28055e+07	5.09943e+07	5.81213e+09	70.783
LBN	Middle East and North Africa (MENA)	MIC	low	6.51652e+07	9.60329e+07	9.59086e+08	242432	585811	3.99904e+07	4.45152e+06	3.00961e+07	1.20459e+09	16.0628
MAR	Middle East and North Africa (MENA)	MIC	low	5.42293e+08	9.82628e+08	2.96005e+09	4.35276e+06	2.50422e+06	1.33829e+08	2.88892e+07	2.03008e+08	4.83628e+09	7.4686
PSE	Middle East and North Africa (MENA)	FVC & LIC	low	8.71753e+07	1.24531e+09	1.9168e+09	2.60548e+06	729990	3.04832e+07	3.93294e+07	2.8362e+07	3.65303e+09	35.7151
SYR	Middle East and North Africa (MENA)	FVC & LIC	low	4.33678e+08	1.37621e+08	4.68756e+08	301370	218848	9.53709e+06	3.4058e+06	2.69793e+07	6.98079e+08	1.47215
TUN	Middle East and North Africa (MENA)	MIC	low	8.5194e+07	2.45573e+08	6.64105e+08	1.03436e+06	1.03762e+06	3.31412e+07	8.7322e+06	4.50797e+07	1.09016e+09	11.8528
YEM	Middle East and North Africa (MENA)	FVC & LIC	low	1.27019e+09	1.48988e+09	7.24975e+09	942494	394397	1.5095e+07	1.02701e+07	1.48838e+08	9.39062e+09	6.19752
AFG	Middle East and North Africa (MENA)	FVC & LIC	low	1.58763e+09	1.35829e+09	4.9291e+09	3.6266e+06	210332	3.50512e+07	3.28478e+07	5.4794e+07	6.80742e+09	3.79816
PAK	Middle East and North Africa (MENA)	FVC & LIC	low	5.02028e+09	2.67299e+10	4.64797e+10	6.60082e+07	2.33288e+07	5.38545e+08	7.72444e+08	1.99578e+09	8.29914e+10	14.2419
KHM	East Asia and Pacific (EAP)	Lower middle income	low	2.29453e+08	3.43633e+08	1.03479e+09	1.35567e+07	3.34989e+06	1.52999e+07	8.33001e+06	8.40119e+07	1.65563e+09	6.2958
CHN	East Asia and Pacific (EAP)	Upper middle income	low	8.03191e+09	1.79578e+10	3.63755e+11	3.86298e+08	4.82904e+08	1.60634e+10	1.91361e+09	5.63426e+09	4.28445e+11	46.6479
FJI	East Asia and Pacific (EAP)	Upper middle income	low	8.12303e+06	4.95848e+07	6.68586e+07	148907	152528	4.72152e+06	1.11601e+06	6.0129e+06	1.44284e+08	16.027
IDN	East Asia and Pacific (EAP)	Upper middle income	low	3.39136e+09	1.01564e+10	6.51655e+10	2.9584e+08	8.87517e+07	1.30792e+09	4.301e+08	1.48499e+09	8.24462e+10	22.2185
KIR	East Asia and Pacific (EAP)	Lower middle income	low	1.91491e+06	5.30325e+06	8.72252e+06	17781	15554.8	153573	67709.7	443681	1.61218e+07	7.6247
LAO	East Asia and Pacific (EAP)	Lower middle income	low	1.00847e+08	1.50492e+08	4.21083e+08	1.01563e+06	1.28455e+06	1.75735e+07	4.37259e+06	3.90893e+07	7.04066e+08	6.20455
MYS	East Asia and Pacific (EAP)	Upper middle income	low	3.55182e+08	1.05688e+09	1.66062e+10	5.35002e+06	1.459e+07	5.50402e+08	1.37123e+08	2.10197e+08	1.92049e+10	47.768
MHL	East Asia and Pacific (EAP)	Upper middle income	low	472429	8.38615e+06	9.44384e+06	194038	27692	317842	84802.4	392432	2.05996e+07	39.0706
MNG	East Asia and Pacific (EAP)	Upper middle income	low	2.56791e+07	7.32275e+07	1.47911e+08	841522	585033	1.12395e+07	3.15081e+06	1.62805e+07	2.89152e+08	9.93654
MMR	East Asia and Pacific (EAP)	Lower middle income	low	4.01512e+08	8.86109e+08	1.69546e+09	1.34885e+07	4.43802e+06	4.55638e+07	1.58653e+07	5.33387e+07	2.99311e+09	6.7511
PNG	East Asia and Pacific (EAP)	Lower middle income	low	2.52639e+08	1.05143e+09	5.71409e+09	1.02507e+07	2.03622e+06	4.10106e+07	2.31617e+07	9.55831e+07	7.28293e+09	25.859
PHL	East Asia and Pacific (EAP)	Lower middle income	low	1.47018e+09	5.3318e+09	1.66998e+10	3.55357e+07	1.64548e+07	2.81913e+08	1.15138e+08	5.55845e+08	2.5496e+10	15.0097
WSM	East Asia and Pacific (EAP)	Lower middle income	low	3.00766e+06	8.45834e+06	1.40166e+07	73912	55491.2	882111	266171	2.01619e+06	2.84021e+07	8.41052
SLB	East Asia and Pacific (EAP)	Lower middle income	low	2.0064e+07	2.37901e+07	2.26308e+08	700424	426449	4.97205e+06	667047	7.17935e+06	2.83538e+08	12.3462
THA	East Asia and Pacific (EAP)	Upper middle income	low	4.48563e+08	7.53043e+08	5.01848e+09	1.47282e+07	1.46782e+07	2.36163e+08	6.57368e+07	3.47712e+08	6.93548e+09	13.8526
TLS	East Asia and Pacific (EAP)	Lower middle income	low	4.39893e+07	1.23121e+08	4.14627e+08	1.37934e+06	141761	1.81168e+06	463995	8.61673e+06	5.79482e+08	11.0641
TON	East Asia and Pacific (EAP)	Upper middle income	low	1.20468e+06	2.45524e+06	2.01139e+06	71208.8	22474.3	602692	142673	575774	6.7944e+06	5.01065
VUT	East Asia and Pacific (EAP)	Lower middle income	low	7.20552e+06	2.03612e+07	1.01143e+08	231778	119013	2.48507e+06	594615	6.36102e+06	1.4452e+08	17.2789
VNM	East Asia and Pacific (EAP)	Lower middle income	low	8.30347e+08	3.24788e+09	1.55626e+10	6.23559e+07	1.77605e+07	1.30751e+08	7.22646e+07	4.19344e+08	2.06757e+10	21.321
BGD	South Asia (SA)	Lower middle income	low	2.87216e+09	1.06546e+10	2.67695e+10	7.07288e+07	2.09548e+07	4.86966e+08	8.27513e+08	1.30102e+09	4.24186e+10	12.9633
BTN	South Asia (SA)	Lower middle income	low	6.52691e+06	3.25336e+07	9.78609e+07	146704	113712	1.90299e+06	2.51445e+06	7.92382e+06	1.5813e+08	20.6083
IND	South Asia (SA)	Lower middle income	low	2.5492e+10	6.41054e+10	2.3641e+11	2.49789e+08	1.44772e+08	2.69423e+09	5.38076e+09	1.15973e+10	3.37483e+11	11.2444
MDV	South Asia (SA)	Upper middle income	low	3.04312e+06	9.22982e+06	5.8246e+07	234162	129407	2.03833e+06	835609	3.32306e+06	8.01708e+07	23.1455
NPL	South Asia (SA)	Lower middle income	low	2.84866e+08	6.29496e+08	1.67758e+09	4.21774e+06	1.35461e+06	3.07984e+07	4.94631e+07	8.26564e+07	2.6585e+09	8.5288
LKA	South Asia (SA)	Lower middle income	low	2.67672e+08	1.75762e+08	3.26524e+09	1.25912e+06	1.8318e+06	9.45145e+07	2.71419e+07	6.66511e+07	3.79923e+09	12.2196
BLZ	Latin America and Caribbean (LAC)	Upper middle income	low	3.90288e+06	1.32881e+07	1.03546e+08	292603	73111.6	3.4475e+06	745091	5.64555e+06	1.38849e+08	30.8952
BOL	Latin America and Caribbean (LAC)	Lower middle income	low	1.2144e+08	5.22168e+08	2.15686e+09	1.85217e+07	3.72351e+06	4.49762e+07	1.64031e+07	1.37734e+08	3.152e+09	24.1762
BRA	Latin America and Caribbean (LAC)	Upper middle income	low	1.39737e+09	6.88665e+09	2.30967e+10	6.79985e+07	7.36874e+07	2.73011e+09	4.02251e+08	1.98138e+09	3.99454e+10	24.4972
COL	Latin America and Caribbean (LAC)	Upper middle income	low	2.60192e+08	1.18138e+09	8.62185e+09	1.44251e+07	9.9226e+06	3.15589e+08	7.74064e+07	5.26906e+07	1.08322e+10	37.3045
CRI	Latin America and Caribbean (LAC)	Upper middle income	low	2.53272e+07	1.08708e+07	3.53374e+07	41459.9	120906	5.41462e+06	1.16003e+06	3.57323e+06	6.60011e+07	2.1769
CUB	Latin America and Caribbean (LAC)	Upper middle income	low	4.68198e+07	8.77739e+07	8.92685e+08	1.19812e+06	1.20473e+06	4.59356e+07	1.13167e+07	5.42687e+07	1.20502e+09	21.8332
DOM	Latin America and Caribbean (LAC)	Upper middle income	low	8.87377e+07	1.48123e+08	1.43912e+08	811455	416865	1.06515e+07	2.7805e+06	3.2968e+06	3.49855e+08	3.39777
ECU	Latin America and Caribbean (LAC)	Upper middle income	low	1.41384e+08	4.50804e+08	4.74905e+09	6.74577e+06	3.8475e+06	8.06946e+07	2.96816e+07	8.10197e+07	5.60458e+09	35.6823
SLV	Latin America and Caribbean (LAC)	Upper middle income	low	4.45054e+07	1.18108e+08	9.39149e+08	1.14894e+06	916597	3.01949e+07	7.78211e+06	4.95853e+07	1.24416e+09	23.966
GRD	Latin America and Caribbean (LAC)	Upper middle income	low	769164	4.47488e+06	3.43669e+07	15322.5	28398.7	1.54274e+06	202876	1.78088e+06	4.61477e+07	51.4856
GTM	Latin America and Caribbean (LAC)	Upper middle income	low	2.34195e+08	1.58529e+09	1.80547e+10	1.39498e+07	2.88475e+06	8.2167e+07	6.53531e+07	2.41135e+08	2.08367e+10	77.5436
HTI	Latin America and Caribbean (LAC)	Lower middle income	low	1.4401e+08	6.53359e+08	1.93217e+09	1.17822e+07	2.28086e+06	3.66131e+07	6.49264e+06	7.52234e+07	2.93441e+09	18.1431
HND	Latin America and Caribbean (LAC)	Lower middle income	low	1.17128e+08	3.14795e+08	1.8956e+09	4.51821e+06	1.69419e+06	5.9654e+07	1.27211e+07	6.85483e+07	2.54744e+09	19.1527
JAM	Latin America and Caribbean (LAC)	Upper middle income	low	1.72414e+07	6.44875e+07	5.11858e+08	450820	444627	1.36636e+07	3.00969e+06	2.20135e+07	6.63963e+08	33.5177
MEX	Latin America and Caribbean (LAC)	Upper middle income	low	1.33227e+09	7.13326e+09	5.35495e+10	7.15424e+07	2.13255e+07	1.17478e+09	2.21026e+08	1.78276e+09	6.88095e+10	43.9109
NIC	Latin America and Caribbean (LAC)	Lower middle income	low	5.94712e+07	9.71825e+07	8.37053e+08	1.74938e+06	601314	2.05139e+07	4.28266e+06	9.62685e+06	1.0289e+09	15.1658
PRY	Latin America and Caribbean (LAC)	Upper middle income	low	6.54983e+07	3.41155e+08	5.81652e+08	3.66598e+06	2.1323e+06	5.10055e+07	1.10829e+07	6.43505e+07	1.18818e+09	15.5801
PER	Latin America and Caribbean (LAC)	Upper middle income	low	1.76205e+08	9.20772e+08	5.61837e+09	1.49567e+07	8.03068e+06	1.10562e+08	3.27854e+07	2.16897e+08	7.43056e+09	37.2337
LCA	Latin America and Caribbean (LAC)	Upper middle income	low	1.30154e+06	1.33115e+06	9.35723e+06	14714.9	4813.36	36312.5	36413	137899	1.16702e+07	7.81885
VCT	Latin America and Caribbean (LAC)	Upper middle income	low	680020	4.145e+06	2.82496e+07	34585.4	21120.9	1.1355e+06	149512	910441	3.72791e+07	47.1639
SUR	Latin America and Caribbean (LAC)	Upper middle income	low	7.30031e+06	2.73884e+07	1.0199e+08	217382	124604	2.88323e+06	1.01976e+06	4.36843e+06	1.51909e+08	18.6247
ALB	Eastern Europe and Central Asia (EECA)	Upper middle income	low	1.28035e+07	4.13739e+07	2.62042e+08	92050.2	475985	1.12554e+07	2.4579e+06	1.6897e+07	3.67056e+08	25.6471
ARM	Eastern Europe and Central Asia (EECA)	Upper middle income	low	2.08639e+07	5.2839e+07	2.3964e+08	484935	871215	1.44008e+07	3.61797e+06	3.6392e+07	3.86703e+08	16.6344
AZE	Eastern Europe and Central Asia (EECA)	Upper middle income	low	8.76709e+07	3.92795e+08	2.19889e+09	3.47131e+06	3.59157e+06	4.69757e+07	1.43669e+07	1.03483e+08	2.94551e+09	29.2711
BIH	Eastern Europe and Central Asia (EECA)	Upper middle income	low	1.59599e+07	2.58087e+07	1.55954e+08	58822.7	399055	1.30934e+07	2.99129e+06	1.83888e+07	2.4064e+08	13.692
GEO	Eastern Europe and Central Asia (EECA)	Upper middle income	low	1.98795e+07	5.47894e+07	2.22197e+08	236539	739115	1.9179e+07	4.45589e+06	8.35309e+06	3.43158e+08	15.5262
KAZ	Eastern Europe and Central Asia (EECA)	Upper middle income	low	2.42026e+08	1.02929e+09	7.99911e+09	6.01919e+06	1.17665e+07	2.57677e+08	5.89266e+07	3.6495e+08	1.06827e+10	39.4839
MDA	Eastern Europe and Central Asia (EECA)	Upper middle income	low	1.41956e+07	4.64064e+07	3.01204e+08	736093	413092	1.40937e+07	2.63391e+06	1.79087e+07	4.20095e+08	25.7689
MNE	Eastern Europe and Central Asia (EECA)	Upper middle income	low	3.57672e+06	2.43145e+06	4.95639e+07	44878	148409	4.25594e+06	956899	4.91062e+06	7.15331e+07	16.8147
SRB	Eastern Europe and Central Asia (EECA)	Upper middle income	low	3.06359e+07	8.27635e+07	3.84927e+08	322114	1.54616e+06	4.08769e+07	8.5965e+06	4.7266e+07	6.29703e+08	18.5549
TJK	Eastern Europe and Central Asia (EECA)	Lower middle income	low	1.52354e+08	1.89271e+08	3.13874e+08	171718	238483	7.31881e+06	1.56778e+06	1.15425e+07	5.8361e+08	3.27228
TUR	Eastern Europe and Central Asia (EECA)	Upper middle income	low	5.48718e+08	2.28072e+09	1.18237e+10	8.93423e+06	1.35545e+07	1.14566e+08	1.18698e+08	6.16448e+08	1.63629e+10	26.1619
UKR	Eastern Europe and Central Asia (EECA)	Lower middle income	low	1.70813e+08	1.86946e+08	2.0209e+09	1.02983e+06	2.9977e+06	7.29986e+07	1.60668e+07	7.21773e+07	2.50116e+09	12.9536
UZB	Eastern Europe and Central Asia (EECA)	Lower middle income	low	5.24606e+08	7.57691e+08	1.86165e+09	1.88211e+06	4.16494e+06	1.34264e+08	2.8714e+07	3.36637e+08	3.66024e+09	6.00619
BLR	Eastern Europe and Central Asia (EECA)	Upper middle income	low	3.61599e+07	1.57973e+07	2.48543e+08	36159.3	1.36242e+06	3.35639e+07	7.32428e+06	2.11382e+07	3.63923e+08	8.91287
KGZ	Eastern Europe and Central Asia (EECA)	Lower middle income	low	6.63748e+07	1.01241e+08	1.65607e+08	766074	672543	1.06455e+07	2.62109e+06	2.77729e+07	3.57868e+08	4.7805
TKM	Eastern Europe and Central Asia (EECA)	Upper middle income	low	8.45719e+07	1.45514e+09	1.37254e+09	349222	3.13479e+06	5.75694e+07	1.75113e+07	9.2362e+07	3.41649e+09	36.0708
MKD	Eastern Europe and Central Asia (EECA)	Upper middle income	low	7.51182e+06	1.69407e+08	4.35463e+08	3.81118e+06	197037	4.61938e+06	1.39728e+06	4.28097e+06	6.82018e+08	83.3072
BEN	Africa West (AFW)	Lower middle income	high	4.06574e+08	2.13658e+09	8.0791e+09	4.81751e+07	6.15436e+06	6.49588e+07	3.52748e+07	2.16962e+08	1.00274e+10	26.2086
BFA	Africa West (AFW)	Low income	high	7.20038e+08	1.88823e+09	6.36112e+09	2.13326e+07	8.92561e+06	1.01678e+08	5.00788e+07	3.56815e+08	8.35751e+09	12.8603
CPV	Africa West (AFW)	Lower middle income	high	6.71145e+06	2.01364e+07	3.68191e+08	119303	162563	2.82035e+06	1.7203e+06	7.95008e+06	3.93393e+08	66.4075
CMR	Africa West (AFW)	Lower middle income	high	7.87176e+08	4.45632e+09	1.68035e+10	8.95885e+07	1.87956e+07	2.55475e+08	1.07735e+08	4.56729e+08	2.11001e+10	28.5454
CAF	Africa West (AFW)	Low income	high	2.61392e+08	4.69054e+08	1.72931e+09	1.11581e+07	1.46963e+06	1.49393e+07	5.33653e+06	4.04188e+07	2.19144e+09	8.8409
TCD	Africa West (AFW)	Low income	high	9.27538e+08	3.54009e+09	1.08868e+10	7.2888e+07	6.34476e+06	9.79419e+07	4.05275e+07	3.0656e+08	1.43055e+10	17.5128
COG	Africa West (AFW)	Lower middle income	high	2.30681e+08	1.26071e+09	8.28937e+09	2.28654e+07	5.89224e+06	8.76466e+07	3.75998e+07	1.81126e+08	9.57001e+09	45.4545
CIV	Africa West (AFW)	Lower middle income	high	6.82309e+08	1.08897e+09	3.11315e+09	2.78036e+06	1.04507e+07	3.8945e+08	1.20389e+08	1.25847e+09	5.29262e+09	8.565
GNQ	Africa West (AFW)	Upper middle income	high	4.48604e+07	1.3908e+09	3.12927e+09	1.02817e+07	2.68445e+06	1.28493e+08	3.09897e+07	1.08582e+08	4.60421e+09	122.256
GAB	Africa West (AFW)	Upper middle income	high	3.63947e+07	1.12853e+09	2.81344e+09	1.71597e+07	1.99411e+06	4.46476e+07	2.60857e+07	9.25866e+07	3.98323e+09	125.109
GMB	Africa West (AFW)	Low income	high	6.67327e+07	1.29337e+08	4.85078e+08	2.43413e+06	790509	1.31106e+06	4.27475e+06	3.31054e+07	6.22858e+08	10.1304
GHA	Africa West (AFW)	Lower middle income	high	6.23637e+08	4.81494e+09	1.48394e+10	5.56107e+07	2.14357e+07	2.56447e+08	3.31268e+08	4.5696e+08	1.94749e+10	34.3899
GIN	Africa West (AFW)	Lower middle income	high	4.54745e+08	3.10822e+09	6.67685e+09	3.95418e+07	6.1251e+06	1.39065e+08	4.12178e+07	2.4818e+08	9.76953e+09	24.1684
GNB	Africa West (AFW)	Low income	high	9.58024e+07	1.8582e+08	6.68252e+08	3.72746e+06	487509	4.56915e+06	2.5894e+06	2.33401e+07	8.49653e+08	9.30634
LBR	Africa West (AFW)	Low income	high	1.5557e+08	5.24307e+08	2.40753e+09	1.23158e+07	1.57095e+06	2.00601e+07	7.91255e+06	4.90481e+07	2.92051e+09	20.4282
MLI	Africa West (AFW)	Low income	high	8.14127e+08	3.3905e+09	6.46823e+09	4.37784e+07	9.98396e+06	1.75059e+08	4.81365e+07	2.88012e+08	9.78781e+09	13.4122
MRT	Africa West (AFW)	Lower middle income	high	1.227e+08	9.08393e+08	3.79507e+09	1.02429e+07	1.52891e+06	8.49288e+07	2.33332e+07	1.56168e+08	4.85627e+09	43.3195
NER	Africa West (AFW)	Low income	high	1.22247e+09	2.97417e+09	8.49802e+09	4.35253e+07	7.81626e+06	3.6084e+07	2.85033e+07	1.66616e+08	1.12586e+10	10.2576
NGA	Africa West (AFW)	Lower middle income	high	4.70954e+09	6.71839e+10	1.68472e+11	1.99509e+09	2.94631e+08	6.14262e+09	1.8452e+09	9.37386e+09	2.4301e+11	56.0124
SEN	Africa West (AFW)	Lower middle income	high	4.1482e+08	1.8702e+09	6.34668e+09	1.96008e+07	5.80061e+06	8.27608e+07	6.11046e+07	4.11769e+08	8.31578e+09	21.4287
SLE	Africa West (AFW)	Low income	high	3.41229e+08	4.68752e+08	1.75255e+09	6.35577e+06	1.0228e+06	1.4672e+07	7.14873e+06	5.70778e+07	2.18065e+09	6.93737
TGO	Africa West (AFW)	Low income	high	2.51611e+08	7.87604e+08	3.10306e+09	1.43913e+07	3.03996e+06	2.41726e+07	1.58942e+07	9.62537e+07	3.88539e+09	16.211
AGO	Eastern and Southern Africa (AFE)	Lower middle income	high	1.27918e+09	1.52569e+10	5.77625e+10	1.55277e+08	5.36984e+07	1.08947e+09	2.87746e+08	2.30495e+09	7.46141e+10	64.2219
BWA	Eastern and Southern Africa (AFE)	Upper middle income	high	5.19532e+07	7.32836e+08	3.60896e+09	6.41374e+06	2.13161e+06	1.18662e+08	3.59274e+07	1.29993e+08	4.4677e+09	97.0135
BDI	Eastern and Southern Africa (AFE)	Low income	high	5.18771e+08	3.68125e+08	2.67138e+09	1.01666e+07	1.62409e+06	1.4796e+07	7.6968e+06	5.81015e+07	3.03918e+09	6.44444
COM	Eastern and Southern Africa (AFE)	Lower middle income	high	2.37665e+07	9.91007e+07	2.98733e+08	524964	201164	1.39865e+06	2.35373e+06	1.26022e+07	4.02849e+08	19.1534
COD	Eastern and Southern Africa (AFE)	Low income	high	6.23226e+09	1.33433e+10	5.92156e+10	2.16403e+08	2.83408e+07	5.25271e+08	1.84047e+08	1.10047e+09	7.15256e+10	12.5518
ERI	Eastern and Southern Africa (AFE)	Low income	high	1.19173e+08	1.37748e+08	9.45494e+08	3.1438e+06	599837	8.34783e+06	3.83332e+06	3.22452e+07	1.09436e+09	9.8296
SWZ	Eastern and Southern Africa (AFE)	Lower middle income	high	4.6756e+07	1.8216e+08	1.88145e+09	3.22958e+06	624927	1.68518e+07	6.11006e+06	4.5729e+07	2.08401e+09	48.4275
ETH	Eastern and Southern Africa (AFE)	Low income	high	3.35564e+09	1.2933e+10	3.54093e+10	1.74894e+08	4.94969e+07	8.98962e+08	5.59442e+08	2.15861e+09	4.92555e+10	16.0369
KEN	Eastern and Southern Africa (AFE)	Lower middle income	high	1.48019e+09	5.81184e+09	2.15714e+10	2.19114e+08	2.43025e+07	2.22708e+08	1.72291e+08	6.66504e+08	2.74216e+10	20.0305
LSO	Eastern and Southern Africa (AFE)	Lower middle income	high	5.14465e+07	1.55527e+08	5.0278e+08	2.41785e+06	409885	4.92591e+06	3.23285e+06	2.38195e+07	6.45735e+08	13.672
MDG	Eastern and Southern Africa (AFE)	Low income	high	1.03138e+09	2.17636e+09	1.07115e+10	3.83715e+07	7.11172e+06	8.18915e+07	3.24668e+07	2.10253e+08	1.28076e+10	13.5087
MWI	Eastern and Southern Africa (AFE)	Low income	high	6.58891e+08	9.81711e+08	6.94653e+09	2.01817e+07	4.06023e+06	4.67668e+07	4.81767e+07	2.04117e+08	7.97596e+09	12.9757
MUS	Eastern and Southern Africa (AFE)	Upper middle income	high	1.14164e+07	1.06678e+08	1.38218e+09	1.28011e+06	397526	3.14499e+07	7.08996e+06	3.17428e+07	1.5218e+09	153.047
MOZ	Eastern and Southern Africa (AFE)	Low income	high	1.37633e+09	2.13083e+09	9.53494e+09	9.95974e+06	1.47137e+07	7.41846e+07	5.55377e+07	3.74887e+08	1.15508e+10	9.00587
NAM	Eastern and Southern Africa (AFE)	Upper middle income	high	7.07824e+07	7.33844e+08	1.97209e+09	7.19483e+06	2.02934e+06	3.43147e+07	2.9346e+07	1.80488e+08	2.80001e+09	44.525
RWA	Eastern and Southern Africa (AFE)	Low income	high	3.92438e+08	8.65298e+08	5.78295e+09	1.12455e+07	2.8535e+06	1.1813e+07	4.92369e+07	1.63465e+08	6.66779e+09	18.1613
STP	Eastern and Southern Africa (AFE)	Lower middle income	high	7.20444e+06	1.378e+07	7.76381e+07	99553.6	103856	922833	1.10375e+06	8.41344e+06	9.59848e+07	14.7779
SOM	Eastern and Southern Africa (AFE)	Low income	high	1.05244e+09	3.04155e+09	6.50319e+09	1.3267e+07	1.26233e+06	4.92083e+07	2.45632e+07	1.49725e+08	9.4135e+09	9.86747
ZAF	Eastern and Southern Africa (AFE)	Upper middle income	high	1.11765e+09	8.31237e+09	8.40477e+10	5.19225e+07	3.96676e+07	9.9036e+08	8.8072e+08	1.99948e+09	9.31765e+10	89.614
SSD	Eastern and Southern Africa (AFE)	Low income	high	5.8716e+08	2.1301e+09	6.10046e+09	7.64045e+07	3.77596e+06	6.06456e+07	2.42065e+07	2.06527e+08	8.08745e+09	15.0651
SDN	Eastern and Southern Africa (AFE)	Low income	high	1.77631e+09	5.5348e+09	1.43844e+10	3.10491e+07	5.54926e+06	2.05453e+08	1.05208e+08	6.96206e+08	2.01649e+10	13.2774
TZA	Eastern and Southern Africa (AFE)	Lower middle income	high	2.99469e+09	4.67013e+09	1.3158e+10	7.05341e+06	4.18629e+07	8.33704e+08	2.4048e+08	2.08223e+09	1.89421e+10	7.1234
UGA	Eastern and Southern Africa (AFE)	Low income	high	1.40841e+09	3.52648e+09	1.51372e+10	6.28293e+07	1.19269e+07	3.47634e+08	2.02017e+08	5.56218e+08	1.89714e+10	15.1229
ZMB	Eastern and Southern Africa (AFE)	Lower middle income	high	7.78983e+08	2.74777e+09	1.47738e+10	6.83573e+06	2.51614e+06	1.01056e+08	8.88689e+07	3.88405e+08	1.66579e+10	23.1779
ZWE	Eastern and Southern Africa (AFE)	Lower middle income	high	4.16341e+08	2.2176e+09	7.86005e+09	2.48602e+07	6.2689e+06	1.70932e+08	1.35504e+08	3.77012e+08	1.01452e+10	27.1269
DZA	Middle East and North Africa (MENA)	MIC	high	5.68718e+08	4.63486e+09	1.13007e+10	1.07149e+07	7.79235e+06	5.47336e+08	1.79487e+08	5.88236e+08	1.63877e+10	34.1416
DJI	Middle East and North Africa (MENA)	FVC & LIC	high	5.44648e+07	2.13051e+08	5.12342e+08	650319	144034	2.38627e+06	4.44133e+06	2.7443e+07	7.19379e+08	16.2436
EGY	Middle East and North Africa (MENA)	MIC	high	3.02494e+09	1.13033e+10	6.48973e+10	1.13503e+07	1.5411e+07	2.84891e+08	6.80905e+08	3.01895e+09	7.69845e+10	32.1445
IRN	Middle East and North Africa (MENA)	MIC	high	9.34188e+08	5.21534e+09	3.75487e+10	3.50382e+07	1.025e+07	6.17533e+08	2.87846e+08	5.55986e+08	4.32793e+10	57.5959
IRQ	Middle East and North Africa (MENA)	FVC & LIC	high	8.06311e+08	1.10358e+10	2.82868e+10	2.40291e+07	8.00209e+06	1.42135e+09	5.53982e+08	2.49975e+09	4.12618e+10	59.2809
JOR	Middle East and North Africa (MENA)	MIC	high	1.27187e+08	7.07351e+08	1.8218e+09	830349	1.78624e+06	3.95826e+07	6.84244e+07	2.99639e+08	2.72183e+09	24.6142
LBY	Middle East and North Africa (MENA)	FVC & LIC	high	9.0599e+07	2.56562e+09	8.94474e+09	3.355e+07	1.98622e+06	9.48287e+07	4.7897e+07	1.38363e+08	1.14186e+10	135.312
LBN	Middle East and North Africa (MENA)	MIC	high	8.2912e+07	1.93574e+08	2.19828e+09	433211	1.35896e+06	1.21886e+08	1.98946e+07	8.31544e+07	2.53354e+09	36.6969
MAR	Middle East and North Africa (MENA)	MIC	high	7.48034e+08	2.28493e+09	6.74499e+09	7.95927e+06	5.97574e+06	4.03091e+08	1.35172e+08	5.58147e+08	9.37471e+09	15.7145
PSE	Middle East and North Africa (MENA)	FVC & LIC	high	1.12433e+08	2.57489e+09	4.37854e+09	4.70626e+06	1.72571e+06	8.96972e+07	1.90864e+08	7.75955e+07	6.75269e+09	71.7884
SYR	Middle East and North Africa (MENA)	FVC & LIC	high	5.2037e+08	2.84622e+08	9.86289e+08	541560	515928	2.98661e+07	1.49276e+07	7.35826e+07	1.32095e+09	2.80734
TUN	Middle East and North Africa (MENA)	MIC	high	1.04835e+08	5.53941e+08	1.51567e+09	1.86766e+06	2.38181e+06	1.02709e+08	4.09125e+07	1.2466e+08	2.18035e+09	24.4197
YEM	Middle East and North Africa (MENA)	FVC & LIC	high	1.64352e+09	2.54871e+09	1.53187e+10	1.63589e+06	931477	4.59046e+07	3.58108e+07	4.02248e+08	1.80105e+10	12.7044
AFG	Middle East and North Africa (MENA)	FVC & LIC	high	1.94659e+09	2.44909e+09	1.02121e+10	6.56099e+06	498390	1.03448e+08	1.59439e+08	1.47631e+08	1.24726e+10	7.32685
PAK	Middle East and North Africa (MENA)	FVC & LIC	high	6.23318e+09	5.17403e+10	9.15294e+10	1.18549e+08	5.48107e+07	1.58399e+09	3.75157e+09	5.45628e+09	1.43964e+11	27.332
KHM	East Asia and Pacific (EAP)	Lower middle income	high	2.83844e+08	7.03435e+08	2.15859e+09	2.39585e+07	7.74522e+06	4.53114e+07	3.40991e+07	2.3089e+08	3.00227e+09	11.9072
CHN	East Asia and Pacific (EAP)	Upper middle income	high	9.92245e+09	3.52545e+10	8.58169e+11	6.96746e+08	1.15507e+09	4.72618e+10	9.06553e+09	1.55689e+10	9.45376e+11	111.908
FJI	East Asia and Pacific (EAP)	Upper middle income	high	1.02183e+07	1.06942e+08	1.56035e+08	270597	361705	1.40638e+07	5.29089e+06	1.64411e+07	2.79541e+08	31.7665
IDN	East Asia and Pacific (EAP)	Upper middle income	high	4.24711e+09	2.17284e+10	1.2843e+11	5.30054e+08	2.09209e+08	3.88381e+09	1.84804e+09	4.08796e+09	1.56752e+11	42.9224
KIR	East Asia and Pacific (EAP)	Lower middle income	high	2.36901e+06	1.06278e+07	1.84295e+07	32080.3	35832.1	454546	321654	1.21843e+06	2.9086e+07	14.3735
LAO	East Asia and Pacific (EAP)	Lower middle income	high	1.232e+08	3.20642e+08	8.89334e+08	1.8092e+06	3.01828e+06	5.22924e+07	2.07576e+07	1.07112e+08	1.27994e+09	11.9336
MYS	East Asia and Pacific (EAP)	Upper middle income	high	4.40254e+08	2.19479e+09	3.75114e+10	9.62582e+06	3.33598e+07	1.61878e+09	6.64452e+08	5.8049e+08	4.11553e+10	113.107
MHL	East Asia and Pacific (EAP)	Upper middle income	high	589323	1.62834e+07	1.95485e+07	342857	64363.3	945842	346858	1.07951e+06	3.67694e+07	72.5498
MNG	East Asia and Pacific (EAP)	Upper middle income	high	3.33615e+07	1.74013e+08	3.53309e+08	1.52236e+06	1.37289e+06	3.34215e+07	1.5056e+07	4.47808e+07	5.56053e+08	19.8819
MMR	East Asia and Pacific (EAP)	Lower middle income	high	4.92432e+08	1.87364e+09	4.09127e+09	2.38028e+07	1.04508e+07	1.34837e+08	6.37781e+07	1.45181e+08	5.98113e+09	14.2835
PNG	East Asia and Pacific (EAP)	Lower middle income	high	3.06475e+08	1.989e+09	1.20911e+10	1.80451e+07	4.81177e+06	1.19898e+08	9.44559e+07	2.59498e+08	1.40782e+10	51.3041
PHL	East Asia and Pacific (EAP)	Lower middle income	high	1.78123e+09	1.07316e+10	3.86427e+10	6.42935e+07	3.91132e+07	8.36241e+08	5.38879e+08	1.50944e+09	4.9795e+10	31.0977
WSM	East Asia and Pacific (EAP)	Lower middle income	high	3.86248e+06	1.66122e+07	3.27474e+07	133558	128904	2.6234e+06	1.25852e+06	5.57572e+06	5.41446e+07	16.4043
SLB	East Asia and Pacific (EAP)	Lower middle income	high	2.49701e+07	4.68385e+07	4.75853e+08	1.2694e+06	1.01695e+06	1.46172e+07	3.15845e+06	1.96064e+07	5.41102e+08	24.55
THA	East Asia and Pacific (EAP)	Upper middle income	high	5.53288e+08	1.58706e+09	1.14299e+10	2.62192e+07	3.44912e+07	7.29125e+08	2.79052e+08	9.60779e+08	1.42263e+10	29.9916
TLS	East Asia and Pacific (EAP)	Lower middle income	high	5.80316e+07	2.19446e+08	1.06817e+09	2.48007e+06	335638	5.36353e+06	2.21651e+06	2.33562e+07	1.27121e+09	26.1407
TON	East Asia and Pacific (EAP)	Upper middle income	high	1.55785e+06	5.20561e+06	5.02885e+06	127125	51806.3	1.8019e+06	651333	1.59081e+06	1.27504e+07	9.59339
VUT	East Asia and Pacific (EAP)	Lower middle income	high	8.85347e+06	4.08821e+07	2.16793e+08	416554	281580	7.40644e+06	2.81192e+06	1.74355e+07	2.72807e+08	35.1679
VNM	East Asia and Pacific (EAP)	Lower middle income	high	1.08646e+09	6.91761e+09	3.50865e+10	1.11847e+08	4.20263e+07	3.87669e+08	3.37375e+08	1.15706e+09	4.26331e+10	46.1451
BGD	South Asia (SA)	Lower middle income	high	3.60041e+09	1.99655e+10	5.73651e+10	1.21798e+08	4.82933e+07	1.43195e+09	2.924e+09	3.56663e+09	8.07052e+10	24.5051
BTN	South Asia (SA)	Lower middle income	high	8.26008e+06	6.32313e+07	2.26017e+08	264331	267485	5.63405e+06	1.22601e+07	2.18754e+07	3.03634e+08	43.2283
IND	South Asia (SA)	Lower middle income	high	3.40551e+10	1.23501e+11	4.99183e+11	4.46476e+08	3.42286e+08	7.92651e+09	2.38933e+10	3.17576e+10	6.50734e+11	22.6023
MDV	South Asia (SA)	Upper middle income	high	3.91621e+06	2.05482e+07	1.31099e+08	421520	301076	6.08263e+06	3.79297e+06	9.09986e+06	1.61155e+08	49.5766
NPL	South Asia (SA)	Lower middle income	high	3.45305e+08	1.33502e+09	3.4904e+09	7.61021e+06	3.25008e+06	9.06284e+07	2.39099e+08	2.26836e+08	5.01237e+09	16.1306
LKA	South Asia (SA)	Lower middle income	high	3.40396e+08	3.59558e+08	6.67671e+09	2.27419e+06	4.24473e+06	2.7799e+08	1.31766e+08	1.82962e+08	7.36119e+09	25.3786
BLZ	Latin America and Caribbean (LAC)	Upper middle income	high	4.96176e+06	3.0461e+07	2.22287e+08	531962	172623	1.03644e+07	3.48659e+06	1.55794e+07	2.70281e+08	64.4363
BOL	Latin America and Caribbean (LAC)	Lower middle income	high	1.50789e+08	1.14493e+09	4.79772e+09	3.35777e+07	8.84346e+06	1.33486e+08	7.70871e+07	3.78259e+08	6.25759e+09	48.129
BRA	Latin America and Caribbean (LAC)	Upper middle income	high	1.8436e+09	1.38613e+10	5.27513e+10	1.22969e+08	1.75766e+08	8.29971e+09	1.80806e+09	5.47084e+09	7.60831e+10	50.0845
COL	Latin America and Caribbean (LAC)	Upper middle income	high	3.33485e+08	2.41632e+09	1.93782e+10	2.61264e+07	2.35074e+07	9.40863e+08	3.59472e+08	1.50697e+08	2.25992e+10	81.5016
CRI	Latin America and Caribbean (LAC)	Upper middle income	high	3.3172e+07	2.6473e+07	8.98412e+07	74753.1	285227	1.64529e+07	5.43286e+06	9.79007e+06	1.32771e+08	4.82597
CUB	Latin America and Caribbean (LAC)	Upper middle income	high	5.98811e+07	1.76504e+08	2.12717e+09	2.17756e+06	2.83724e+06	1.39177e+08	5.43426e+07	1.49871e+08	2.51455e+09	49.761
DOM	Latin America and Caribbean (LAC)	Upper middle income	high	1.16071e+08	3.47588e+08	3.30719e+08	1.45402e+06	989424	3.29671e+07	1.31386e+07	9.18229e+06	6.94519e+08	7.13471
ECU	Latin America and Caribbean (LAC)	Upper middle income	high	1.75808e+08	9.71781e+08	1.06422e+10	1.22404e+07	9.16736e+06	2.40355e+08	1.4162e+08	2.2371e+08	1.19134e+10	79.4694
SLV	Latin America and Caribbean (LAC)	Upper middle income	high	5.73111e+07	2.62094e+08	2.175e+09	2.08526e+06	2.17699e+06	8.98983e+07	3.67353e+07	1.37224e+08	2.58829e+09	53.4794
GRD	Latin America and Caribbean (LAC)	Upper middle income	high	1.00705e+06	9.82036e+06	7.95813e+07	27710.5	66613.1	4.60159e+06	952495	4.91504e+06	9.56896e+07	115.906
GTM	Latin America and Caribbean (LAC)	Upper middle income	high	2.8969e+08	2.98317e+09	4.12289e+10	2.54287e+07	6.86302e+06	2.43485e+08	3.17432e+08	6.66894e+08	4.45403e+10	172.079
HTI	Latin America and Caribbean (LAC)	Lower middle income	high	1.82969e+08	1.18296e+09	4.02021e+09	2.10999e+07	5.43897e+06	1.10259e+08	3.05882e+07	2.07592e+08	5.39581e+09	34.0422
HND	Latin America and Caribbean (LAC)	Lower middle income	high	1.47234e+08	6.53785e+08	4.06069e+09	8.19148e+06	4.02963e+06	1.80229e+08	5.9572e+07	1.87422e+08	4.91866e+09	39.4731
JAM	Latin America and Caribbean (LAC)	Upper middle income	high	2.22792e+07	1.53813e+08	1.18009e+09	816179	1.04909e+06	4.17919e+07	1.41425e+07	6.07176e+07	1.3917e+09	75.201
MEX	Latin America and Caribbean (LAC)	Upper middle income	high	1.75193e+09	1.43969e+10	1.14709e+11	1.29453e+08	5.05066e+07	3.56654e+09	1.03706e+09	4.87234e+09	1.3376e+11	88.8446
NIC	Latin America and Caribbean (LAC)	Lower middle income	high	7.60812e+07	1.92866e+08	1.9444e+09	3.18267e+06	1.43993e+06	6.18759e+07	2.06348e+07	2.61289e+07	2.1963e+09	34.5478
PRY	Latin America and Caribbean (LAC)	Upper middle income	high	8.51628e+07	7.49696e+08	1.34474e+09	6.64976e+06	5.0508e+06	1.53046e+08	5.25698e+07	1.77899e+08	2.32161e+09	32.3575
PER	Latin America and Caribbean (LAC)	Upper middle income	high	2.21897e+08	2.13232e+09	1.27158e+10	2.68639e+07	1.90406e+07	3.29849e+08	1.48651e+08	5.92914e+08	1.53812e+10	81.5944
LCA	Latin America and Caribbean (LAC)	Upper middle income	high	1.65182e+06	2.86502e+06	2.00151e+07	26553.5	11389.7	135560	170609	381341	2.28525e+07	16.1057
VCT	Latin America and Caribbean (LAC)	Upper middle income	high	892686	8.36291e+06	6.54038e+07	62602.9	49750.7	3.38749e+06	701528	2.51084e+06	7.78586e+07	106.479
SUR	Latin America and Caribbean (LAC)	Upper middle income	high	9.21267e+06	5.81772e+07	2.26846e+08	393486	295265	9.0293e+06	4.49666e+06	1.20815e+07	2.9333e+08	36.5629
ALB	Eastern Europe and Central Asia (EECA)	Upper middle income	high	1.56248e+07	9.50658e+07	6.04557e+08	164432	1.11922e+06	3.37161e+07	1.17512e+07	4.66815e+07	7.49285e+08	55.241
ARM	Eastern Europe and Central Asia (EECA)	Upper middle income	high	2.58899e+07	1.09501e+08	5.34557e+08	866924	2.04542e+06	4.31826e+07	1.71574e+07	1.00664e+08	7.40833e+08	33.3502
AZE	Eastern Europe and Central Asia (EECA)	Upper middle income	high	1.09175e+08	8.69695e+08	5.18503e+09	6.20165e+06	8.50137e+06	1.4652e+08	6.71284e+07	2.86047e+08	6.2806e+09	67.8104
BIH	Eastern Europe and Central Asia (EECA)	Upper middle income	high	1.95756e+07	5.81461e+07	3.54849e+08	105139	918695	4.02663e+07	1.4277e+07	5.08644e+07	4.78245e+08	28.4849
GEO	Eastern Europe and Central Asia (EECA)	Upper middle income	high	2.47516e+07	1.21968e+08	5.53106e+08	421557	1.72671e+06	5.88447e+07	1.95211e+07	2.15838e+07	7.22603e+08	32.9685
KAZ	Eastern Europe and Central Asia (EECA)	Upper middle income	high	2.97017e+08	2.05799e+09	1.81711e+10	1.09801e+07	2.77409e+07	7.70574e+08	2.83744e+08	1.00949e+09	2.12111e+10	81.4964
MDA	Eastern Europe and Central Asia (EECA)	Upper middle income	high	1.80173e+07	9.87046e+07	6.96837e+08	1.33193e+06	972049	4.27872e+07	1.24002e+07	4.95751e+07	8.5959e+08	56.1417
MNE	Eastern Europe and Central Asia (EECA)	Upper middle income	high	4.42893e+06	5.14231e+06	1.19603e+08	79669.5	343049	1.30725e+07	4.55976e+06	1.3586e+07	1.47601e+08	38.1625
SRB	Eastern Europe and Central Asia (EECA)	Upper middle income	high	3.76692e+07	2.01955e+08	9.01142e+08	570123	3.5749e+06	1.21426e+08	4.19135e+07	1.30757e+08	1.269e+09	38.9356
TJK	Eastern Europe and Central Asia (EECA)	Lower middle income	high	1.9305e+08	4.0096e+08	6.71907e+08	308745	563941	2.19353e+07	7.5203e+06	3.17552e+07	1.07957e+09	6.67858
TUR	Eastern Europe and Central Asia (EECA)	Upper middle income	high	6.69855e+08	4.78166e+09	2.62622e+10	1.60598e+07	3.16133e+07	3.39639e+08	5.33694e+08	1.70095e+09	3.23527e+10	55.7178
UKR	Eastern Europe and Central Asia (EECA)	Lower middle income	high	2.10475e+08	4.03358e+08	4.63545e+09	1.83992e+06	7.01568e+06	2.23746e+08	7.6711e+07	1.99537e+08	5.34629e+09	29.6524
UZB	Eastern Europe and Central Asia (EECA)	Lower middle income	high	6.54248e+08	1.51371e+09	5.63253e+09	3.42299e+06	1.00228e+07	4.0746e+08	1.35952e+08	9.25785e+08	7.81138e+09	13.4525
BLR	Eastern Europe and Central Asia (EECA)	Upper middle income	high	4.39565e+07	3.33531e+07	5.68339e+08	64597.2	3.17179e+06	1.02716e+08	3.48168e+07	5.84405e+07	7.42158e+08	19.5349
KGZ	Eastern Europe and Central Asia (EECA)	Lower middle income	high	8.42776e+07	2.36714e+08	3.92731e+08	1.37392e+06	1.58637e+06	3.16744e+07	1.25593e+07	7.67971e+07	6.66719e+08	9.45779
TKM	Eastern Europe and Central Asia (EECA)	Upper middle income	high	1.04484e+08	2.86292e+09	3.48188e+09	635736	7.52552e+06	1.7017e+08	8.41716e+07	2.54017e+08	6.16386e+09	66.5268
MKD	Eastern Europe and Central Asia (EECA)	Upper middle income	high	9.09901e+06	3.19292e+08	1.04069e+09	6.84899e+06	455441	1.36351e+07	6.5121e+06	1.16678e+07	1.3462e+09	164.304

## Sheet: C3_sensitivity
Country	Region	Income group	Analysis	Base discounted budget 2025-2034	Scaled up discounted budget 2025-2034	Total extra budget 2025-2034	Small quantity lipid-based nutrition supplements Base cost 2025-2034 (discounted)	Cash transfers Base cost 2025-2034 (discounted)	Zinc supplementation Base cost 2025-2034 (discounted)	Multiple micronutrient supplementation Base cost 2025-2034 (discounted)	IPTp Base cost 2025-2034 (discounted)	IYCF 1 Base cost 2025-2034 (discounted)	Vitamin A supplementation Base cost 2025-2034 (discounted)	Calcium supplementation Base cost 2025-2034 (discounted)	IFA fortification of wheat flour Base cost 2025-2034 (discounted)	Treatment of SAM Base cost 2025-2034 (discounted)	Zinc for treatment + ORS Base cost 2025-2034 (discounted)	Kangaroo mother care Base cost 2025-2034 (discounted)	Delayed cord clamping Base cost 2025-2034 (discounted)	Micronutrient powders Base cost 2025-2034 (discounted)	Iron and iodine fortification of salt Base cost 2025-2034 (discounted)	IFAS for pregnant women (community) Base cost 2025-2034 (discounted)	Small quantity lipid-based nutrition supplements Add cost 2025-2034 (discounted)	Cash transfers Add cost 2025-2034 (discounted)	Zinc supplementation Add cost 2025-2034 (discounted)	Multiple micronutrient supplementation Add cost 2025-2034 (discounted)	IPTp Add cost 2025-2034 (discounted)	IYCF 1 Add cost 2025-2034 (discounted)	Vitamin A supplementation Add cost 2025-2034 (discounted)	Calcium supplementation Add cost 2025-2034 (discounted)	IFA fortification of wheat flour Add cost 2025-2034 (discounted)	Treatment of SAM Add cost 2025-2034 (discounted)	Zinc for treatment + ORS Add cost 2025-2034 (discounted)	Kangaroo mother care Add cost 2025-2034 (discounted)	Delayed cord clamping Add cost 2025-2034 (discounted)	Micronutrient powders Add cost 2025-2034 (discounted)	Iron and iodine fortification of salt Add cost 2025-2034 (discounted)	IFAS for pregnant women (community) Add cost 2025-2034 (discounted)	Total child deaths baseline (2025-2034)	Total child deaths scale-up (2025-2034)	Difference in child deaths	Total stunted children turning age 5 baseline (2025-2034)	Total stunted children turning age 5 scale-up (2025-2034)	Difference in stunting	Total wasting episodes over 2025-2034 baseline	Total wasting episodes over 2025-2034 scale-up	Difference in wasting episodes	Total maternal anemia cases over 2025-2034 baseline	Total maternal anemia cases over 2025-2034 scale-up
AGO	Eastern and Southern Africa (AFE)	Lower middle income	Main analysis	7.16303e+07	1.25012e+09	1.17849e+09	0	0	0	0	6.72298e+06	2.14408e+07	1.71706e+06	0	0	2.72386e+06	0	0	0	2.58221e+07	0	1.32036e+07	2.4376e+08	2.91703e+07	2.20529e+08	9.62903e+07	7.14013e+06	1.04634e+08	2.31497e+07	6.95173e+07	2.2736e+07	1.40741e+08	8.23081e+06	5.69281e+06	1.66868e+06	1.47133e+08	6.1284e+07	-3.18691e+06	1.18895e+06	1.07481e+06	114139	5.46071e+06	4.93728e+06	523426	1.29703e+06	1.21686e+06	80170.1	5.65937e+06	3.57587e+06
BWA	Eastern and Southern Africa (AFE)	Upper middle income	Main analysis	1.47755e+06	4.92336e+07	4.7756e+07	0	0	0	0	0	0	955546	0	0	0	0	0	0	0	0	522003	4.95446e+06	592891	9.42048e+06	3.72689e+06	118231	4.91524e+06	304116	1.34116e+06	1.3568e+06	9.75091e+06	285362	221367	64887	7.15543e+06	3.65718e+06	-109357	24294.1	22146.5	2147.66	229813	216090	13723.1	53927.2	52101.5	1825.74	164817	105960
BDI	Eastern and Southern Africa (AFE)	Low income	Main analysis	3.84204e+07	5.06559e+08	4.68138e+08	0	0	0	0	296760	571869	2.67044e+07	0	5.60196e+06	3.35717e+06	749078	0	0	947870	0	191292	1.77784e+08	1.28119e+07	6.54265e+07	3.12199e+07	783113	2.35194e+07	6.64204e+06	5.0103e+07	3.58602e+06	3.19611e+07	8.3057e+06	1.84776e+06	541616	2.96475e+07	2.17108e+07	2.24851e+06	306185	274639	31546.2	2.73931e+06	2.51777e+06	221536	443369	409172	34197	1.28095e+06	723522
COM	Eastern and Southern Africa (AFE)	Lower middle income	Main analysis	6.02009e+06	2.78077e+07	2.17877e+07	0	0	0	0	113646	1.74007e+06	289953	0	0	3.65652e+06	418.822	0	0	0	0	219481	2.26272e+06	270776	3.79928e+06	1.58383e+06	104371	668328	195482	633678	460240	7.4642e+06	147501	93167.3	27309.2	2.88578e+06	1.24056e+06	-49562.8	14042.6	12648.3	1394.3	73081	67565.6	5515.41	50729.4	48886.8	1842.62	67803.3	42996.8
COD	Eastern and Southern Africa (AFE)	Low income	Main analysis	5.52735e+08	6.1724e+09	5.61966e+09	0	0	0	0	5.79252e+07	1.4965e+08	8.15748e+07	0	0	2.23472e+08	332998	0	0	0	0	3.9779e+07	1.82182e+09	2.0391e+08	6.09146e+08	3.10543e+08	3.18164e+07	2.40718e+08	1.85523e+07	5.3169e+08	7.52618e+07	1.25451e+09	1.46843e+07	1.8203e+07	5.33566e+06	4.73894e+08	1.91994e+07	-9.62415e+06	4.29887e+06	3.84354e+06	455337	1.9461e+07	1.75267e+07	1.93433e+06	5.33943e+06	4.97926e+06	360169	1.4667e+07	9.21922e+06
ERI	Eastern and Southern Africa (AFE)	Low income	Main analysis	7.75625e+06	1.17286e+08	1.09529e+08	0	0	0	0	55218.2	4.70283e+06	2.04687e+06	0	0	0	0	0	0	0	0	951330	2.52182e+07	3.01782e+06	1.61999e+07	6.93409e+06	227120	5.25748e+06	251710	7.00544e+06	1.96981e+06	2.49778e+07	552340	411276	120553	1.23048e+07	5.30953e+06	-228549	51844	47065.7	4778.23	488992	455875	33116.9	139238	132834	6404.67	347616	222303
SWZ	Eastern and Southern Africa (AFE)	Lower middle income	Main analysis	2.54421e+06	4.55927e+07	4.30485e+07	0	0	0	0	100.636	1.11374e+06	1.17896e+06	0	0	0	0	0	0	0	0	251404	7.63807e+06	914033	7.99079e+06	1.79824e+06	70133.7	1.8671e+06	120336	1.81675e+06	781934	1.15564e+07	233073	106658	31263.5	6.06949e+06	2.10767e+06	-53457.4	12344.4	11202.5	1141.92	301690	289552	12138.5	56567.9	54438.2	2129.67	89812.5	57613.7
ETH	Eastern and Southern Africa (AFE)	Low income	Main analysis	3.43088e+08	3.42942e+09	3.08633e+09	0	0	0	0	98414.5	8.8995e+07	7.32332e+07	0	5.23395e+07	8.09724e+07	4.31828e+06	0	0	3.49735e+07	0	8.15741e+06	5.08028e+08	6.07947e+07	6.41477e+08	2.71331e+08	9.19265e+06	2.77021e+08	1.37038e+07	1.4252e+08	3.33474e+07	4.1517e+08	1.50777e+07	1.60208e+07	4.69603e+06	4.59745e+08	2.01911e+08	1.62941e+07	2.66488e+06	2.39211e+06	272762	1.65536e+07	1.56557e+07	897898	5.3796e+06	5.22815e+06	151450	9.06008e+06	5.2473e+06
KEN	Eastern and Southern Africa (AFE)	Lower middle income	Main analysis	4.05911e+08	1.73959e+09	1.33368e+09	0	0	0	0	3.27457e+06	1.29516e+08	2.65435e+07	0	2.21261e+07	7.33031e+06	2.85321e+06	0	0	2.01524e+07	1.79543e+08	1.45724e+07	2.93898e+08	4.4815e+07	2.40009e+08	1.01376e+08	2.62011e+06	6.46933e+07	8.7313e+06	8.17994e+07	1.4049e+07	6.63187e+07	4.16128e+06	5.99821e+06	1.7582e+06	8.834e+07	3.18518e+08	-3.40381e+06	780818	720404	60414.9	2.60055e+06	2.34163e+06	258916	1.30222e+06	1.25314e+06	49077.2	4.08786e+06	2.65271e+06
LSO	Eastern and Southern Africa (AFE)	Lower middle income	Main analysis	6.64861e+06	5.36241e+07	4.69755e+07	0	0	0	0	0	3.91824e+06	938623	0	892836	377449	33110.9	0	0	0	0	488357	1.36873e+07	1.63794e+06	8.13487e+06	3.50638e+06	8556.58	1.38926e+06	216941	3.89515e+06	562741	3.99344e+06	196861	205747	60308.7	6.17893e+06	3.40761e+06	-106598	47830.1	43569	4261.17	181416	168155	13261.1	21517.6	20694.6	823.057	156194	101871
MDG	Eastern and Southern Africa (AFE)	Low income	Main analysis	3.21305e+07	9.56448e+08	9.24318e+08	0	0	0	0	7.47771e+06	1.14447e+07	702489	0	0	1.77517e+06	64187.3	0	0	4.71554e+06	0	5.95078e+06	4.08073e+08	1.23597e+07	7.92051e+07	2.92824e+07	3.91362e+06	1.24041e+07	774868	1.159e+08	1.77924e+07	9.1269e+07	689078	3.95435e+06	1.1591e+06	9.89377e+07	4.79587e+07	644299	857854	767622	90232.6	3.93134e+06	3.52104e+06	410302	1.32874e+06	1.26179e+06	66943.2	3.07568e+06	1.85655e+06
MWI	Eastern and Southern Africa (AFE)	Low income	Main analysis	9.15462e+07	6.92218e+08	6.00672e+08	0	0	0	0	9.07764e+06	4.23111e+07	1.30644e+07	0	9.03891e+06	4.84569e+06	1.95336e+06	0	0	2.43559e+06	1.53532e+06	7.28407e+06	1.84702e+08	2.21029e+07	1.03468e+08	4.52076e+07	1.34612e+06	2.52131e+07	1.76869e+06	5.12303e+07	5.76373e+06	4.42531e+07	4.14598e+06	2.68158e+06	786025	7.66775e+07	3.36938e+07	-2.36921e+06	347562	314107	33455.2	2.51868e+06	2.25559e+06	263092	329970	308579	21390.9	2.2975e+06	1.52217e+06
MUS	Eastern and Southern Africa (AFE)	Upper middle income	Main analysis	95419.9	1.06166e+07	1.05212e+07	0	0	0	0	0	0	0	0	0	0	0	0	0	0	0	95419.9	594463	71138.3	1.86335e+06	677700	1653.78	917326	207049	156021	477745	2.76265e+06	56046	40432.8	11851.7	1.41533e+06	1.28774e+06	-19328.1	2480.47	2263.87	216.592	57258.4	53761.9	3496.51	14972.7	14289.9	682.772	26686.2	17309.1
MOZ	Eastern and Southern Africa (AFE)	Low income	Main analysis	1.62137e+08	1.42571e+09	1.26358e+09	0	0	0	0	1.46362e+07	9.7069e+07	1.53738e+07	0	1.43389e+07	0	2.13428e+06	0	0	0	6.65446e+06	1.19301e+07	3.13507e+08	3.75168e+07	1.90542e+08	8.68095e+07	8.79444e+06	3.29378e+07	9.7941e+06	8.94491e+07	9.18576e+06	2.827e+08	3.50673e+06	5.14256e+06	1.50739e+06	1.44728e+08	5.02913e+07	-2.83653e+06	1.09345e+06	1.00465e+06	88797.2	5.40026e+06	4.98194e+06	418322	1.46056e+06	1.39075e+06	69811.6	4.78334e+06	3.02306e+06
NAM	Eastern and Southern Africa (AFE)	Upper middle income	Main analysis	8.41468e+06	7.33956e+07	6.49809e+07	0	0	0	0	23125.5	6.14952e+06	1.54451e+06	0	0	0	1376.69	0	0	0	0	696148	7.04074e+06	842551	1.18805e+07	5.01792e+06	312554	1.66126e+06	97154.3	1.95155e+06	1.61602e+06	2.04629e+07	489447	297278	87138.4	9.02395e+06	4.35591e+06	-155906	38510.7	35292.2	3218.53	188775	177602	11173.6	102984	99716	3267.97	177897	112928
RWA	Eastern and Southern Africa (AFE)	Low income	Main analysis	6.94421e+07	4.2413e+08	3.54687e+08	0	0	0	0	310742	3.3672e+07	6.32062e+06	0	5.65162e+06	0	67803.1	0	0	2.23394e+07	170238	909754	1.19027e+08	1.24935e+07	6.12278e+07	2.64481e+07	207677	3.82187e+06	213989	3.28092e+07	3.57981e+06	7.78677e+06	201092	782024	815465	6.34202e+07	2.15533e+07	300033	191615	172852	18763.4	1.46331e+06	1.33625e+06	127063	86256.7	82344.7	3912.03	982163	596164
STP	Eastern and Southern Africa (AFE)	Lower middle income	Main analysis	687988	7.24376e+06	6.55577e+06	0	0	0	0	0	609045	0	0	0	0	18590.7	0	0	0	0	60352.3	2.01625e+06	241280	1.01637e+06	438482	1070.02	102292	119733	543942	129623	780292	25361.8	26232.6	7689.3	771994	349393	-14227.5	1220.33	1101.25	119.084	4657.62	3858.02	799.606	4001.99	3745.02	256.967	26222.8	16946.2
SOM	Eastern and Southern Africa (AFE)	Low income	Main analysis	1.14407e+08	1.07519e+09	9.6078e+08	0	0	0	0	132989	8.34779e+06	5.24682e+06	0	0	9.30668e+07	0	0	0	0	0	7.61256e+06	2.28625e+08	2.73591e+07	1.14091e+08	5.54271e+07	3.6931e+06	6.12889e+07	9.31568e+06	6.73951e+07	1.13559e+07	2.58865e+08	3.71076e+06	3.24778e+06	951990	8.66588e+07	3.06095e+07	-1.8148e+06	1.03207e+06	911665	120400	3.60382e+06	3.33457e+06	269252	1.93725e+06	1.83108e+06	106170	2.86261e+06	1.81335e+06
ZAF	Eastern and Southern Africa (AFE)	Upper middle income	Main analysis	1.73777e+08	1.19073e+09	1.01695e+09	0	0	0	0	0	7.25764e+07	1.21644e+07	0	2.24323e+07	0	1.81532e+06	0	0	0	5.46712e+07	1.01176e+07	3.31639e+08	3.96866e+07	1.7263e+08	7.2375e+07	2.64924e+06	3.92893e+07	1.08389e+07	8.9782e+07	1.40589e+07	6.39068e+07	3.14608e+06	4.2926e+06	1.25825e+06	1.31123e+08	4.24308e+07	-2.15334e+06	410101	381757	28344.1	2.83377e+06	2.54339e+06	290385	530413	504740	25673.5	2.76767e+06	1.80167e+06
SSD	Eastern and Southern Africa (AFE)	Low income	Main analysis	2.34067e+08	7.5944e+08	5.25373e+08	0	0	0	0	633217	1.71633e+07	7.3529e+06	0	0	2.05495e+08	58078.6	0	0	0	0	3.36456e+06	1.53051e+08	1.83153e+07	4.59969e+07	2.46066e+07	1.83995e+06	1.64307e+07	46025	4.52647e+07	6.59842e+06	1.58147e+08	1.30958e+06	1.44508e+06	423581	3.49375e+07	1.77858e+07	-824791	447620	404277	43342.8	1.07868e+06	968033	110645	1.43577e+06	1.3636e+06	72163.3	1.23557e+06	779762
SDN	Eastern and Southern Africa (AFE)	Low income	Main analysis	1.5211e+08	1.75358e+09	1.60147e+09	0	0	0	0	138622	1.04379e+08	1.55798e+07	0	1.00724e+07	0	1.39109e+06	0	0	0	5.36259e+06	1.51865e+07	1.10652e+08	1.32416e+07	2.56329e+08	1.10088e+08	2.57757e+06	5.78495e+07	1.61884e+07	3.12502e+07	2.08531e+07	7.03936e+08	5.41498e+06	6.49074e+06	1.90257e+06	1.94698e+08	7.35263e+07	-3.53192e+06	1.14717e+06	1.04338e+06	103794	7.13195e+06	6.79909e+06	332857	4.98945e+06	4.82724e+06	162201	4.83929e+06	3.11954e+06
TZA	Eastern and Southern Africa (AFE)	Lower middle income	Main analysis	2.55307e+08	2.97876e+09	2.72346e+09	0	0	0	0	0	1.25604e+08	4.2872e+07	0	2.81611e+07	0	5.21002e+06	0	0	7.86927e+06	0	4.55906e+07	3.45137e+08	7.64791e+07	8.6684e+08	1.60732e+08	454706	2.89769e+08	70984.7	9.48452e+07	1.79557e+07	3.80442e+08	1.47331e+07	1.38418e+07	2.81433e+06	3.66851e+08	1.08796e+08	-1.63025e+07	902476	820284	82192.4	4.86664e+06	4.62059e+06	246049	2.63227e+06	2.56318e+06	69089	7.78403e+06	5.2493e+06
UGA	Eastern and Southern Africa (AFE)	Low income	Main analysis	7.63197e+07	1.36547e+09	1.28915e+09	0	0	0	0	2.08438e+07	1.55996e+06	8.18221e+06	0	1.88482e+07	7.74663e+06	3.70023e+06	0	0	0	4.291e+06	1.11477e+07	1.96376e+08	2.78148e+07	2.70018e+08	1.10826e+08	3.44399e+06	1.82265e+08	2.97761e+06	5.02858e+07	1.20054e+07	1.92756e+08	3.59329e+06	6.58028e+06	1.92881e+06	1.52364e+08	7.60574e+07	-144803	910910	830718	80192.5	5.14288e+06	4.70362e+06	439265	1.15268e+06	1.09958e+06	53108.9	4.66498e+06	2.90573e+06
ZMB	Eastern and Southern Africa (AFE)	Lower middle income	Main analysis	9.67734e+07	8.06322e+08	7.09548e+08	0	0	0	0	1.08836e+07	3.63002e+07	2.16244e+07	0	4.06157e+06	0	997563	0	0	6.75804e+06	0	1.6148e+07	2.0355e+08	2.27118e+07	1.04314e+08	4.71983e+07	972602	2.75731e+07	5.77999e+06	5.73896e+07	8.41387e+06	1.25848e+08	1.33208e+06	2.80485e+06	822159	7.72115e+07	3.38744e+07	-1.02477e+07	525188	486980	38207.6	2.4331e+06	2.20023e+06	232875	561073	532489	28584.1	2.27909e+06	1.95865e+06
ZWE	Eastern and Southern Africa (AFE)	Lower middle income	Main analysis	3.56601e+07	4.18358e+08	3.82697e+08	0	0	0	0	1.70397e+06	2.00826e+07	1.9727e+06	0	0	2.02033e+06	510068	0	0	0	3.13313e+06	6.23731e+06	8.95531e+07	1.07166e+07	7.83525e+07	3.3255e+07	3.04028e+06	2.66658e+07	7.18392e+06	2.51979e+07	9.53934e+06	1.44035e+07	1.99252e+06	1.96573e+06	576194	5.95135e+07	2.32347e+07	-2.49312e+06	328940	298690	30251	1.20184e+06	1.07306e+06	128778	273619	259374	14244.6	1.42321e+06	946957
BEN	Africa West (AFW)	Lower middle income	Main analysis	4.98353e+07	4.22703e+08	3.72867e+08	0	0	0	0	1.0577e+07	2.23701e+07	6.58753e+06	0	5.86673e+06	523853	498618	0	0	1.06838e+06	2.3431e+06	0	1.07551e+08	1.26488e+07	4.06865e+07	4.90417e+07	2.0363e+06	1.34109e+07	672300	3.61279e+07	3.73862e+06	4.66117e+07	2.97777e+06	574555	147048	4.52808e+07	1.13613e+07	0	483958	449092	34866.3	1.7106e+06	1.58346e+06	127136	436378	416810	19567.9	1.83758e+06	1.14685e+06
BFA	Africa West (AFW)	Low income	Main analysis	2.04654e+08	8.59587e+08	6.54933e+08	0	0	0	0	1.05019e+07	7.62984e+06	4.33461e+06	0	3.78535e+07	1.1567e+08	1.67552e+06	0	0	2.46662e+07	2.32328e+06	0	1.00941e+08	4.4158e+06	6.4143e+07	7.38084e+07	7.33972e+06	8.91453e+06	14477	3.94451e+07	2.41378e+07	2.23272e+08	5.58528e+06	1.65253e+06	48734	8.14968e+07	1.97171e+07	0	709919	660229	49690.3	2.76749e+06	2.59488e+06	172617	2.10607e+06	2.01824e+06	87836.1	2.82291e+06	1.72796e+06
CPV	Africa West (AFW)	Lower middle income	Main analysis	496326	6.60728e+06	6.11096e+06	0	0	0	0	0	36991.6	0	0	172533	0	0	0	0	103257	183544	0	978391	115065	610379	595782	1257.58	377767	83301	300845	108036	2.02078e+06	58453.8	7057.53	1806.26	612929	239103	0	831.158	725.543	105.615	25068.5	22702.3	2366.12	11553	10846.2	706.812	19657.5	12551.2
CMR	Africa West (AFW)	Lower middle income	Main analysis	1.76028e+08	8.96701e+08	7.20673e+08	0	0	0	0	1.13649e+07	3.68015e+07	1.4254e+07	0	1.2099e+07	2.36541e+07	2.31967e+06	0	0	6.90425e+07	6.49223e+06	0	1.98899e+08	2.33919e+07	8.40948e+07	9.87688e+07	6.48357e+06	3.4111e+07	707061	6.60139e+07	7.71296e+06	1.29648e+08	6.19493e+06	1.15847e+06	296492	4.10686e+07	2.21246e+07	0	792454	728529	63924.7	2.72988e+06	2.49402e+06	235863	783483	750997	32486.6	3.5763e+06	2.21453e+06
CAF	Africa West (AFW)	Low income	Main analysis	2.1337e+07	2.5875e+08	2.37413e+08	0	0	0	0	4.59444e+06	6.12503e+06	1.83371e+06	0	0	8.41404e+06	369833	0	0	0	0	0	8.09415e+07	9.51927e+06	1.84354e+07	2.59885e+07	1.8468e+06	1.09909e+07	1.41885e+06	2.83e+07	3.51446e+06	2.78839e+07	1.76279e+06	302523	77425.7	2.08969e+07	5.5344e+06	0	317646	290463	27182.2	1.02235e+06	926121	96227.2	242468	225747	16721.6	970556	592644
TCD	Africa West (AFW)	Low income	Main analysis	1.67294e+08	1.00162e+09	8.34323e+08	0	0	0	0	1.56393e+07	1.19563e+07	6.97054e+06	0	8.73653e+06	1.15521e+08	91385.2	0	0	8.37827e+06	0	0	8.37098e+07	2.21511e+07	6.8696e+07	9.06189e+07	7.47049e+06	3.46128e+07	44519.2	8.24144e+07	5.60632e+06	3.61303e+08	1.30158e+07	2.16467e+06	56666.9	4.2674e+07	1.97852e+07	0	1.1737e+06	1.06286e+06	110839	3.24024e+06	2.91728e+06	322954	2.23578e+06	2.10042e+06	135362	3.31819e+06	2.04917e+06
COG	Africa West (AFW)	Lower middle income	Main analysis	2.97216e+07	2.38449e+08	2.08727e+08	0	0	0	0	3.51096e+06	7.06791e+06	206957	0	2.13531e+06	734119	573611	0	0	1.23835e+07	3.10926e+06	0	6.59255e+07	7.75329e+06	1.59922e+07	2.01656e+07	1.47777e+06	7.45675e+06	2.29364e+06	2.1581e+07	1.36234e+06	5.06924e+07	2.09855e+06	237278	60727.4	8.35326e+06	3.27688e+06	0	104601	94215.7	10385.8	404940	327422	77518.1	306384	278360	28023.6	812309	501548
CIV	Africa West (AFW)	Lower middle income	Main analysis	5.81799e+07	6.83398e+08	6.25218e+08	0	0	0	0	0	1.782e+07	1.31057e+07	0	1.31432e+07	0	1.10659e+06	0	0	0	1.30044e+07	0	1.48478e+08	1.74621e+07	9.54537e+07	1.021e+08	215514	5.45243e+07	2.60091e+06	4.66332e+07	8.37813e+06	1.38293e+07	6.49607e+06	1.21543e+06	311070	1.08199e+08	1.93208e+07	0	89666.1	80603	9063.05	412272	381868	30404.2	356144	342906	13238.5	2.23727e+06	1.414e+06
GNQ	Africa West (AFW)	Upper middle income	Main analysis	2.4219e+06	4.31591e+07	4.07372e+07	0	0	0	0	457539	0	67731	0	0	0	1374.59	0	0	1.89525e+06	0	0	345372	40618.1	5.08013e+06	5.73096e+06	813564	3.64499e+06	634675	115142	1.02715e+06	1.68466e+07	487384	67484.4	17271.5	4.26834e+06	1.6175e+06	0	50273.3	45982	4291.3	197001	184295	12706.3	98605.7	95139.7	3465.99	206930	123698
GAB	Africa West (AFW)	Upper middle income	Main analysis	7.14218e+06	4.04507e+07	3.33085e+07	0	0	0	0	989228	2.08322e+06	0	0	0	0	39021.9	0	0	4.03071e+06	0	0	961497	113079	6.36542e+06	6.80358e+06	603162	2.82702e+06	861974	309836	1.1729e+06	6.16308e+06	755367	80189	20523.1	4.06752e+06	2.20334e+06	0	32589.9	29867.9	2722.05	85632.6	76485.2	9147.33	44429.4	42230.3	2199.19	270120	164654
GMB	Africa West (AFW)	Low income	Main analysis	8.74809e+06	7.04202e+07	6.16721e+07	0	0	0	0	1.15797e+06	5.71472e+06	344227	0	1.11345e+06	0	321668	0	0	96047.3	0	0	1.74503e+07	2.05227e+06	7.09998e+06	7.92106e+06	702230	756123	742202	5.59125e+06	708822	7.22555e+06	823097	93360	23894	7.97293e+06	2.50899e+06	0	38216.8	34822.9	3393.98	100365	85226	15138.9	51904.9	48370.6	3534.22	313474	193151
GHA	Africa West (AFW)	Lower middle income	Main analysis	1.64851e+08	7.34835e+08	5.69984e+08	0	0	0	0	2.06601e+07	4.06921e+07	6.44471e+06	0	4.47762e+06	0	2.66479e+06	0	0	7.81075e+07	1.18041e+07	0	1.39821e+08	1.64439e+07	8.08491e+07	8.90101e+07	2.21618e+06	2.5709e+07	6.05759e+06	4.56618e+07	2.83567e+06	1.03232e+08	5.66098e+06	1.04132e+06	266510	3.0574e+07	2.06045e+07	0	502620	455937	46682.9	1.70677e+06	1.53437e+06	172399	1.17708e+06	1.12153e+06	55546.5	3.04642e+06	1.91866e+06
GIN	Africa West (AFW)	Lower middle income	Main analysis	8.23726e+07	4.95751e+08	4.13379e+08	0	0	0	0	9.01348e+06	8.08588e+06	7.78464e+06	0	6.03016e+06	3.03477e+07	1.79498e+06	0	0	1.62195e+07	3.09619e+06	0	6.82623e+07	8.02811e+06	4.25324e+07	4.8674e+07	3.11945e+06	2.42817e+07	37109.8	2.30137e+07	3.84059e+06	1.40752e+08	3.47555e+06	568362	145463	3.55278e+07	1.11202e+07	0	539491	493220	46271.3	1.40279e+06	1.29626e+06	106530	811084	784816	26267.9	1.98385e+06	1.23341e+06
GNB	Africa West (AFW)	Low income	Main analysis	3.04647e+07	1.18016e+08	8.75518e+07	0	0	0	0	198933	2.77346e+07	1.77942e+06	0	0	290786	460978	0	0	0	0	0	9.96517e+06	1.71581e+07	5.28402e+06	1.06075e+07	0	1.267e+07	243363	1.55049e+07	1.26785e+06	7.38921e+06	596383	78305.5	10117.3	5.98954e+06	787369	0	63439.4	58034	5405.38	174831	155362	19468.8	60556.7	57559.6	2997.08	235978	148288
LBR	Africa West (AFW)	Low income	Main analysis	2.59816e+07	1.66347e+08	1.40365e+08	0	0	0	0	3.58419e+06	6.04485e+06	204196	0	2.25363e+06	1.68174e+06	604213	0	0	1.04944e+07	1.11435e+06	0	5.4852e+07	6.45096e+06	1.34732e+07	1.7333e+07	844494	6.15425e+06	1.90953e+06	1.85032e+07	1.43585e+06	6.5612e+06	1.36203e+06	202475	51820.2	7.03905e+06	4.1924e+06	0	166711	151541	15170.2	533908	458408	75500.1	104162	94517.1	9644.44	464628	289365
MLI	Africa West (AFW)	Low income	Main analysis	2.684e+08	1.01091e+09	7.42511e+08	0	0	0	0	2.08419e+07	1.92615e+07	1.28037e+07	0	1.15768e+07	1.86747e+08	654928	0	0	1.2508e+07	4.00556e+06	0	1.45592e+08	1.48612e+07	8.64317e+07	1.6723e+08	3.02182e+06	6.2246e+07	1.93212e+06	3.56604e+07	7.42546e+06	1.71764e+08	2.5328e+06	1.20016e+06	307161	2.20277e+07	2.0279e+07	0	1.20202e+06	1.11219e+06	89831.1	2.70218e+06	2.49829e+06	203881	1.61367e+06	1.5486e+06	65066.7	3.93699e+06	2.45847e+06
MRT	Africa West (AFW)	Lower middle income	Main analysis	1.4348e+07	1.27413e+08	1.13065e+08	0	0	0	0	507404	2.9033e+06	0	0	2.17926e+06	5.45847e+06	157788	0	0	3.14176e+06	0	0	1.95828e+07	2.30307e+06	1.64426e+07	1.81948e+07	1.17416e+06	9.46528e+06	2.22658e+06	6.40941e+06	1.39106e+06	1.30654e+07	1.45818e+06	213881	54739.2	1.61607e+07	4.92214e+06	0	94705.7	85527.1	9178.56	496037	447773	48264.1	218433	207152	11280.7	609093	375994
NER	Africa West (AFW)	Low income	Main analysis	4.81485e+08	1.58649e+09	1.10501e+09	0	0	0	0	1.33971e+07	3.99487e+07	1.59033e+07	0	1.14202e+07	3.62898e+08	4.31427e+06	0	0	3.25055e+07	1.09822e+06	0	2.59276e+08	2.64e+07	9.19191e+07	1.15961e+08	1.12194e+07	3.98048e+07	515484	7.766e+07	7.34323e+06	3.62481e+08	7.10924e+06	1.35656e+06	347190	7.85526e+07	2.50609e+07	0	1.67528e+06	1.56228e+06	112997	4.97407e+06	4.67971e+06	294356	3.71556e+06	3.54952e+06	166039	4.59494e+06	2.80863e+06
NGA	Africa West (AFW)	Lower middle income	Main analysis	9.96312e+08	5.32272e+09	4.32641e+09	0	0	0	0	3.6126e+07	1.30611e+08	6.81475e+07	0	2.80754e+07	8.16469e+07	1.14896e+07	0	0	5.23138e+08	1.17078e+08	0	1.00921e+09	1.13191e+08	1.03471e+08	2.25475e+08	2.14463e+07	3.38036e+08	1.87095e+07	2.43151e+08	1.78732e+07	9.28085e+08	1.12159e+07	4.98255e+06	4.05086e+06	7.95492e+08	4.92018e+08	0	1.1156e+07	1.04431e+07	712878	2.76322e+07	2.57783e+07	1.85392e+06	8.97009e+06	8.5858e+06	384293	2.97041e+07	1.82695e+07
SEN	Africa West (AFW)	Lower middle income	Main analysis	6.17419e+07	4.45064e+08	3.83322e+08	0	0	0	0	1.08592e+07	3.04514e+07	5.43596e+06	0	2.70669e+06	0	1.32655e+06	0	0	2.31506e+06	8.64701e+06	0	8.81759e+07	1.03701e+07	4.9256e+07	5.52256e+07	2.75731e+06	1.16972e+07	2.49741e+06	2.88483e+07	1.72263e+06	6.40589e+07	3.91842e+06	647597	165742	5.40091e+07	9.97209e+06	0	291086	266555	24531.3	921058	826789	94268.3	833021	799312	33709	2.06784e+06	1.29092e+06
SLE	Africa West (AFW)	Low income	Main analysis	9.33674e+07	4.01934e+08	3.08567e+08	0	0	0	0	1.21452e+07	1.05883e+07	4.79017e+06	0	1.72648e+06	0	785596	0	0	6.22081e+07	1.12352e+06	0	7.66652e+07	8.51613e+06	4.32629e+07	1.16705e+07	2.20447e+06	6.90541e+06	1.16414e+06	2.88354e+07	3.5587e+06	2.53685e+07	425784	88427.4	104505	9.2931e+07	6.86583e+06	0	303620	281686	21933.5	764095	690184	73911.3	246702	232864	13837.6	1.03257e+06	645269
TGO	Africa West (AFW)	Low income	Main analysis	5.71153e+07	2.86621e+08	2.29506e+08	0	0	0	0	7.35471e+06	2.74241e+07	2.44936e+06	0	922427	1.87434e+06	8138.91	0	0	1.58064e+07	1.27578e+06	0	7.2613e+07	1.50601e+07	2.47685e+07	3.00141e+07	1.75414e+06	1.19925e+07	7419.59	2.42816e+07	586202	1.9293e+07	5.76683e+06	52220.5	169873	1.56727e+07	7.47393e+06	0	247740	229274	18465.8	749211	677825	71385.7	312576	297958	14617.4	1.25478e+06	780200
KHM	East Asia and Pacific (EAP)	Lower middle income	Main analysis	3.82105e+07	2.98623e+08	2.60413e+08	0	0	0	0	35375.3	2.79739e+07	3.48446e+06	0	0	2.57943e+06	151312	0	0	3.98608e+06	0	0	2.09165e+07	319363	2.67701e+07	3.20684e+07	571437	8.44849e+06	3.36693e+06	7.08022e+06	1.24036e+07	7.00246e+07	980661	1.2926e+06	99093.5	7.08202e+07	5.25079e+06	0	80093.6	71869.8	8223.8	737226	705800	31425.3	586092	576383	9708.09	1.21809e+06	761106
CHN	East Asia and Pacific (EAP)	Upper middle income	Main analysis	2.50816e+08	9.30215e+09	9.05133e+09	0	0	0	0	0	0	0	0	2.50096e+08	0	0	0	0	0	719975	0	2.46909e+07	376993	8.45723e+08	1.06485e+09	1.11721e+06	1.00342e+09	1.90081e+08	8.27825e+06	5.05135e+08	2.66993e+09	4.9706e+07	4.32043e+07	1.61792e+07	2.33312e+09	2.95519e+08	0	797084	741449	55634.6	3.76759e+07	3.58961e+07	1.77978e+06	1.89527e+07	1.8385e+07	567679	3.28025e+07	2.08041e+07
FJI	East Asia and Pacific (EAP)	Upper middle income	Main analysis	3.16643e+06	1.23301e+07	9.1637e+06	0	0	0	0	0	879344	0	0	459662	0	22066.9	0	0	1.58921e+06	216148	0	108332	1654.08	1.35114e+06	1.70097e+06	1785.11	892273	303677	37041.5	287399	1.72972e+06	62162.3	68738.8	19477.6	2.49449e+06	104827	0	5138.99	4723.95	415.033	12950.6	12135.3	815.3	13888.6	13492.1	396.518	46302	29681.6
IDN	East Asia and Pacific (EAP)	Upper middle income	Main analysis	6.63283e+08	4.51378e+09	3.8505e+09	0	0	0	0	53166	3.12014e+08	1.87311e+08	0	1.32135e+08	0	1.18744e+07	0	0	0	1.98958e+07	0	1.99839e+08	4.29433e+06	3.67536e+08	5.69517e+08	2.10343e+06	1.94646e+08	1.75538e+07	1.1646e+08	8.25311e+07	1.15842e+09	3.74169e+07	2.04802e+07	2.7119e+06	1.01393e+09	6.30595e+07	0	1.07449e+06	983735	90755.8	1.66339e+07	1.58777e+07	756263	8.18926e+06	7.97066e+06	218592	1.63012e+07	1.03188e+07
KIR	East Asia and Pacific (EAP)	Lower middle income	Main analysis	610506	2.75729e+06	2.14678e+06	0	0	0	0	0	290328	32474.3	0	74116.4	0	3104.48	0	0	210482	0	0	205017	3130.33	274206	359384	377.057	98684.6	36361.5	72082.7	46763.9	381654	13714.6	14446.3	3772.41	592688	44500.7	0	1856.37	1711.75	144.622	6106.38	5789.76	316.616	2123.41	2076.8	46.6051	10652.8	6754.1
LAO	East Asia and Pacific (EAP)	Lower middle income	Main analysis	1.32525e+07	1.24976e+08	1.11724e+08	0	0	0	0	0	9.01408e+06	4.00372e+06	0	0	0	234747	0	0	0	0	0	1.36677e+07	208685	1.30991e+07	1.62222e+07	17019.9	8.19316e+06	3958.62	4.61574e+06	5.85849e+06	9.93564e+06	569512	657184	58399.4	3.61369e+07	2.48007e+06	0	33737.8	30545.7	3192.13	190875	179876	10998.8	59285.4	57918.2	1367.2	549245	347481
MYS	East Asia and Pacific (EAP)	Upper middle income	Main analysis	0	4.01129e+08	4.01129e+08	0	0	0	0	0	0	0	0	0	0	0	0	0	0	0	0	2.16942e+06	33124.1	3.75559e+07	4.70457e+07	49359.1	4.41276e+07	8.4409e+06	731479	2.37981e+07	1.18493e+08	2.20581e+06	1.90853e+06	888276	1.03607e+08	1.00744e+07	0	36748.1	33091.6	3656.43	1.69198e+06	1.60525e+06	86738.8	841132	815160	25971.9	1.50591e+06	946772
MHL	East Asia and Pacific (EAP)	Upper middle income	Main analysis	164146	693645	529500	0	0	0	0	8484.05	35476.3	16451.4	0	0	100381	1193.51	0	0	0	2159.01	0	25240.5	385.385	60191.5	83353.1	1217.91	44281	809.597	9331.16	29354.1	90253.8	4512.9	3319.09	464.585	166052	10732.7	0	861.864	807.419	54.4457	2161.26	2074.18	87.0861	1222.4	1199.99	22.403	2867.89	1785.13
MNG	East Asia and Pacific (EAP)	Upper middle income	Main analysis	1.26491e+07	4.20621e+07	2.94131e+07	0	0	0	0	0	4.07283e+06	1.39898e+06	0	1.68058e+06	0	72341.7	0	0	5.37269e+06	51659.9	0	290695	4438.51	5.18281e+06	6.28189e+06	6590.8	2.77258e+06	91342.6	97672.4	1.05651e+06	1.90627e+06	247771	255007	78753.3	1.01752e+07	965538	0	9954.97	9258.45	696.527	67306.3	65340.7	1965.57	10584.2	10441.8	142.35	163249	103614
MMR	East Asia and Pacific (EAP)	Lower middle income	Main analysis	2.4495e+08	6.93871e+08	4.48921e+08	0	0	0	0	545837	5.83429e+07	1.25211e+07	0	0	5.37038e+06	560337	0	0	1.67606e+08	3531.24	0	8.12762e+06	124097	7.14113e+07	9.09281e+07	1.8471e+06	3.76913e+07	6.37254e+06	2.82755e+06	3.65565e+07	1.01909e+08	4.19988e+06	3.65351e+06	338455	6.7462e+07	1.54727e+07	0	457843	424087	33756.3	3.06406e+06	2.96852e+06	95534	1.08159e+06	1.05997e+06	21613.3	3.97927e+06	2.49345e+06
PNG	East Asia and Pacific (EAP)	Lower middle income	Main analysis	1.16561e+07	2.92987e+08	2.81331e+08	0	0	0	0	483685	7.13893e+06	2.06284e+06	0	0	1.82374e+06	146955	0	0	0	0	0	4.63709e+07	708014	2.07726e+07	2.75488e+07	593838	1.93242e+07	3.11911e+06	1.62768e+07	8.22282e+06	7.44819e+07	1.95327e+06	1.10662e+06	64523.6	5.73061e+07	3.48096e+06	0	128737	114794	13942.6	1.14768e+06	1.04645e+06	101235	439992	414459	25532.9	921287	571958
PHL	East Asia and Pacific (EAP)	Lower middle income	Main analysis	6.32073e+08	2.26181e+09	1.62974e+09	0	0	0	0	0	2.02558e+08	4.68334e+07	0	4.74013e+07	606978	2.15535e+06	0	0	3.14678e+08	1.784e+07	0	2.16025e+08	3.29838e+06	1.92211e+08	2.67591e+08	348129	8.32701e+07	5.29578e+06	7.53064e+07	3.00784e+07	4.40785e+08	6.417e+06	1.07995e+07	532334	2.75573e+08	2.22068e+07	0	777209	714591	62618.2	8.76877e+06	8.50973e+06	259040	3.10314e+06	3.04182e+06	61317.4	6.20057e+06	3.94912e+06
WSM	East Asia and Pacific (EAP)	Lower middle income	Main analysis	527279	3.96441e+06	3.43713e+06	0	0	0	0	0	387500	0	0	107176	0	12635.4	0	0	19967	0	0	29162	445.264	457173	582900	611.563	237824	102752	9969.39	67456.3	595024	17034.2	23585.5	3301.36	1.24566e+06	64224.8	0	958.326	866.039	92.287	3826.72	3585.26	241.455	3197.75	3119.3	78.4443	20636.6	13045.7
SLB	East Asia and Pacific (EAP)	Lower middle income	Main analysis	597853	2.3295e+07	2.26971e+07	0	0	0	0	1331.93	0	44297	0	463581	0	0	0	0	0	88643.4	0	2.78908e+06	42585.3	1.88528e+06	2.46571e+06	1537.8	2.26806e+06	388931	962270	294583	5.96521e+06	111114	99609.7	12064.7	5.20097e+06	210103	0	4594.83	4127.26	467.574	83839.1	78151.9	5687.14	42596.8	40899.8	1697	94136.4	59638
THA	East Asia and Pacific (EAP)	Upper middle income	Main analysis	1.14927e+07	5.17113e+08	5.0562e+08	0	0	0	0	0	1.14927e+07	0	0	0	0	0	0	0	0	0	0	2.73016e+06	41685.8	4.82744e+07	5.85404e+07	720445	4.65091e+07	1.08499e+07	910201	3.78389e+07	1.43541e+08	3.1269e+06	2.37386e+06	968806	1.33176e+08	1.60183e+07	0	49278.9	44695.1	4583.71	632594	587144	45450.3	843872	815944	27928.6	1.93517e+06	1.21459e+06
TLS	East Asia and Pacific (EAP)	Lower middle income	Main analysis	6.80547e+06	5.79185e+07	5.1113e+07	0	0	0	0	3147.69	2.01506e+06	537696	0	0	3.38979e+06	112809	0	0	746963	0	0	6.43458e+06	98246.4	2.56445e+06	3.49048e+06	1215.56	1.57071e+06	168921	2.26852e+06	1.07071e+06	2.6243e+07	109741	140271	9823.48	6.48906e+06	453260	0	18953	17012.7	1940.3	148169	138808	9360.83	142612	137208	5404.35	127778	80766.7
TON	East Asia and Pacific (EAP)	Upper middle income	Main analysis	116706	1.49128e+06	1.37458e+06	0	0	0	0	0	116039	0	0	0	0	666.6	0	0	0	0	0	11203.9	171.067	195081	242442	254.364	137742	43845.7	3769.55	73640.2	73628.9	10928	9821.01	2698.95	538178	31174	0	287.298	263.759	23.5393	502.233	472.396	29.837	471.697	456.949	14.748	5925.04	3736.06
VUT	East Asia and Pacific (EAP)	Lower middle income	Main analysis	559088	8.64028e+06	8.08119e+06	0	0	0	0	0	558414	0	0	0	0	674.237	0	0	0	0	0	771290	11776.4	813006	1.0859e+06	1139.3	550449	182728	268454	284160	1.65053e+06	47471.1	43806.2	7314.82	2.24287e+06	120293	0	2514.18	2239.35	274.827	28563.5	26804.9	1758.68	10662.5	10265.8	396.702	27944.8	17459.7
VNM	East Asia and Pacific (EAP)	Lower middle income	Main analysis	1.62064e+08	1.11883e+09	9.56765e+08	0	0	0	0	0	1.20976e+08	0	0	3.60438e+07	0	0	0	0	0	5.04421e+06	0	2.97307e+07	453946	9.74509e+07	1.36397e+08	143105	3.27818e+07	2.4721e+07	6.02313e+06	2.24878e+07	8.58888e+07	8.49556e+06	5.50189e+06	846636	4.82597e+08	2.32451e+07	0	438095	404109	33986.6	2.77483e+06	2.54932e+06	225515	592454	569117	23337.2	3.33676e+06	2.12404e+06
ALB	Eastern Europe and Central Asia (EECA)	Upper middle income	Main analysis	2.34376e+06	1.66711e+07	1.43273e+07	0	0	0	0	0	1.35162e+06	0	0	0	0	6794.17	0	0	985342	0	0	0	34636.8	2.45113e+06	1.95598e+06	0	1.67237e+06	790154	34809.8	1.77508e+06	1.86998e+06	90518.3	93127	5976.06	2.92375e+06	629824	0	2554.24	2292.44	261.794	30277.8	27943.6	2334.13	7661.21	7387.07	274.147	58395.3	37333.7
ARM	Eastern Europe and Central Asia (EECA)	Upper middle income	Main analysis	2.30806e+06	2.60034e+07	2.36953e+07	0	0	0	0	0	1.99988e+06	0	0	0	0	4892.38	0	0	303289	0	0	0	54183.9	3.08999e+06	2.50451e+06	0	1.90201e+06	996098	55059.3	2.06765e+06	7.64293e+06	117021	118468	7602.2	4.40618e+06	733631	0	3782.57	3472.16	310.406	23297.6	21222.6	2074.93	27605.4	26364.1	1241.31	100333	64158.3
AZE	Eastern Europe and Central Asia (EECA)	Upper middle income	Main analysis	4.20747e+06	1.04084e+08	9.9877e+07	0	0	0	0	0	1.61753e+06	2.18837e+06	0	0	0	0	0	0	401569	0	0	0	98986.8	1.1544e+07	9.94455e+06	0	1.19686e+07	2.02793e+06	104106	8.10444e+06	3.52319e+07	453729	471397	30250.1	1.70215e+07	2.87557e+06	0	23964	21757.1	2206.83	405555	387470	18085.5	154514	151183	3330.73	434427	272960
BIH	Eastern Europe and Central Asia (EECA)	Upper middle income	Main analysis	600331	1.85345e+07	1.79342e+07	0	0	0	0	0	600331	0	0	0	0	0	0	0	0	0	0	0	19377.8	2.27446e+06	1.89271e+06	0	2.11547e+06	733200	19814.1	1.69005e+06	4.98927e+06	89207.4	90265.1	5792.41	3.41489e+06	599653	0	1442.7	1296.41	146.297	14671.8	13417.2	1254.51	10687.2	10331.9	355.362	65596.1	41466.6
GEO	Eastern Europe and Central Asia (EECA)	Upper middle income	Main analysis	1.19187e+06	2.35612e+07	2.23694e+07	0	0	0	0	0	1.1675e+06	0	0	0	0	24369.8	0	0	0	0	0	0	149422	3.96231e+06	3.25066e+06	0	3.52135e+06	1.2773e+06	153135	2.58938e+06	297110	136410	154562	9918.43	5.94904e+06	918749	0	4210.79	3851.9	358.885	29831.4	27705.4	2125.91	5139.03	5049.33	89.7023	114041	72124.1
KAZ	Eastern Europe and Central Asia (EECA)	Upper middle income	Main analysis	3.61918e+07	3.05349e+08	2.69157e+08	0	0	0	0	0	2.14985e+07	0	0	1.19233e+07	0	0	0	0	0	2.76996e+06	0	0	1.59356e+07	3.75537e+07	3.15714e+07	0	2.58819e+07	1.21059e+07	1.65254e+07	7.46938e+06	5.88701e+07	1.47324e+06	1.49746e+06	96093.8	5.63834e+07	3.79362e+06	0	43759.5	40190.4	3569.12	341828	305629	36198.5	245199	238241	6958.33	1.11873e+06	713412
MDA	Eastern Europe and Central Asia (EECA)	Upper middle income	Main analysis	2.52135e+06	1.87039e+07	1.61826e+07	0	0	0	0	0	1.07577e+06	0	0	1.40286e+06	0	18884.7	0	0	0	23830.1	0	0	40091	2.82629e+06	2.30412e+06	0	2.3124e+06	911091	41005.5	865094	1.71592e+06	134514	109452	7023.69	4.24342e+06	672163	0	4635.12	4283.71	351.413	38909.9	35610.5	3299.46	8141.86	7843.81	298.05	51981.5	33231.7
MNE	Eastern Europe and Central Asia (EECA)	Upper middle income	Main analysis	176805	4.20363e+06	4.02683e+06	0	0	0	0	0	176805	0	0	0	0	0	0	0	0	0	0	0	9091.49	637303	516129	0	574829	205443	9185.36	395412	531173	24936	24597.6	1578.46	956853	140298	0	150.919	140.788	10.1304	4099.41	3793.3	306.118	2984.12	2855.86	128.252	16501.4	10477.1
SRB	Eastern Europe and Central Asia (EECA)	Upper middle income	Main analysis	1.92421e+06	3.62706e+07	3.43464e+07	0	0	0	0	0	1.92421e+06	0	0	0	0	0	0	0	0	0	0	0	250820	5.41806e+06	4.43248e+06	0	4.58318e+06	1.74658e+06	255210	3.897e+06	3.80902e+06	212125	210938	13536.1	8.13473e+06	1.38271e+06	0	3270.43	2878.33	392.11	31094	28600.4	2493.58	29278.2	28189.6	1088.59	147599	93554.1
TJK	Eastern Europe and Central Asia (EECA)	Lower middle income	Main analysis	4.92626e+07	2.24237e+08	1.74974e+08	0	0	0	0	0	1.49832e+07	1.48447e+07	0	7.21617e+06	0	209779	0	0	1.20088e+07	0	0	0	1.19687e+06	2.45137e+07	1.71431e+07	0	2.174e+07	20437.8	384077	4.56092e+06	6.03455e+07	870421	1.01922e+06	65404.5	3.9499e+07	3.61532e+06	0	93402.5	85834.2	7568.32	538227	520639	17587.4	278354	274938	3416.36	803462	508661
TUR	Eastern Europe and Central Asia (EECA)	Upper middle income	Main analysis	1.22788e+08	7.364e+08	6.13613e+08	0	0	0	0	0	1.22788e+08	0	0	0	0	0	0	0	0	0	0	0	1.20436e+07	9.83276e+07	8.19582e+07	0	1.65238e+07	3.16971e+07	1.2355e+07	6.52376e+07	1.1551e+08	5.02952e+06	3.90262e+06	250435	1.4763e+08	2.31472e+07	0	105739	97047	8692.48	708010	647489	60521.8	372645	364178	8467.53	3.16865e+06	2.00583e+06
UKR	Eastern Europe and Central Asia (EECA)	Lower middle income	Main analysis	8.39469e+06	2.01159e+08	1.92764e+08	0	0	0	0	0	6.69556e+06	0	0	0	0	0	0	0	1.69913e+06	0	0	0	191935	2.29585e+07	1.88997e+07	0	2.03614e+07	7.40097e+06	197854	2.45259e+07	5.45021e+07	899117	899303	57709.3	3.31677e+07	8.70212e+06	0	20650	18857.7	1792.33	368842	340472	28370.9	195936	189415	6521.05	571667	359439
UZB	Eastern Europe and Central Asia (EECA)	Lower middle income	Main analysis	1.05589e+08	6.96503e+08	5.90914e+08	0	0	0	0	0	3.23296e+07	3.66915e+07	0	2.32423e+07	0	753192	0	0	0	1.25722e+07	0	0	4.42052e+07	8.35298e+07	7.02422e+07	0	6.98963e+07	26532.4	4.56645e+07	1.45683e+07	1.29339e+08	2.69437e+06	3.33921e+06	214281	1.25412e+08	1.78209e+06	0	143181	129823	13357.7	696020	649736	46284.2	403541	398099	5441.99	1.95821e+06	1.26216e+06
BLR	Eastern Europe and Central Asia (EECA)	Upper middle income	Main analysis	1.81079e+06	4.22115e+07	4.04007e+07	0	0	0	0	0	1.7855e+06	0	0	0	0	25287.3	0	0	0	0	0	0	49656.7	6.00689e+06	4.80147e+06	0	5.23268e+06	1.9364e+06	50264.7	5.4562e+06	5.45311e+06	215452	229101	14701.7	9.0188e+06	1.93594e+06	0	1667.06	1583.47	83.594	23481.6	21506.6	1974.97	26234.7	25268.7	966.028	141459	89362.4
KGZ	Eastern Europe and Central Asia (EECA)	Lower middle income	Main analysis	2.10421e+07	9.64414e+07	7.53994e+07	0	0	0	0	0	9.53784e+06	6.14043e+06	0	4.4936e+06	0	171905	0	0	698286	0	0	0	108630	1.40223e+07	1.20992e+07	0	8.70666e+06	5450.25	113996	2.8331e+06	1.37085e+07	417725	574864	36889.6	2.05112e+07	2.26094e+06	0	32824.8	30033.8	2791.05	182551	176023	6527.78	57296.5	56481.8	814.732	536836	340571
TKM	Eastern Europe and Central Asia (EECA)	Upper middle income	Main analysis	1.9108e+07	1.13984e+08	9.48762e+07	0	0	0	0	0	1.15442e+07	0	0	4.65905e+06	0	84277.7	0	0	123223	2.69731e+06	0	0	5.87222e+06	1.36544e+07	1.1532e+07	0	6.41691e+06	4.40167e+06	6.2052e+06	2.92625e+06	2.21898e+07	470252	546231	35052.3	2.04065e+07	219716	0	70803.4	64100	6703.4	74304.5	65995.7	8308.77	117231	113779	3451.76	427453	276355
MKD	Eastern Europe and Central Asia (EECA)	Upper middle income	Main analysis	3.02864e+06	1.13838e+07	8.35515e+06	0	0	0	0	0	1.19737e+06	342165	0	0	0	30356.9	0	0	1.36983e+06	88915.5	0	0	491736	1.45509e+06	1.26061e+06	0	696026	209505	539748	1.10561e+06	998583	66112.1	58903	3779.87	1.14555e+06	323896	0	14090.4	13101.4	989.025	53074.9	49619	3455.93	9446.92	9237.67	209.253	39465.4	25081.6
BLZ	Latin America and Caribbean (LAC)	Upper middle income	Main analysis	1.31426e+06	5.78069e+06	4.46643e+06	0	0	0	0	0	804954	199374	0	218478	0	4591.62	0	0	0	86858	0	0	196313	685807	474106	0	1.25745e+06	162780	140013	137136	398916	30157	27783.4	1782.89	888176	66009.3	0	966.637	879.817	86.82	12257	11419.3	837.666	2643.52	2564.46	79.0552	13359	8570.37
BOL	Latin America and Caribbean (LAC)	Lower middle income	Main analysis	7.39033e+07	2.10793e+08	1.3689e+08	0	0	0	0	0	5.50408e+07	0	0	6.5643e+06	0	35105.2	0	0	1.11712e+07	1.09182e+06	0	0	2.25132e+06	2.41265e+07	1.71454e+07	0	2.39684e+07	1.11962e+07	1.63922e+06	4.13315e+06	2.44896e+07	1.16152e+06	1.00285e+06	64354	2.25285e+07	3.18302e+06	0	74545.9	68174.4	6371.44	416372	380010	36361.9	99217.3	95351.1	3866.24	767163	488420
BRA	Latin America and Caribbean (LAC)	Upper middle income	Main analysis	1.26518e+08	1.76759e+09	1.64108e+09	0	0	0	0	0	1.44791e+07	0	0	7.27045e+07	0	0	0	0	0	3.93339e+07	0	0	2.07384e+07	2.33568e+08	1.58047e+08	0	6.16179e+08	1.0839e+08	1.47746e+07	4.50786e+07	9.46225e+07	1.14617e+07	9.26099e+06	594288	3.0249e+08	2.58699e+07	0	433137	400810	32326.9	1.70214e+06	1.54489e+06	157247	833313	804660	28652.7	7.70779e+06	4.95447e+06
COL	Latin America and Caribbean (LAC)	Upper middle income	Main analysis	2.25451e+08	5.20783e+08	2.95331e+08	0	0	0	0	0	9.99199e+07	0	0	2.47458e+07	15146.5	0	0	0	9.6514e+07	4.25647e+06	0	0	5.31171e+06	6.41902e+07	4.34021e+07	0	9.548e+07	2.97881e+07	3.7807e+06	1.54246e+07	1.16847e+07	3.14987e+06	2.54279e+06	163174	8.64106e+06	1.17722e+07	0	112816	105338	7477.83	877449	799621	77827.9	118709	114158	4550.51	1.52568e+06	975746
CRI	Latin America and Caribbean (LAC)	Upper middle income	Main analysis	6.97188e+06	3.65682e+07	2.95964e+07	0	0	0	0	0	4.15827e+06	0	0	2.19717e+06	0	16192.5	0	0	0	600249	0	0	135358	4.77102e+06	3.21969e+06	0	9.66015e+06	2.21404e+06	95767.8	1.36687e+06	661139	221733	189186	12140.3	6.17886e+06	870407	0	4058.05	3688.3	369.753	21131.2	19437.2	1693.94	17443.6	16569.2	874.375	101382	64780.8
CUB	Latin America and Caribbean (LAC)	Upper middle income	Main analysis	1.79442e+07	7.20473e+07	5.41031e+07	0	0	0	0	0	1.24188e+07	0	0	3.76893e+06	0	98807.4	0	0	0	1.65771e+06	0	0	264181	8.6994e+06	5.85941e+06	0	1.38565e+07	4.03705e+06	186734	2.33306e+06	5.88458e+06	350597	343352	22033.3	1.12664e+07	999749	0	6427.93	6044.61	383.32	69143.3	63277.5	5865.81	36428.8	34926	1502.77	223484	143591
DOM	Latin America and Caribbean (LAC)	Upper middle income	Main analysis	4.05043e+07	1.43161e+08	1.02657e+08	0	0	0	0	0	7.70116e+06	0	0	5.4859e+06	0	0	0	0	2.73172e+07	0	0	0	367687	1.80624e+07	1.26207e+07	0	4.30672e+07	8.38205e+06	268140	3.43132e+06	9.17432e+06	887592	735261	47182.5	2.25787e+06	3.35486e+06	0	74392.6	67572.4	6820.26	95536.1	86487.3	9048.76	78403	75359.4	3043.56	523616	333709
ECU	Latin America and Caribbean (LAC)	Upper middle income	Main analysis	6.89947e+07	2.28832e+08	1.59838e+08	0	0	0	0	0	5.61884e+07	0	0	8.78887e+06	0	0	0	0	0	4.01745e+06	0	0	1.69931e+06	2.51825e+07	1.73937e+07	0	2.50722e+07	1.16862e+07	1.2195e+06	5.50164e+06	3.49096e+07	1.23825e+06	1.01729e+06	65280.4	3.26135e+07	2.2388e+06	0	38833.3	35820.8	3012.5	539154	494451	44702.5	188956	182056	6899.9	595429	381209
SLV	Latin America and Caribbean (LAC)	Upper middle income	Main analysis	1.96116e+07	7.12565e+07	5.16449e+07	0	0	0	0	0	1.53511e+07	0	0	3.13426e+06	99459.5	208512	0	0	0	818240	0	0	275945	9.0428e+06	6.16942e+06	0	1.26407e+07	4.19641e+06	196614	1.95367e+06	3.51787e+06	282678	360825	23154.5	1.17112e+07	1.27362e+06	0	13044.9	12013.5	1031.4	139060	127353	11706.8	39342.3	37868.1	1474.29	234329	150080
GRD	Latin America and Caribbean (LAC)	Upper middle income	Main analysis	66942.6	965642	898700	0	0	0	0	0	0	0	0	51587.2	0	0	0	0	0	15355.4	0	0	3660.83	121486	81998.5	0	324674	56376.7	2613.21	32149.8	87858.7	5957.85	4794.69	307.681	157334	19488.3	0	258.486	237.916	20.5704	2742.72	2519.88	222.842	582.586	559.18	23.4059	2868.15	1839.72
GTM	Latin America and Caribbean (LAC)	Upper middle income	Main analysis	1.10054e+08	3.72559e+08	2.62505e+08	0	0	0	0	0	8.19395e+07	1.47374e+07	0	1.00985e+07	100742	38529.7	0	0	0	3.13889e+06	0	0	4.32944e+07	3.53029e+07	2.50927e+07	0	3.37556e+07	2.83426e+07	3.16141e+07	6.37742e+06	5.01344e+06	2.67706e+06	1.46093e+06	93749.7	4.57201e+07	3.76028e+06	0	99411.1	87839.8	11571.3	1.83553e+06	1.65889e+06	176645	54024.5	51164	2860.46	804500	512860
HTI	Latin America and Caribbean (LAC)	Lower middle income	Main analysis	3.17802e+07	1.97064e+08	1.65284e+08	0	0	0	0	0	1.64958e+07	3.0364e+06	0	6.31311e+06	5.10796e+06	149081	0	0	677909	0	0	0	1.14763e+07	2.2956e+07	7.36855e+06	0	5.07155e+07	8.29467e+06	8.66365e+06	3.97387e+06	1.58526e+07	1.85664e+06	976693	62675.5	2.92034e+07	3.8832e+06	0	177122	161857	15264.5	590060	525242	64817.8	177451	168997	8454.15	900366	572688
HND	Latin America and Caribbean (LAC)	Lower middle income	Main analysis	5.06596e+07	1.83799e+08	1.33139e+08	0	0	0	0	0	2.22939e+07	5.76761e+06	0	5.89995e+06	0	469549	0	0	1.50347e+07	1.19396e+06	0	0	7.40808e+06	2.17976e+07	1.52359e+07	0	4.2577e+07	5.62495e+06	5.34108e+06	3.71205e+06	1.05699e+07	707399	891649	57218.1	1.65242e+07	2.69184e+06	0	45415.3	41003.8	4411.49	496105	461713	34392.2	83327	80623	2703.95	473746	301854
JAM	Latin America and Caribbean (LAC)	Upper middle income	Main analysis	3.71168e+06	2.37176e+07	2.00059e+07	0	0	0	0	0	2.01281e+06	0	0	1.29461e+06	0	0	0	0	0	404258	0	0	99308.6	2.90793e+06	1.95777e+06	0	6.21691e+06	1.34946e+06	70711.2	801096	2.10205e+06	142526	113865	7306.87	3.76601e+06	470988	0	4929.43	4436.17	493.258	65545.8	60291.5	5254.27	13898.8	13352.7	546.099	67968.6	43729.4
MEX	Latin America and Caribbean (LAC)	Upper middle income	Main analysis	3.35929e+08	1.89176e+09	1.55583e+09	0	0	0	0	0	2.83577e+08	0	0	4.98758e+07	0	1.15001e+06	0	0	0	1.32672e+06	0	0	1.30052e+08	1.8655e+08	7.65603e+07	0	6.17784e+08	6.51231e+07	5.67191e+07	3.11456e+07	4.33073e+07	8.27437e+06	7.47395e+06	479612	2.9447e+08	3.78939e+07	0	314300	288748	25551.7	2.53603e+06	2.28722e+06	248801	544456	524601	19855.1	3.58975e+06	2.28354e+06
NIC	Latin America and Caribbean (LAC)	Lower middle income	Main analysis	3.15678e+07	9.98587e+07	6.82909e+07	0	0	0	0	0	1.2995e+07	243288	0	3.64777e+06	0	0	0	0	1.393e+07	751758	0	0	800693	1.22236e+07	8.48124e+06	0	2.32891e+07	5.48356e+06	576617	2.28888e+06	7.35618e+06	601083	495545	31799.7	5.01331e+06	1.64931e+06	0	24265.4	22479.7	1785.71	305282	282581	22701.2	35262.1	33959.5	1302.68	255155	162758
PRY	Latin America and Caribbean (LAC)	Upper middle income	Main analysis	1.89245e+07	9.53747e+07	7.64503e+07	0	0	0	0	0	1.47237e+07	0	0	3.52045e+06	0	62935.5	0	0	0	617333	0	0	409601	1.25295e+07	8.67836e+06	0	2.27386e+07	5.81446e+06	295009	2.20874e+06	4.76623e+06	567214	506968	32532.7	1.62268e+07	1.67625e+06	0	28009.8	25596	2413.86	62537	56663.8	5873.17	24913.8	24153	760.856	376115	240143
PER	Latin America and Caribbean (LAC)	Upper middle income	Main analysis	2.02584e+08	4.01768e+08	1.99183e+08	0	0	0	0	0	1.20939e+08	1.49024e+06	0	1.65827e+07	0	49122	0	0	6.27875e+07	736270	0	0	2.64868e+06	4.98545e+07	3.42739e+07	0	4.21198e+07	2.19795e+07	1.89328e+06	1.03701e+07	6.06412e+06	2.41268e+06	2.00904e+06	128922	1.58604e+07	9.56812e+06	0	86753.6	81003.9	5749.69	550218	502661	47556.6	42218.6	40693.1	1525.51	1.24637e+06	793411
LCA	Latin America and Caribbean (LAC)	Upper middle income	Main analysis	106459	1.59657e+06	1.49011e+06	0	0	0	0	0	0	0	0	79598	0	0	0	0	0	26861.3	0	0	91200.8	181140	123483	0	485656	84059.9	65587.9	49334.8	131054	8888.04	7204.72	462.335	234591	27450.9	0	525.863	482.289	43.574	4079.64	3698.44	381.203	868.661	835.004	33.6568	4100.7	2634.01
VCT	Latin America and Caribbean (LAC)	Upper middle income	Main analysis	55142.8	851158	796015	0	0	0	0	0	0	0	0	40027.4	0	0	0	0	0	15115.4	0	0	3284.79	108390	74045.1	0	291546	50299.5	2359.75	24802.2	78443.7	5320.14	4317.23	277.041	140374	12556	0	227.451	207.876	19.5746	2438.74	2239.92	198.823	521.843	500.918	20.9247	2673.09	1714.69
SUR	Latin America and Caribbean (LAC)	Upper middle income	Main analysis	691587	9.02996e+06	8.33837e+06	0	0	0	0	0	306060	0	0	301348	0	0	0	0	0	84179.4	0	0	484152	1.00712e+06	703725	0	2.52245e+06	467367	349862	188836	1.0985e+06	49553.3	41071.3	2635.59	1.30431e+06	118781	0	2115.35	1914.7	200.647	10283.6	9312.97	970.588	11214.7	10754.3	460.401	27259.4	17407.2
DZA	Middle East and North Africa (MENA)	MIC	Main analysis	2.6741e+07	5.41422e+08	5.14681e+08	0	0	0	0	0	2.6741e+07	0	0	0	0	0	0	0	0	0	0	0	815247	7.88503e+07	9.96808e+07	0	5.1863e+07	1.21915e+07	1.65466e+06	3.8139e+07	1.48458e+08	4.05409e+06	3.03366e+06	194673	6.79702e+07	7.77604e+06	0	203200	182815	20385.7	867950	798418	69532.3	427394	414424	12970	2.69646e+06	1.71359e+06
DJI	Middle East and North Africa (MENA)	FVC & LIC	Main analysis	2.52353e+07	7.22213e+07	4.6986e+07	0	0	0	0	0	43789.7	383821	0	755937	2.37735e+07	0	0	0	0	278196	0	2.45168e+06	343327	2.23909e+06	3.1927e+06	4472.35	2.14424e+06	47276.1	745496	475379	3.31711e+07	139298	95504.6	6128.64	1.93013e+06	194.651	0	14821.4	13373.6	1447.81	73562.5	69472.7	4089.8	121394	117848	3546.02	77410	49735.3
EGY	Middle East and North Africa (MENA)	MIC	Main analysis	2.94166e+08	2.95482e+09	2.66065e+09	0	0	0	0	0	2.5943e+08	3.46324e+07	0	0	0	103609	0	0	0	0	0	0	5.00345e+07	2.31543e+08	3.16295e+08	0	2.26402e+07	8.78607e+06	1.03957e+08	1.03833e+08	1.57805e+09	1.4497e+07	9.63212e+06	618104	1.99593e+08	2.11702e+07	0	498605	446091	52514.2	5.47458e+06	5.11736e+06	357219	4.42443e+06	4.33675e+06	87679.2	5.15072e+06	3.22851e+06
IRN	Middle East and North Africa (MENA)	MIC	Main analysis	1.82338e+08	1.01528e+09	8.32943e+08	0	0	0	0	0	6.99349e+07	0	0	5.12465e+07	0	0	0	0	5.744e+07	3.71637e+06	0	0	3.33346e+06	1.04236e+08	1.33275e+08	0	4.29673e+07	1.61165e+07	6.78442e+06	3.18761e+07	4.27729e+08	4.65095e+06	4.05913e+06	260479	4.59243e+07	1.17311e+07	0	261330	239541	21788.8	4.30385e+06	4.09257e+06	211278	2.05507e+06	1.99216e+06	62904.7	3.95333e+06	2.5337e+06
IRQ	Middle East and North Africa (MENA)	FVC & LIC	Main analysis	6.02068e+07	7.93975e+08	7.33769e+08	0	0	0	0	0	3.74426e+07	0	0	1.61744e+07	0	629495	0	0	0	5.96032e+06	0	1.54214e+07	2.15958e+06	1.16722e+08	1.64494e+08	2.30423e+07	8.62764e+07	1.80471e+07	4.55086e+06	3.33795e+07	1.53478e+08	5.56979e+06	4.99675e+06	320647	1.00616e+08	4.69374e+06	0	348070	311264	36806.2	1.47015e+06	1.33876e+06	131381	756256	732914	23342.9	3.85506e+06	2.27467e+06
JOR	Middle East and North Africa (MENA)	MIC	Main analysis	3.17942e+07	1.46448e+08	1.14653e+08	0	0	0	0	0	2.22403e+07	830560	0	7.1156e+06	0	32542.5	0	0	0	1.57518e+06	0	0	2.50807e+06	2.21479e+07	2.96449e+07	0	4.04564e+06	2.77811e+06	5.15056e+06	4.46041e+06	2.20823e+07	970844	902953	57943.5	1.90918e+07	811985	0	39072.1	35929.6	3142.49	154565	143688	10877	110576	107953	2622.59	804929	515979
LBY	Middle East and North Africa (MENA)	FVC & LIC	Main analysis	1.25385e+07	9.68379e+07	8.42993e+07	0	0	0	0	2.03407e+06	7.28428e+06	1.15627e+06	0	0	1.58242e+06	216803	0	0	0	264699	0	2.1615e+07	3.0269e+06	1.02046e+07	1.47136e+07	475739	4.30513e+06	717567	6.65957e+06	5.81023e+06	6.04758e+06	478490	441890	28356.6	8.79653e+06	978160	0	105291	97325.9	7964.65	372080	341352	30728	68862.2	65513.4	3348.73	297364	184354
LBN	Middle East and North Africa (MENA)	MIC	Main analysis	0	7.47289e+07	7.47289e+07	0	0	0	0	0	0	0	0	0	0	0	0	0	0	0	0	0	96134.3	8.78483e+06	1.18972e+07	0	8.56393e+06	1.35827e+06	197487	4.66652e+06	2.97984e+07	455275	363492	23325.7	7.57266e+06	951441	0	8551.49	7629.18	922.311	183433	169220	14212.9	108646	104480	4166.58	309540	194482
MAR	Middle East and North Africa (MENA)	MIC	Main analysis	6.47836e+07	7.21048e+08	6.56265e+08	0	0	0	0	0	2.08165e+07	1.2147e+07	0	2.18622e+07	0	0	0	0	3.71759e+06	6.24036e+06	0	0	410051	5.76219e+07	7.61409e+07	0	3.85552e+07	12197.3	842602	1.36599e+07	4.15399e+08	2.9753e+06	2.30928e+06	148189	4.67965e+07	1.3934e+06	0	117760	104975	12785.5	1.43448e+06	1.37816e+06	56320.6	1.25817e+06	1.23655e+06	21625.5	2.0712e+06	1.33298e+06
PSE	Middle East and North Africa (MENA)	FVC & LIC	Main analysis	1.68412e+07	1.18189e+08	1.01348e+08	0	0	0	0	0	8.35954e+06	0	0	3.73371e+06	0	0	0	0	4.74791e+06	0	0	2.62259e+06	367261	1.30957e+07	1.8798e+07	56877.7	6.14063e+06	2.02481e+06	811298	2.36588e+06	4.52364e+07	531287	559903	35929.6	7.61821e+06	1.08302e+06	0	115674	101534	14139.7	616009	584845	31163.8	187167	182317	4850.42	512074	324218
SYR	Middle East and North Africa (MENA)	FVC & LIC	Main analysis	8.6494e+06	4.85975e+08	4.77325e+08	0	0	0	0	12848.3	6.23914e+06	0	0	0	0	0	0	0	0	2.39741e+06	0	7.29451e+07	1.0215e+07	5.5488e+07	8.4578e+07	108129	5.37244e+07	8.57933e+06	2.19017e+07	2.64502e+07	8.62938e+07	3.00523e+06	2.57111e+06	164991	4.78315e+07	3.46866e+06	0	131585	118031	13554.1	534018	474411	59606.2	640193	606425	33768.3	1.70573e+06	1.06426e+06
TUN	Middle East and North Africa (MENA)	MIC	Main analysis	2.36479e+06	9.75752e+07	9.52104e+07	0	0	0	0	0	2.36479e+06	0	0	0	0	0	0	0	0	0	0	0	103127	1.49106e+07	1.88369e+07	0	1.1893e+07	2.30541e+06	208455	9.28993e+06	2.15393e+07	766832	572875	36762	1.28531e+07	1.89409e+06	0	27198.7	24355.8	2842.88	128506	117654	10852.2	64496.1	62492.2	2004	485900	308686
YEM	Middle East and North Africa (MENA)	FVC & LIC	Main analysis	7.59458e+07	1.53609e+09	1.46014e+09	0	0	0	0	0	3.65461e+07	2.20595e+06	0	2.53158e+07	0	2.07104e+06	0	0	0	9.80693e+06	0	2.32564e+08	3.25676e+07	8.79426e+07	1.37236e+08	9.03532e+06	6.1351e+07	1.24299e+07	7.38089e+07	1.60904e+07	7.05416e+08	1.16684e+07	3.9608e+06	254169	7.58078e+07	12019.6	0	735150	648269	86881.3	5.29912e+06	4.68116e+06	617961	3.03e+06	2.72178e+06	308224	5.57102e+06	3.46748e+06
AFG	Middle East and North Africa (MENA)	FVC & LIC	Main analysis	2.19615e+08	1.99358e+09	1.77397e+09	0	0	0	0	49283.6	8.81883e+07	2.47037e+07	0	3.11486e+07	7.3373e+07	1.88738e+06	0	0	0	265015	0	3.92887e+08	9.36468e+07	1.28772e+08	2.00991e+08	873503	1.61425e+08	1.08803e+07	1.21221e+08	1.99135e+07	5.05859e+08	1.74045e+07	6.01893e+06	386241	1.11004e+08	2.68347e+06	0	1.13931e+06	983648	155661	5.3877e+06	4.61625e+06	771456	2.74226e+06	2.5215e+06	220758	4.53954e+06	2.86444e+06
PAK	Middle East and North Africa (MENA)	FVC & LIC	Main analysis	1.73786e+08	5.80354e+09	5.62976e+09	0	0	0	0	14329.5	1.48341e+08	1.40098e+07	0	0	0	7.04973e+06	0	0	4.37046e+06	0	0	7.123e+08	3.34479e+07	6.20044e+08	1.1234e+09	2.75959e+06	8.91606e+07	72656.4	2.21935e+08	2.38646e+08	2.0551e+09	5.68659e+07	2.72759e+07	1.75032e+06	4.38287e+08	8.7075e+06	0	5.65221e+06	4.9226e+06	729609	2.87386e+07	2.70681e+07	1.67054e+06	8.95813e+06	8.66898e+06	289152	2.49408e+07	1.56448e+07
BGD	South Asia (SA)	Lower middle income	Main analysis	2.59496e+08	3.53335e+09	3.27385e+09	0	0	0	0	0	1.64519e+08	5.35694e+07	0	3.4372e+07	4.93291e+06	1.72092e+06	0	0	0	380800	0	2.95516e+08	4.93051e+07	3.10536e+08	4.18288e+08	2.86173e+07	2.24581e+08	123652	7.46242e+07	6.99923e+07	1.22633e+09	1.4627e+06	1.25927e+07	808091	5.4103e+08	2.00402e+07	0	1.27704e+06	1.11731e+06	159730	9.96505e+06	9.42118e+06	543868	6.12012e+06	6.03857e+06	81550.6	1.13063e+07	6.96786e+06
BTN	South Asia (SA)	Lower middle income	Main analysis	686443	8.17044e+06	7.484e+06	0	0	0	0	0	592426	77382.3	0	0	16334.4	300.264	0	0	0	0	0	69767.4	10613.8	907687	1.2187e+06	1707.17	485485	60298.7	17440.2	392193	2.84417e+06	25444.2	37119.8	2382.02	1.24984e+06	161144	0	3030.49	2652.37	378.112	35873.1	34066.7	1806.38	11036.5	10774.8	261.714	23675	14921.4
IND	South Asia (SA)	Lower middle income	Main analysis	1.91051e+09	3.18566e+10	2.99461e+10	0	0	0	0	1.33242e+07	1.76099e+09	3.96181e+07	0	8.86502e+07	0	7.23549e+06	0	0	0	694013	0	2.29756e+09	3.4953e+08	2.11261e+09	3.50665e+09	4.26455e+07	8.36539e+08	2.06469e+07	4.85662e+08	1.80383e+08	1.69151e+10	1.59447e+07	8.67811e+07	5.56884e+06	2.90897e+09	1.81457e+08	0	8.44373e+06	7.34767e+06	1.09606e+06	8.35105e+07	7.80532e+07	5.45731e+06	8.00253e+07	7.80556e+07	1.96962e+06	7.86566e+07	4.95574e+07
MDV	South Asia (SA)	Upper middle income	Main analysis	962366	4.49246e+06	3.53009e+06	0	0	0	0	0	426116	66068.9	0	0	0	9824.27	0	0	460357	0	0	24515.4	3729.55	496808	617168	864.532	170848	15384.9	5887.97	209350	1.54051e+06	6469.61	18877.5	1211.39	332450	86017.5	0	363.709	330.353	33.356	6540.67	6234.55	306.123	9148.92	8954.62	194.294	19369.2	12331.3
NPL	South Asia (SA)	Lower middle income	Main analysis	8.7066e+07	4.01501e+08	3.14435e+08	0	0	0	0	6965.53	3.8341e+07	8.49995e+06	0	1.15915e+07	777175	245838	0	0	2.73736e+07	229959	0	3.78082e+07	5.75179e+06	4.96631e+07	6.63891e+07	232716	2.16179e+07	16018.4	9.5006e+06	7.25273e+06	5.88981e+07	1.40951e+06	2.00843e+06	128883	4.72365e+07	6.52106e+06	0	201124	180046	21077.8	1.41071e+06	1.341e+06	69714.2	701519	687785	13733.1	1.62833e+06	1.0383e+06
LKA	South Asia (SA)	Lower middle income	Main analysis	1.28016e+07	3.20573e+08	3.07772e+08	0	0	0	0	2679.66	0	5.28208e+06	0	7.5168e+06	0	0	0	0	0	0	0	2.18773e+07	3.3282e+06	2.99275e+07	3.92734e+07	52936.1	3.10129e+07	1691.52	5.35794e+06	4.67956e+06	1.24603e+08	845940	1.19984e+06	76995	4.12089e+07	4.32571e+06	0	24093.4	21968	2125.34	1.21391e+06	1.16188e+06	52026.9	596389	583054	13335.3	1.0606e+06	674412
AGO	Eastern and Southern Africa (AFE)	Lower middle income	Discounting 0%	8.1821e+07	1.46314e+09	1.38132e+09	0	0	0	0	7.68111e+06	2.44909e+07	1.96108e+06	0	0	3.11087e+06	0	0	0	2.94918e+07	0	1.50853e+07	2.85794e+08	3.42004e+07	2.58531e+08	1.12886e+08	8.37071e+06	1.22675e+08	2.71393e+07	8.14983e+07	2.67082e+07	1.64993e+08	9.64944e+06	6.67394e+06	1.95627e+06	1.72492e+08	7.19907e+07	-4.24126e+06	1.18895e+06	1.07481e+06	114139	5.46071e+06	4.93728e+06	523426	1.29703e+06	1.21686e+06	80170.1	5.65937e+06	3.57587e+06
BWA	Eastern and Southern Africa (AFE)	Upper middle income	Discounting 0%	1.6797e+06	5.74479e+07	5.57682e+07	0	0	0	0	0	0	1.08667e+06	0	0	0	0	0	0	0	0	593024	5.78421e+06	692185	1.10048e+07	4.35016e+06	138003	5.73806e+06	355340	1.56545e+06	1.589e+06	1.139e+07	333324	258387	75738.4	8.3588e+06	4.28309e+06	-148252	24294.1	22146.5	2147.66	229813	216090	13723.1	53927.2	52101.5	1825.74	164817	105960
BDI	Eastern and Southern Africa (AFE)	Low income	Discounting 0%	4.38913e+07	5.92123e+08	5.48232e+08	0	0	0	0	338953	653041	3.04938e+07	0	6.41586e+06	3.83344e+06	855386	0	0	1.08237e+06	0	218490	2.08407e+08	1.50188e+07	7.63985e+07	3.66018e+07	918112	2.75709e+07	7.78911e+06	5.87401e+07	4.21198e+06	3.7463e+07	9.73575e+06	2.16629e+06	634983	3.46162e+07	2.54989e+07	2.46076e+06	306185	274639	31546.2	2.73931e+06	2.51777e+06	221536	443369	409172	34197	1.28095e+06	723522
COM	Eastern and Southern Africa (AFE)	Lower middle income	Discounting 0%	6.8581e+06	3.23458e+07	2.54877e+07	0	0	0	0	129495	1.98207e+06	330337	0	0	4.16564e+06	477.105	0	0	0	0	250091	2.6473e+06	316797	4.44522e+06	1.85319e+06	122121	782095	228753	741447	539513	8.73364e+06	172574	109012	31953.7	3.37642e+06	1.45423e+06	-66540.5	14042.6	12648.3	1394.3	73081	67565.6	5515.41	50729.4	48886.8	1842.62	67803.3	42996.8
COD	Eastern and Southern Africa (AFE)	Low income	Discounting 0%	6.31819e+08	7.21639e+09	6.58457e+09	0	0	0	0	6.61837e+07	1.7101e+08	9.3284e+07	0	0	2.55511e+08	380685	0	0	0	0	4.54503e+07	2.1366e+09	2.39142e+08	7.116e+08	3.64059e+08	3.72993e+07	2.82302e+08	2.1785e+07	6.23317e+08	8.84532e+07	1.47183e+09	1.72251e+07	2.13399e+07	6.25516e+06	5.536e+08	2.25646e+07	-1.28023e+07	4.29887e+06	3.84354e+06	455337	1.9461e+07	1.75267e+07	1.93433e+06	5.33943e+06	4.97926e+06	360169	1.4667e+07	9.21922e+06
ERI	Eastern and Southern Africa (AFE)	Low income	Discounting 0%	8.85069e+06	1.37091e+08	1.2824e+08	0	0	0	0	63064.5	5.36739e+06	2.33373e+06	0	0	0	0	0	0	0	0	1.08651e+06	2.95487e+07	3.53603e+06	1.89493e+07	8.12588e+06	266156	6.1608e+06	294939	8.2095e+06	2.31104e+06	2.92493e+07	646885	481964	141273	1.43931e+07	6.2293e+06	-304177	51844	47065.7	4778.23	488992	455875	33116.9	139238	132834	6404.67	347616	222303
SWZ	Eastern and Southern Africa (AFE)	Lower middle income	Discounting 0%	2.81845e+06	5.21477e+07	4.93292e+07	0	0	0	0	114.4	1.23631e+06	1.29624e+06	0	0	0	0	0	0	0	0	285787	8.78731e+06	1.05156e+06	9.09879e+06	2.10017e+06	81909.3	2.15547e+06	137157	2.12179e+06	906304	1.31802e+07	265886	124566	36512.8	6.91109e+06	2.4429e+06	-72343.8	12344.4	11202.5	1141.92	301690	289552	12138.5	56567.9	54438.2	2129.67	89812.5	57613.7
ETH	Eastern and Southern Africa (AFE)	Low income	Discounting 0%	3.91445e+08	4.00377e+09	3.61232e+09	0	0	0	0	112175	1.01447e+08	8.35396e+07	0	5.98725e+07	9.23559e+07	4.92467e+06	0	0	3.98955e+07	0	9.29802e+06	5.94666e+08	7.11625e+07	7.51193e+08	3.17519e+08	1.07575e+07	3.24247e+08	1.60585e+07	1.66781e+08	3.91342e+07	4.86157e+08	1.76539e+07	1.8748e+07	5.49542e+06	5.38384e+08	2.36934e+08	1.74301e+07	2.66488e+06	2.39211e+06	272762	1.65536e+07	1.56557e+07	897898	5.3796e+06	5.22815e+06	151450	9.06008e+06	5.2473e+06
KEN	Eastern and Southern Africa (AFE)	Lower middle income	Discounting 0%	4.63547e+08	2.02537e+09	1.56182e+09	0	0	0	0	3.7358e+06	1.47745e+08	3.0282e+07	0	2.52949e+07	8.36239e+06	3.25496e+06	0	0	2.29907e+07	2.05256e+08	1.66249e+07	3.44198e+08	5.24849e+07	2.81013e+08	1.1871e+08	3.06813e+06	7.57711e+07	1.02283e+07	9.57863e+07	1.64778e+07	7.76705e+07	4.8737e+06	7.02386e+06	2.05883e+06	1.03429e+08	3.73577e+08	-4.54745e+06	780818	720404	60414.9	2.60055e+06	2.34163e+06	258916	1.30222e+06	1.25314e+06	49077.2	4.08786e+06	2.65271e+06
LSO	Eastern and Southern Africa (AFE)	Lower middle income	Discounting 0%	7.55933e+06	6.23985e+07	5.48391e+07	0	0	0	0	0	4.4527e+06	1.06606e+06	0	1.01848e+06	428732	37614.4	0	0	0	0	555745	1.59894e+07	1.91343e+06	9.48391e+06	4.0987e+06	10002	1.62374e+06	253468	4.55313e+06	659027	4.66311e+06	229921	240503	70496.3	7.20361e+06	3.99043e+06	-143776	47830.1	43569	4261.17	181416	168155	13261.1	21517.6	20694.6	823.057	156194	101871
MDG	Eastern and Southern Africa (AFE)	Low income	Discounting 0%	3.66623e+07	1.11827e+09	1.08161e+09	0	0	0	0	8.52781e+06	1.30579e+07	802511	0	0	2.02748e+06	73285.4	0	0	5.38695e+06	0	6.78646e+06	4.77972e+08	1.44768e+07	9.24286e+07	3.42814e+07	4.58174e+06	1.45283e+07	908452	1.35686e+08	2.08808e+07	1.06974e+08	807430	4.62942e+06	1.35698e+06	1.15437e+08	5.62834e+07	377064	857854	767622	90232.6	3.93134e+06	3.52104e+06	410302	1.32874e+06	1.26179e+06	66943.2	3.07568e+06	1.85655e+06
MWI	Eastern and Southern Africa (AFE)	Low income	Discounting 0%	1.04491e+08	8.07596e+08	7.03105e+08	0	0	0	0	1.03599e+07	4.82781e+07	1.49039e+07	0	1.03437e+07	5.52792e+06	2.22856e+06	0	0	2.77851e+06	1.75696e+06	8.31298e+06	2.1636e+08	2.58914e+07	1.20994e+08	5.29512e+07	1.57669e+06	2.95374e+07	2.07297e+06	6.00055e+07	6.76534e+06	5.18316e+07	4.85635e+06	3.1409e+06	920663	8.96616e+07	3.95474e+07	-3.00761e+06	347562	314107	33455.2	2.51868e+06	2.25559e+06	263092	329970	308579	21390.9	2.2975e+06	1.52217e+06
MUS	Eastern and Southern Africa (AFE)	Upper middle income	Discounting 0%	108283	1.23588e+07	1.22505e+07	0	0	0	0	0	0	0	0	0	0	0	0	0	0	0	108283	692651	82888.2	2.16892e+06	790485	1929.01	1.06911e+06	241003	181986	556897	3.21622e+06	65249.5	47161.7	13824.1	1.64743e+06	1.50109e+06	-26344.2	2480.47	2263.87	216.592	57258.4	53761.9	3496.51	14972.7	14289.9	682.772	26686.2	17309.1
MOZ	Eastern and Southern Africa (AFE)	Low income	Discounting 0%	1.85239e+08	1.66574e+09	1.4805e+09	0	0	0	0	1.67097e+07	1.10853e+08	1.75714e+07	0	1.64239e+07	0	2.43876e+06	0	0	0	7.62208e+06	1.36202e+07	3.67463e+08	4.39735e+07	2.23168e+08	1.01706e+08	1.03035e+07	3.86134e+07	1.14879e+07	1.04798e+08	1.07901e+07	3.31494e+08	4.11177e+06	6.025e+06	1.76605e+06	1.6951e+08	5.90714e+07	-3.78082e+06	1.09345e+06	1.00465e+06	88797.2	5.40026e+06	4.98194e+06	418322	1.46056e+06	1.39075e+06	69811.6	4.78334e+06	3.02306e+06
NAM	Eastern and Southern Africa (AFE)	Upper middle income	Discounting 0%	9.59674e+06	8.56944e+07	7.60976e+07	0	0	0	0	26342.3	7.01145e+06	1.76439e+06	0	0	0	1571.55	0	0	0	0	792984	8.24089e+06	986171	1.39226e+07	5.86976e+06	365613	1.94458e+06	113995	2.28285e+06	1.896e+06	2.39761e+07	573277	347745	101931	1.05751e+07	5.11058e+06	-209533	38510.7	35292.2	3218.53	188775	177602	11173.6	102984	99716	3267.97	177897	112928
RWA	Eastern and Southern Africa (AFE)	Low income	Discounting 0%	7.91384e+07	4.93883e+08	4.14745e+08	0	0	0	0	354412	3.83778e+07	7.19832e+06	0	6.45697e+06	0	77227.3	0	0	2.54415e+07	194497	1.03761e+06	1.39322e+08	1.46238e+07	7.14861e+07	3.09637e+07	243134	4.47667e+06	250998	3.84108e+07	4.19708e+06	9.11016e+06	235278	915542	954693	7.40073e+07	2.52687e+07	278970	191615	172852	18763.4	1.46331e+06	1.33625e+06	127063	86256.7	82344.7	3912.03	982163	596164
STP	Eastern and Southern Africa (AFE)	Lower middle income	Discounting 0%	785425	8.46086e+06	7.67544e+06	0	0	0	0	0	695315	0	0	0	0	21226.2	0	0	0	0	68883.9	2.36243e+06	282708	1.18855e+06	513662	1253.48	119868	140304	637204	152047	914324	29719	30730.3	9007.66	902778	409835	-18989.6	1220.33	1101.25	119.084	4657.62	3858.02	799.606	4001.99	3745.02	256.967	26222.8	16946.2
SOM	Eastern and Southern Africa (AFE)	Low income	Discounting 0%	1.30695e+08	1.25644e+09	1.12575e+09	0	0	0	0	151863	9.5323e+06	5.99501e+06	0	0	1.06323e+08	0	0	0	0	0	8.69296e+06	2.67996e+08	3.20705e+07	1.33516e+08	6.49502e+07	4.32763e+06	7.18368e+07	1.09261e+07	7.89745e+07	1.3343e+07	3.03573e+08	4.35119e+06	3.80579e+06	1.11555e+06	1.01413e+08	3.59653e+07	-2.41863e+06	1.03207e+06	911665	120400	3.60382e+06	3.33457e+06	269252	1.93725e+06	1.83108e+06	106170	2.86261e+06	1.81335e+06
ZAF	Eastern and Southern Africa (AFE)	Upper middle income	Discounting 0%	1.97763e+08	1.38469e+09	1.18692e+09	0	0	0	0	0	8.25027e+07	1.38362e+07	0	2.55609e+07	0	2.06443e+06	0	0	0	6.22962e+07	1.1502e+07	3.87354e+08	4.63539e+07	2.01283e+08	8.4533e+07	3.09427e+06	4.58926e+07	1.26647e+07	1.04864e+08	1.64479e+07	7.46655e+07	3.67554e+06	5.0137e+06	1.46962e+06	1.52887e+08	4.96409e+07	-2.91405e+06	410101	381757	28344.1	2.83377e+06	2.54339e+06	290385	530413	504740	25673.5	2.76767e+06	1.80167e+06
SSD	Eastern and Southern Africa (AFE)	Low income	Discounting 0%	2.67778e+08	8.83713e+08	6.15935e+08	0	0	0	0	723773	1.9623e+07	8.41409e+06	0	0	2.35105e+08	66445.9	0	0	0	0	3.84573e+06	1.79565e+08	2.14882e+07	5.37241e+07	2.88515e+07	2.15736e+06	1.9277e+07	55980.2	5.30733e+07	7.74565e+06	1.85679e+08	1.53712e+06	1.69437e+06	496654	4.08067e+07	2.08781e+07	-1.09479e+06	447620	404277	43342.8	1.07868e+06	968033	110645	1.43577e+06	1.3636e+06	72163.3	1.23557e+06	779762
SDN	Eastern and Southern Africa (AFE)	Low income	Discounting 0%	1.73581e+08	2.04932e+09	1.87574e+09	0	0	0	0	158084	1.19069e+08	1.77885e+07	0	1.15236e+07	0	1.588e+06	0	0	0	6.13523e+06	1.73186e+07	1.29583e+08	1.55069e+07	3.00357e+08	1.28864e+08	3.01718e+06	6.77478e+07	1.89711e+07	3.65801e+07	2.44712e+07	8.24764e+08	6.34451e+06	7.59776e+06	2.22706e+06	2.2814e+08	8.62821e+07	-4.71833e+06	1.14717e+06	1.04338e+06	103794	7.13195e+06	6.79909e+06	332857	4.98945e+06	4.82724e+06	162201	4.83929e+06	3.11954e+06
TZA	Eastern and Southern Africa (AFE)	Lower middle income	Discounting 0%	2.91651e+08	3.48266e+09	3.19101e+09	0	0	0	0	0	1.43451e+08	4.89556e+07	0	3.22362e+07	0	5.94972e+06	0	0	8.98593e+06	0	5.20725e+07	4.0456e+08	8.96466e+07	1.01596e+09	1.88395e+08	532962	3.39658e+08	86294.7	1.11168e+08	2.10829e+07	4.45889e+08	1.72686e+07	1.6224e+07	3.29869e+06	4.29961e+08	1.2774e+08	-2.04641e+07	902476	820284	82192.4	4.86664e+06	4.62059e+06	246049	2.63227e+06	2.56318e+06	69089	7.78403e+06	5.2493e+06
UGA	Eastern and Southern Africa (AFE)	Low income	Discounting 0%	8.70542e+07	1.59487e+09	1.50782e+09	0	0	0	0	2.37436e+07	1.77675e+06	9.32193e+06	0	2.15639e+07	8.82519e+06	4.21502e+06	0	0	0	4.90924e+06	1.26986e+07	2.29717e+08	3.25371e+07	3.15911e+08	1.29624e+08	4.02817e+06	2.132e+08	3.48455e+06	5.88153e+07	1.409e+07	2.25511e+08	4.20396e+06	7.69643e+06	2.25598e+06	1.78261e+08	8.926e+07	-774565	910910	830718	80192.5	5.14288e+06	4.70362e+06	439265	1.15268e+06	1.09958e+06	53108.9	4.66498e+06	2.90573e+06
ZMB	Eastern and Southern Africa (AFE)	Lower middle income	Discounting 0%	1.10485e+08	9.41434e+08	8.3095e+08	0	0	0	0	1.24279e+07	4.14379e+07	2.46795e+07	0	4.64871e+06	0	1.13862e+06	0	0	7.71282e+06	0	1.84394e+07	2.38527e+08	2.66145e+07	1.21977e+08	5.53073e+07	1.1397e+06	3.23136e+07	6.77456e+06	6.72495e+07	9.87775e+06	1.47448e+08	1.56093e+06	3.28675e+06	963412	9.02742e+07	3.97674e+07	-1.21331e+07	525188	486980	38207.6	2.4331e+06	2.20023e+06	232875	561073	532489	28584.1	2.27909e+06	1.95865e+06
ZWE	Eastern and Southern Africa (AFE)	Lower middle income	Discounting 0%	4.06931e+07	4.88812e+08	4.48119e+08	0	0	0	0	1.94521e+06	2.29123e+07	2.24952e+06	0	0	2.30393e+06	581679	0	0	0	3.58012e+06	7.12035e+06	1.04911e+08	1.25545e+07	9.17429e+07	3.89657e+07	3.56237e+06	3.1242e+07	8.41271e+06	2.9525e+07	1.11845e+07	1.68677e+07	2.33346e+06	2.30329e+06	675141	6.96843e+07	2.7242e+07	-3.08717e+06	328940	298690	30251	1.20184e+06	1.07306e+06	128778	273619	259374	14244.6	1.42321e+06	946957
BEN	Africa West (AFW)	Lower middle income	Discounting 0%	5.68681e+07	4.93349e+08	4.36481e+08	0	0	0	0	1.20678e+07	2.55119e+07	7.51229e+06	0	6.71132e+06	597376	568618	0	0	1.21836e+06	2.68042e+06	0	1.25951e+08	1.48127e+07	4.75442e+07	5.74351e+07	2.38481e+06	1.57081e+07	788329	4.23111e+07	4.38787e+06	5.45811e+07	3.48705e+06	672890	172215	5.29111e+07	1.33335e+07	0	483958	449092	34866.3	1.7106e+06	1.58346e+06	127136	436378	416810	19567.9	1.83758e+06	1.14685e+06
BFA	Africa West (AFW)	Low income	Discounting 0%	2.33472e+08	1.00023e+09	7.66756e+08	0	0	0	0	1.19771e+07	8.69804e+06	4.94132e+06	0	4.33124e+07	1.31856e+08	1.91e+06	0	0	2.81187e+07	2.65833e+06	0	1.18174e+08	5.16969e+06	7.50381e+07	8.64194e+07	8.59379e+06	1.04375e+07	17609.6	4.61848e+07	2.83325e+07	2.61387e+08	6.53866e+06	1.93488e+06	57060.8	9.53284e+07	2.31423e+07	0	709919	660229	49690.3	2.76749e+06	2.59488e+06	172617	2.10607e+06	2.01824e+06	87836.1	2.82291e+06	1.72796e+06
CPV	Africa West (AFW)	Lower middle income	Discounting 0%	564789	7.69504e+06	7.13025e+06	0	0	0	0	0	41999.3	0	0	196601	0	0	0	0	117041	209147	0	1.14202e+06	134309	711380	696112	1469.36	441053	97113.3	351508	126407	2.35628e+06	68160.5	8246.03	2110.43	714329	279760	0	831.158	725.543	105.615	25068.5	22702.3	2366.12	11553	10846.2	706.812	19657.5	12551.2
CMR	Africa West (AFW)	Lower middle income	Discounting 0%	2.00893e+08	1.04483e+09	8.43938e+08	0	0	0	0	1.29702e+07	4.19876e+07	1.62621e+07	0	1.38434e+07	2.69856e+07	2.64656e+06	0	0	7.87692e+07	7.42822e+06	0	2.32992e+08	2.74014e+07	9.83482e+07	1.15697e+08	7.5948e+06	3.99614e+07	830297	7.7328e+07	9.05336e+06	1.51862e+08	7.25678e+06	1.35703e+06	347308	4.79401e+07	2.59682e+07	0	792454	728529	63924.7	2.72988e+06	2.49402e+06	235863	783483	750997	32486.6	3.5763e+06	2.21453e+06
CAF	Africa West (AFW)	Low income	Discounting 0%	2.4401e+07	3.02696e+08	2.78295e+08	0	0	0	0	5.24885e+06	7.00069e+06	2.09911e+06	0	0	9.62907e+06	423225	0	0	0	0	0	9.49411e+07	1.11657e+07	2.15355e+07	3.04624e+07	2.16473e+06	1.28904e+07	1.66627e+06	3.31719e+07	4.13162e+06	3.2734e+07	2.06931e+06	354603	90754.7	2.44109e+07	6.50626e+06	0	317646	290463	27182.2	1.02235e+06	926121	96227.2	242468	225747	16721.6	970556	592644
TCD	Africa West (AFW)	Low income	Discounting 0%	1.9107e+08	1.16844e+09	9.77369e+08	0	0	0	0	1.78458e+07	1.36447e+07	7.96274e+06	0	1.00025e+07	1.31939e+08	104354	0	0	9.57085e+06	0	0	9.80777e+07	2.59531e+07	8.02552e+07	1.06135e+08	8.74964e+06	4.0551e+07	54111	9.6526e+07	6.58453e+06	4.23561e+08	1.52552e+07	2.53533e+06	66369.8	4.98297e+07	2.32342e+07	0	1.1737e+06	1.06286e+06	110839	3.24024e+06	2.91728e+06	322954	2.23578e+06	2.10042e+06	135362	3.31819e+06	2.04917e+06
COG	Africa West (AFW)	Lower middle income	Discounting 0%	3.39684e+07	2.78565e+08	2.44597e+08	0	0	0	0	4.01325e+06	8.07694e+06	236393	0	2.44413e+06	838554	655322	0	0	1.41449e+07	3.55895e+06	0	7.73184e+07	9.09317e+06	1.86643e+07	2.36511e+07	1.73319e+06	8.74602e+06	2.68913e+06	2.53112e+07	1.59953e+06	5.94346e+07	2.46074e+06	278290	71223.7	9.69862e+06	3.84732e+06	0	104601	94215.7	10385.8	404940	327422	77518.1	306384	278360	28023.6	812309	501548
CIV	Africa West (AFW)	Lower middle income	Discounting 0%	6.6544e+07	7.99632e+08	7.33088e+08	0	0	0	0	0	2.03629e+07	1.49793e+07	0	1.50481e+07	0	1.26472e+06	0	0	0	1.48891e+07	0	1.74088e+08	2.04739e+07	1.11918e+08	1.19698e+08	252660	6.39268e+07	3.05019e+06	5.46708e+07	9.83777e+06	1.62164e+07	7.61724e+06	1.42492e+06	364685	1.26861e+08	2.26868e+07	0	89666.1	80603	9063.05	412272	381868	30404.2	356144	342906	13238.5	2.23727e+06	1.414e+06
GNQ	Africa West (AFW)	Upper middle income	Discounting 0%	2.76342e+06	5.04885e+07	4.77251e+07	0	0	0	0	522121	0	77279.9	0	0	0	1568.3	0	0	2.16245e+06	0	0	404548	47577.6	5.95081e+06	6.71307e+06	952982	4.26945e+06	743463	134874	1.20564e+06	1.97337e+07	570910	79049.1	20231.3	5.00021e+06	1.89859e+06	0	50273.3	45982	4291.3	197001	184295	12706.3	98605.7	95139.7	3465.99	206930	123698
GAB	Africa West (AFW)	Upper middle income	Discounting 0%	8.1385e+06	4.71289e+07	3.89904e+07	0	0	0	0	1.12807e+06	2.37426e+06	0	0	0	0	44458	0	0	4.59172e+06	0	0	1.12541e+06	132355	7.44774e+06	7.96597e+06	706212	3.30932e+06	1.00854e+06	362771	1.3755e+06	7.21139e+06	883901	93889.3	24029.4	4.75948e+06	2.58393e+06	0	32589.9	29867.9	2722.05	85632.6	76485.2	9147.33	44429.4	42230.3	2199.19	270120	164654
GMB	Africa West (AFW)	Low income	Discounting 0%	9.96564e+06	8.20684e+07	7.21028e+07	0	0	0	0	1.31834e+06	6.50577e+06	392057	0	1.27377e+06	0	366308	0	0	109393	0	0	2.04052e+07	2.39979e+06	8.2894e+06	9.26174e+06	821086	884599	868139	6.53759e+06	831807	8.45099e+06	962658	109162	27938.1	9.30843e+06	2.94421e+06	0	38216.8	34822.9	3393.98	100365	85226	15138.9	51904.9	48370.6	3534.22	313474	193151
GHA	Africa West (AFW)	Lower middle income	Discounting 0%	1.87907e+08	8.54964e+08	6.67057e+08	0	0	0	0	2.35553e+07	4.63736e+07	7.34327e+06	0	5.11524e+06	0	3.0365e+06	0	0	8.89978e+07	1.3485e+07	0	1.63648e+08	1.92461e+07	9.45651e+07	1.04192e+08	2.59418e+06	3.00952e+07	7.08938e+06	5.34499e+07	3.32443e+06	1.20805e+08	6.62518e+06	1.21893e+06	311966	3.57365e+07	2.41553e+07	0	502620	455937	46682.9	1.70677e+06	1.53437e+06	172399	1.17708e+06	1.12153e+06	55546.5	3.04642e+06	1.91866e+06
GIN	Africa West (AFW)	Lower middle income	Discounting 0%	9.38812e+07	5.7758e+08	4.83698e+08	0	0	0	0	1.02698e+07	9.20961e+06	8.86923e+06	0	6.89487e+06	3.45734e+07	2.04481e+06	0	0	1.84793e+07	3.54017e+06	0	7.98646e+07	9.39262e+06	4.97562e+07	5.69426e+07	3.64938e+06	2.84089e+07	45098	2.69232e+07	4.50586e+06	1.64701e+08	4.06697e+06	664914	170174	4.15616e+07	1.30455e+07	0	539491	493220	46271.3	1.40279e+06	1.29626e+06	106530	811084	784816	26267.9	1.98385e+06	1.23341e+06
GNB	Africa West (AFW)	Low income	Discounting 0%	3.47092e+07	1.37138e+08	1.02428e+08	0	0	0	0	226782	3.15985e+07	2.02739e+06	0	0	331297	525206	0	0	0	0	0	1.16621e+07	2.008e+07	6.16323e+06	1.24145e+07	0	1.4832e+07	285136	1.81463e+07	1.48705e+06	8.64704e+06	697984	91645.4	11840.8	6.98614e+06	923497	0	63439.4	58034	5405.38	174831	155362	19468.8	60556.7	57559.6	2997.08	235978	148288
LBR	Africa West (AFW)	Low income	Discounting 0%	2.96327e+07	1.93816e+08	1.64184e+08	0	0	0	0	4.08723e+06	6.89024e+06	232805	0	2.57724e+06	1.91725e+06	688830	0	0	1.19648e+07	1.27437e+06	0	6.42136e+07	7.55195e+06	1.5701e+07	2.02897e+07	988553	7.20533e+06	2.23566e+06	2.16596e+07	1.6847e+06	7.68181e+06	1.59468e+06	237015	60659.9	8.1609e+06	4.91867e+06	0	166711	151541	15170.2	533908	458408	75500.1	104162	94517.1	9644.44	464628	289365
MLI	Africa West (AFW)	Low income	Discounting 0%	3.06711e+08	1.17759e+09	8.7088e+08	0	0	0	0	2.38241e+07	2.20094e+07	1.46289e+07	0	1.32613e+07	2.13359e+08	748314	0	0	1.42911e+07	4.58838e+06	0	1.70753e+08	1.74296e+07	1.01359e+08	1.96119e+08	3.54384e+06	7.3003e+07	2.26838e+06	4.18207e+07	8.72403e+06	2.01463e+08	2.97041e+06	1.40749e+06	360223	2.58345e+07	2.38234e+07	0	1.20202e+06	1.11219e+06	89831.1	2.70218e+06	2.49829e+06	203881	1.61367e+06	1.5486e+06	65066.7	3.93699e+06	2.45847e+06
MRT	Africa West (AFW)	Lower middle income	Discounting 0%	1.639e+07	1.4892e+08	1.3253e+08	0	0	0	0	579470	3.31534e+06	0	0	2.49469e+06	6.23278e+06	180180	0	0	3.58757e+06	0	0	2.2953e+07	2.69943e+06	1.92717e+07	2.13231e+07	1.37604e+06	1.1094e+07	2.60967e+06	7.51142e+06	1.63336e+06	1.53137e+07	1.70908e+06	250654	64150.8	1.89416e+07	5.77921e+06	0	94705.7	85527.1	9178.56	496037	447773	48264.1	218433	207152	11280.7	609093	375994
NER	Africa West (AFW)	Low income	Discounting 0%	5.49787e+08	1.8446e+09	1.29481e+09	0	0	0	0	1.52958e+07	4.56021e+07	1.81598e+07	0	1.30879e+07	4.1434e+08	4.92545e+06	0	0	3.71175e+07	1.2586e+06	0	3.03843e+08	3.09379e+07	1.0756e+08	1.35867e+08	1.31453e+07	4.66489e+07	607781	9.09912e+07	8.63033e+06	4.24922e+08	8.33246e+06	1.58943e+06	406789	9.18765e+07	2.94505e+07	0	1.67528e+06	1.56228e+06	112997	4.97407e+06	4.67971e+06	294356	3.71556e+06	3.54952e+06	166039	4.59494e+06	2.80863e+06
NGA	Africa West (AFW)	Lower middle income	Discounting 0%	1.13557e+09	6.19982e+09	5.06425e+09	0	0	0	0	4.11929e+07	1.48788e+08	7.76281e+07	0	3.20988e+07	9.3003e+07	1.30883e+07	0	0	5.95916e+08	1.33856e+08	0	1.18106e+09	1.32465e+08	1.21047e+08	2.63934e+08	2.51044e+07	3.95625e+08	2.19077e+07	2.84625e+08	2.09685e+07	1.086e+09	1.31269e+07	5.83242e+06	4.74181e+06	9.30633e+08	5.77181e+08	0	1.1156e+07	1.04431e+07	712878	2.76322e+07	2.57783e+07	1.85392e+06	8.97009e+06	8.5858e+06	384293	2.97041e+07	1.82695e+07
SEN	Africa West (AFW)	Lower middle income	Discounting 0%	7.04925e+07	5.1951e+08	4.49017e+08	0	0	0	0	1.23925e+07	3.47513e+07	6.20496e+06	0	3.09608e+06	0	1.5141e+06	0	0	2.64256e+06	9.89097e+06	0	1.03298e+08	1.21485e+07	5.76785e+07	6.46822e+07	3.22946e+06	1.3705e+07	2.92663e+06	3.37881e+07	2.02136e+06	7.50517e+07	4.59084e+06	758490	194123	6.32434e+07	1.17012e+07	0	291086	266555	24531.3	921058	826789	94268.3	833021	799312	33709	2.06784e+06	1.29092e+06
SLE	Africa West (AFW)	Low income	Discounting 0%	1.06305e+08	4.66264e+08	3.59959e+08	0	0	0	0	1.38296e+07	1.20493e+07	5.45341e+06	0	1.97289e+06	0	894308	0	0	7.08213e+07	1.28387e+06	0	8.96411e+07	9.95752e+06	5.03779e+07	1.36474e+07	2.57789e+06	8.07602e+06	1.36239e+06	3.37198e+07	4.17287e+06	2.96668e+07	498077	103406	122207	1.07985e+08	8.05063e+06	0	303620	281686	21933.5	764095	690184	73911.3	246702	232864	13837.6	1.03257e+06	645269
TGO	Africa West (AFW)	Low income	Discounting 0%	6.51706e+07	3.33899e+08	2.68728e+08	0	0	0	0	8.39671e+06	3.12912e+07	2.79371e+06	0	1.05462e+06	2.13789e+06	9284.09	0	0	1.80286e+07	1.45861e+06	0	8.507e+07	1.76437e+07	2.8934e+07	3.51697e+07	2.05546e+06	1.40535e+07	9041.07	2.84525e+07	687699	2.25967e+07	6.75466e+06	61190.5	199052	1.82735e+07	8.76751e+06	0	247740	229274	18465.8	749211	677825	71385.7	312576	297958	14617.4	1.25478e+06	780200
KHM	East Asia and Pacific (EAP)	Lower middle income	Discounting 0%	4.33332e+07	3.47022e+08	3.03689e+08	0	0	0	0	40231.1	3.17417e+07	3.94516e+06	0	0	2.92143e+06	171487	0	0	4.5131e+06	0	0	2.44074e+07	372665	3.11865e+07	3.747e+07	667690	9.8632e+06	3.92261e+06	8.27281e+06	1.45119e+07	8.15966e+07	1.14342e+06	1.51033e+06	115785	8.25043e+07	6.1433e+06	0	80093.6	71869.8	8223.8	737226	705800	31425.3	586092	576383	9708.09	1.21809e+06	761106
CHN	East Asia and Pacific (EAP)	Upper middle income	Discounting 0%	2.85256e+08	1.08671e+10	1.05819e+10	0	0	0	0	0	0	0	0	2.84437e+08	0	0	0	0	0	818838	0	2.88455e+07	440427	9.89238e+08	1.24345e+09	1.3046e+06	1.17211e+09	2.22337e+08	9.66674e+06	5.90156e+08	3.12255e+09	5.81308e+07	5.04509e+07	1.88929e+07	2.72905e+09	3.45259e+08	0	797084	741449	55634.6	3.76759e+07	3.58961e+07	1.77978e+06	1.89527e+07	1.8385e+07	567679	3.28025e+07	2.08041e+07
FJI	East Asia and Pacific (EAP)	Upper middle income	Discounting 0%	3.6009e+06	1.43049e+07	1.0704e+07	0	0	0	0	0	999365	0	0	523466	0	25087.6	0	0	1.80683e+06	246151	0	126514	1931.7	1.57822e+06	1.98665e+06	2084.92	1.04209e+06	354713	43262.8	336099	2.0204e+06	72609.5	80283.7	22749	2.91381e+06	122591	0	5138.99	4723.95	415.033	12950.6	12135.3	815.3	13888.6	13492.1	396.518	46302	29681.6
IDN	East Asia and Pacific (EAP)	Upper middle income	Discounting 0%	7.54432e+08	5.25316e+09	4.49873e+09	0	0	0	0	60482.4	3.54798e+08	2.12971e+08	0	1.50448e+08	0	1.35015e+07	0	0	0	2.26532e+07	0	2.33483e+08	5.01731e+06	4.29355e+08	6.6554e+08	2.45808e+06	2.27439e+08	2.05152e+07	1.36096e+08	9.65033e+07	1.3533e+09	4.37126e+07	2.39333e+07	3.16914e+06	1.18448e+09	7.37345e+07	0	1.07449e+06	983735	90755.8	1.66339e+07	1.58777e+07	756263	8.18926e+06	7.97066e+06	218592	1.63012e+07	1.03188e+07
KIR	East Asia and Pacific (EAP)	Lower middle income	Discounting 0%	694919	3.20487e+06	2.50995e+06	0	0	0	0	0	330333	36953.2	0	84587.7	0	3532.63	0	0	239512	0	0	239664	3659.33	320533	420240	440.905	115392	42508	84288.6	54780.1	446143	16032.4	16892.6	4411.2	692843	52127.1	0	1856.37	1711.75	144.622	6106.38	5789.76	316.616	2123.41	2076.8	46.6051	10652.8	6754.1
LAO	East Asia and Pacific (EAP)	Lower middle income	Discounting 0%	1.50575e+07	1.4553e+08	1.30472e+08	0	0	0	0	0	1.024e+07	4.55069e+06	0	0	0	266801	0	0	0	0	0	1.59553e+07	243613	1.52964e+07	1.89375e+07	19868.7	9.56482e+06	4814.54	5.38833e+06	6.85753e+06	1.1602e+07	665033	767185	68174.4	4.21987e+07	2.90299e+06	0	33737.8	30545.7	3192.13	190875	179876	10998.8	59285.4	57918.2	1367.2	549245	347481
MYS	East Asia and Pacific (EAP)	Upper middle income	Discounting 0%	0	4.69152e+08	4.69152e+08	0	0	0	0	0	0	0	0	0	0	0	0	0	0	0	0	2.53759e+06	38745.5	4.39148e+07	5.50399e+07	57746.5	5.16187e+07	9.8701e+06	855775	2.78612e+07	1.38562e+08	2.57943e+06	2.23283e+06	1.03922e+06	1.21149e+08	1.17944e+07	0	36748.1	33091.6	3656.43	1.69198e+06	1.60525e+06	86738.8	841132	815160	25971.9	1.50591e+06	946772
MHL	East Asia and Pacific (EAP)	Upper middle income	Discounting 0%	186721	805976	619255	0	0	0	0	9676.99	40391	18701.3	0	0	114133	1357.09	0	0	0	2461.9	0	29531.5	450.902	70338.1	97622	1426.4	51825	948.848	10928.5	34364.7	105503	5274.98	3887.27	544.116	194044	12564.8	0	861.864	807.419	54.4457	2161.26	2074.18	87.0861	1222.4	1199.99	22.403	2867.89	1785.13
MNG	East Asia and Pacific (EAP)	Upper middle income	Discounting 0%	1.43655e+07	4.87061e+07	3.43406e+07	0	0	0	0	0	4.62536e+06	1.58698e+06	0	1.91742e+06	0	82082.4	0	0	6.09469e+06	58940.2	0	339398	5182.13	6.04507e+06	7.34456e+06	7705.72	3.23824e+06	106576	114195	1.23749e+06	2.22383e+06	289059	298145	92075.5	1.18682e+07	1.13092e+06	0	9954.97	9258.45	696.527	67306.3	65340.7	1965.57	10584.2	10441.8	142.35	163249	103614
MMR	East Asia and Pacific (EAP)	Lower middle income	Discounting 0%	2.78175e+08	8.02226e+08	5.24051e+08	0	0	0	0	619876	6.62265e+07	1.42215e+07	0	0	6.09933e+06	636394	0	0	1.90368e+08	4018.63	0	9.48366e+06	144802	8.33505e+07	1.06115e+08	2.15561e+06	4.39855e+07	7.43911e+06	3.29981e+06	4.27295e+07	1.18945e+08	4.90199e+06	4.26373e+06	394984	7.87564e+07	1.80854e+07	0	457843	424087	33756.3	3.06406e+06	2.96852e+06	95534	1.08159e+06	1.05997e+06	21613.3	3.97927e+06	2.49345e+06
PNG	East Asia and Pacific (EAP)	Lower middle income	Discounting 0%	1.32699e+07	3.42265e+08	3.28996e+08	0	0	0	0	550978	8.12763e+06	2.34809e+06	0	0	2.07596e+06	167284	0	0	0	0	0	5.42336e+07	828066	2.42795e+07	3.22257e+07	694654	2.26024e+07	3.64752e+06	1.90401e+07	9.63427e+06	8.70963e+07	2.28416e+06	1.29449e+06	75477.8	6.69808e+07	4.07846e+06	0	128737	114794	13942.6	1.14768e+06	1.04645e+06	101235	439992	414459	25532.9	921287	571958
PHL	East Asia and Pacific (EAP)	Lower middle income	Discounting 0%	7.23963e+08	2.6354e+09	1.91143e+09	0	0	0	0	0	2.31299e+08	5.37547e+07	0	5.41716e+07	696119	2.47054e+06	0	0	3.61183e+08	2.03881e+07	0	2.53024e+08	3.8633e+06	2.2587e+08	3.12851e+08	407012	9.74956e+07	6.22576e+06	8.80437e+07	3.52612e+07	5.17728e+08	7.53272e+06	1.26262e+07	622373	3.23848e+08	2.6033e+07	0	777209	714591	62618.2	8.76877e+06	8.50973e+06	259040	3.10314e+06	3.04182e+06	61317.4	6.20057e+06	3.94912e+06
WSM	East Asia and Pacific (EAP)	Lower middle income	Discounting 0%	600975	4.6225e+06	4.02153e+06	0	0	0	0	0	441552	0	0	122300	0	14388.6	0	0	22734.7	0	0	34129.4	521.108	534708	682617	716.184	278386	120179	11674.9	79019.7	696008	19926	27620.4	3866.13	1.45692e+06	75233.1	0	958.326	866.039	92.287	3826.72	3585.26	241.455	3197.75	3119.3	78.4443	20636.6	13045.7
SLB	East Asia and Pacific (EAP)	Lower middle income	Discounting 0%	683712	2.72722e+07	2.65885e+07	0	0	0	0	1520.47	0	50536.6	0	530261	0	0	0	0	0	101394	0	3.26769e+06	49893.1	2.20813e+06	2.88894e+06	1801.76	2.65728e+06	455537	1.12744e+06	345673	6.98694e+06	130146	116707	14135.6	6.09163e+06	246538	0	4594.83	4127.26	467.574	83839.1	78151.9	5687.14	42596.8	40899.8	1697	94136.4	59638
THA	East Asia and Pacific (EAP)	Upper middle income	Discounting 0%	1.30535e+07	6.0322e+08	5.90167e+08	0	0	0	0	0	1.30535e+07	0	0	0	0	0	0	0	0	0	0	3.18697e+06	48660.7	5.63429e+07	6.83582e+07	841271	5.42954e+07	1.26634e+07	1.06285e+06	4.41504e+07	1.67539e+08	3.64969e+06	2.77198e+06	1.13129e+06	1.55435e+08	1.86901e+07	0	49278.9	44695.1	4583.71	632594	587144	45450.3	843872	815944	27928.6	1.93517e+06	1.21459e+06
TLS	East Asia and Pacific (EAP)	Lower middle income	Discounting 0%	7.75071e+06	6.75181e+07	5.97673e+07	0	0	0	0	3579.75	2.29269e+06	612735	0	0	3.86199e+06	128510	0	0	851207	0	0	7.52035e+06	114824	2.99765e+06	4.07728e+06	1419.92	1.8357e+06	197696	2.6499e+06	1.25473e+06	3.06982e+07	128368	163853	11475	7.58474e+06	531163	0	18953	17012.7	1940.3	148169	138808	9360.83	142612	137208	5404.35	127778	80766.7
TON	East Asia and Pacific (EAP)	Upper middle income	Discounting 0%	132672	1.73866e+06	1.60599e+06	0	0	0	0	0	131913	0	0	0	0	758.188	0	0	0	0	0	13086.2	199.809	227926	283229	297.156	160892	51227.7	4403.71	86079.2	86024.1	12767.7	11473.2	3153.01	628787	36439.8	0	287.298	263.759	23.5393	502.233	472.396	29.837	471.697	456.949	14.748	5925.04	3736.06
VUT	East Asia and Pacific (EAP)	Lower middle income	Discounting 0%	638632	1.01125e+07	9.47389e+06	0	0	0	0	0	637862	0	0	0	0	770.192	0	0	0	0	0	904157	13805.1	953095	1.2728e+06	1335.39	645274	214213	314658	333547	1.9349e+06	55649.6	51345.8	8573.79	2.62933e+06	141200	0	2514.18	2239.35	274.827	28563.5	26804.9	1758.68	10662.5	10265.8	396.702	27944.8	17459.7
VNM	East Asia and Pacific (EAP)	Lower middle income	Discounting 0%	1.8412e+08	1.30073e+09	1.11661e+09	0	0	0	0	0	1.37351e+08	0	0	4.10277e+07	0	0	0	0	0	5.74169e+06	0	3.47025e+07	529859	1.13689e+08	1.59348e+08	167184	3.82783e+07	2.88403e+07	7.03661e+06	2.62901e+07	1.00211e+08	9.91245e+06	6.42766e+06	989095	5.63013e+08	2.71751e+07	0	438095	404109	33986.6	2.77483e+06	2.54932e+06	225515	592454	569117	23337.2	3.33676e+06	2.12404e+06
ALB	Eastern Europe and Central Asia (EECA)	Upper middle income	Discounting 0%	2.65239e+06	1.93342e+07	1.66818e+07	0	0	0	0	0	1.52809e+06	0	0	0	0	7696.99	0	0	1.1166e+06	0	0	0	40278.1	2.85474e+06	2.27351e+06	0	1.94456e+06	920261	40460.8	2.07015e+06	2.17755e+06	105403	108245	6946.21	3.40519e+06	734520	0	2554.24	2292.44	261.794	30277.8	27943.6	2334.13	7661.21	7387.07	274.147	58395.3	37333.7
ARM	Eastern Europe and Central Asia (EECA)	Upper middle income	Discounting 0%	2.61104e+06	3.02069e+07	2.75959e+07	0	0	0	0	0	2.26168e+06	0	0	0	0	5544.48	0	0	343818	0	0	0	63026.9	3.59972e+06	2.91276e+06	0	2.21236e+06	1.16042e+06	64034.4	2.41003e+06	8.90248e+06	136303	137779	8841.41	5.13303e+06	855111	0	3782.57	3472.16	310.406	23297.6	21222.6	2074.93	27605.4	26364.1	1241.31	100333	64158.3
AZE	Eastern Europe and Central Asia (EECA)	Upper middle income	Discounting 0%	4.78611e+06	1.21545e+08	1.16759e+08	0	0	0	0	0	1.84162e+06	2.48795e+06	0	0	0	0	0	0	456542	0	0	0	115788	1.34885e+07	1.16419e+07	0	1.40028e+07	2.36962e+06	121875	9.47684e+06	4.1173e+07	530256	551856	35413.2	1.98887e+07	3.36252e+06	0	23964	21757.1	2206.83	405555	387470	18085.5	154514	151183	3330.73	434427	272960
BIH	Eastern Europe and Central Asia (EECA)	Upper middle income	Discounting 0%	682012	2.16132e+07	2.09312e+07	0	0	0	0	0	682012	0	0	0	0	0	0	0	0	0	0	0	22622	2.6555e+06	2.20979e+06	0	2.4697e+06	856033	23133.4	1.96783e+06	5.82512e+06	104152	105387	6762.79	3.98699e+06	698213	0	1442.7	1296.41	146.297	14671.8	13417.2	1254.51	10687.2	10331.9	355.362	65596.1	41466.6
GEO	Eastern Europe and Central Asia (EECA)	Upper middle income	Discounting 0%	1.35232e+06	2.74523e+07	2.61e+07	0	0	0	0	0	1.32467e+06	0	0	0	0	27642.1	0	0	0	0	0	0	174303	4.62008e+06	3.79491e+06	0	4.10848e+06	1.48934e+06	178774	3.02616e+06	346465	159073	180440	11579	6.93664e+06	1.07372e+06	0	4210.79	3851.9	358.885	29831.4	27705.4	2125.91	5139.03	5049.33	89.7023	114041	72124.1
[truncated: 1,554 more rows]
[truncated: 31 more columns]
